# Supplementary material for: Transcription Factors MYOCD, SRF, Mesp1 and SMARCD3 Enhance the Cardio-Inducing Effect of GATA4, TBX5, and MEF2C during Direct Cellular Reprogramming
Source: PLoS One. 2013 May 21;8(5):e63577. doi: 10.1371/journal.pone.0063577 (PMC3660533; doi:10.1371/journal.pone.0063577)
Supplement: Table S1 — Lists of primers and Taqman probe IDs used for qualitative and quantitative RT.PCR analysis as well as the ones used to design the custom-made TLDA plates. (XLSX) [file pone.0063577.s010.xlsx]

## Sheet: Primers
		Gene Symbol	Accession #	Sequence	Amplimer Size			Gene Symbol	Probe #
	1	Gapdh	NM_008084	GTGCAGTGCCAGCCTCGTCC	231 bps		1	18S	Hs99999901_s1
				CTCGGCCTTGACTGTGCCGT			2	Acta2	Mm01546133_m1
	2	M2rtTA		GTACGCTCTGTCCGCCGTGG	284 bps		3	Actc1	Mm01333821_m1
				CAAGGGCATCGGCTGGGAGC			4	Atp2a1	Mm00476050_m1
	3	Tnnt2	NM_011619	TCAAGACCTGTGTGCAGTCC	176 bps		5	Atp2a2	Mm01201431_m1
				GTTGGCCTCCTCTGTCTCAG			6	Cdh5	Mm00486938_m1
	4	Myh6	NM_010856	TTCTCCAACCCAGCTGCGCC	134 bps		7	Gata4	Mm00484689_m1
				CTGCTGCCCCGAAGTCAGCC			8	Hand1	Mm00433931_m1
	5	Myh7	NM_080728	TGAGGAGGCGGAGGAGCAGG	196 bps		9	Hand2	Mm00439247_m1
				CACGGGCACCCTTGGAGCTG			10	Hopx	Mm00558629_m1
	6	Myl2	NM_010861	GCTGCCCTAGGACGAGTGAACG	277 bps		11	Irx4	Mm00502170_m1
				CGTCAGGGGGAAAGGCTGCG			12	Kdr	Mm01222419_m1
	7	Myl7	NM_022879	AAGGCTGGGACCCGAGGCAA	298 bps		13	Mef2c	Mm01340839_m1
				CGGGGTCCGTCCCATTGAGC			14	Myh11	Mm00443013_m1
	8	Nppa	NM_008725	GCAGGGGCCGCACTTAGCTC	250 bps		15	Myh6	Mm00440354_m1
				TTCGGTACCGGAAGCTGTTGCAG			16	Myh7	Mm00600555_m1
	9	Nkx2-5	NM_008700	GCTACAAGTGCAAGCGACAG	197 bps		17	Myl2	Mm00440384_m1
				GTAGCTGGGGTAGGGGTAGG			18	Myl6	Mm02342525_g1
	10	Cacna1c	NM_009781	ACGGCTCCATTGACTCCCACACA	156 bps		19	Myl7	Mm00491655_m1
				CCCCCTGCTCCTGGAAGGTGA			20	Myocd	Mm00455051_m1
	11	Casq2	NM_009814	TGTCCCTGAGCGGGGCAGAA	732 bps		21	Nkx2-5	Mm00657783_m1
				CTGGGCGCAAGCGACGTAGG			22	Nppa	Mm01255747_g1
	12	Hcn4	NM_001081192	CTGGGCCAGAGCGGCTTCATGC	236 bps		23	Ryr2	Mm00465877_m1
				AAGGTGATGCCCACGGGTATGATGA			24	Scn5a	Mm00451971_m1
	13	Kcnj2	NM_008425	CCCAGCGGAAGCAATGGGCA	269 bps		25	Smarcd3	Mm00491850_m1
				CCAGCATCCACCTCCAGCGG			26	Srf	Mm00491032_m1
	14	Kcnj3	NM_008425	AAAAAGCGCGCCGAGACCCT	277 bps		27	Tagln	Mm00441660_m1
				AGGGGCTTTTGGCATCGATCACG			28	Tbx5	Mm00803518_m1
	15	Kcnk1	NM_008430	GCGCCGTGGTCTTCTCGTCC	267 bps		29	Tie1	Mm00441786_m1
				GGGGCACCGTGTGGCCATAG			30	Tnni3	Mm00437164_m1
	16	Pln	NM_001141927	CCGAAGCCAAGACAGAAGCAGGT	290 bps		31	Tnnt2	Mm00441922_m1
				GGCTCTCCTGATAGCCGAGCGA			32	Vwf	Mm00550376_m1
	17	Slc8a1	NM_011406	GCCCTGTTGTTGAATGAGCTTGGT	194 bps
				CGCCCCATTTCCGCAATGCG
	18	Col1a1	NM_007742	AAGGCCCAAGGGGACCCGT	274 bps
				CCAGGCTCGCCAGGTTCACC
	19	Col1a2	NM_007743	GTGCTCGTGGTTTCCCCGGG	261 bps
				CAATGGGACCAGCAGGGCCG
