# Supplementary material for: Transcription Factors MYOCD, SRF, Mesp1 and SMARCD3 Enhance the Cardio-Inducing Effect of GATA4, TBX5, and MEF2C during Direct Cellular Reprogramming
Source: PLoS One. 2013 May 21;8(5):e63577. doi: 10.1371/journal.pone.0063577 (PMC3660533; doi:10.1371/journal.pone.0063577)
Supplement: Table S2 — Calculated fold change for genes that are significantly upregulated or downregulated when comparing the transcriptome of heart (positive control) to that of MEFs (negative control). The genes in this list are the same presented in Figure 2. (XLSX) [file pone.0063577.s011.xlsx]

## Sheet: Sheet1
	Affymetrix Accession #	Gene Symbol	NCBI Accession #	P-Value	Fold Change
	1448826_at	Myh6	NM_001164171 /// NM_010856	0	1314.23
	1448394_at	Myl2	NM_010861	0	1061.76
	1422536_at	Tnni3	NM_009406	0	647.311
	1450952_at	Pln	NM_001141927 /// NM_023129	0	615.648
	1456062_at	Nppa	NM_008725	8.02221e-24	430.162
	1450123_at	Ryr2	NM_023868	4.0306e-40	357.7
	1424967_x_at	Tnnt2	NM_001130174 /// NM_001130175 /// NM_001130176 /// NM_001130177 /// NM_001130178	8.77064e-25	215.135
	1415927_at	Actc1	NM_009608	6.94608e-25	209.859
	1422529_s_at	Casq2	NM_009814	6.18236e-39	140.404
	1434893_at	Atp1a2	NM_178405	5.18965e-21	122.206
	1449071_at	Myl7	NM_022879	9.29709e-06	100.943
	1428662_a_at	Hopx	NM_001159900 /// NM_001159901 /// NM_175606	1.38472e-32	51.8171
	1418863_at	Gata4	NM_008092	3.84268e-22	22.0871
	1448553_at	Myh7	NM_080728	2.21531e-11	19.1859
	1449566_at	Nkx2-5	NM_008700	7.93515e-18	15.3974
	1449379_at	Kdr	NM_010612	8.36285e-18	14.5112
	1424852_at	Mef2c	NM_001170537 /// NM_025282	1.92114e-16	7.78417
	1421297_a_at	Cacna1c	NM_001159533 /// NM_001159534 /// NM_001159535 /// NM_009781	3.01229e-14	6.80673
	1421468_at	Kcnj3	NM_008426	1.1814e-11	5.97936
	1425978_at	Myocd	NM_145136 /// NM_146386	7.46755e-05	5.66239
	1448962_at	Myh11	NM_001161775 /// NM_013607	4.23015e-08	4.38466
	1422194_at	Scn5a	NM_021544	0.00010233	4.25761
	1418467_at	Smarcd3	NM_025891	1.19916e-07	2.34726
	1425694_at	Tbx5	NM_011537	0.00455977	1.97252
	1423653_at	Atp1a1	NM_144900	0.00847592	1.86329
	1416454_s_at	Acta2	NM_007392	4.32925e-18	-5.22863
	1423505_at	Tagln	NM_011526	4.09997e-18	-19.7148
	1423110_at	Col1a2	NM_007743	3.85198e-20	-25.7835
	1423135_at	Thy1	NM_009382	2.01681e-16	-26.1992
	1423669_at	Col1a1	NM_007742	4.68288e-15	-27.2797
