# Supplementary material for: Transcription Factors MYOCD, SRF, Mesp1 and SMARCD3 Enhance the Cardio-Inducing Effect of GATA4, TBX5, and MEF2C during Direct Cellular Reprogramming
Source: PLoS One. 2013 May 21;8(5):e63577. doi: 10.1371/journal.pone.0063577 (PMC3660533; doi:10.1371/journal.pone.0063577)
Supplement: Table S3 — List of significantly upregulated and downregulated genes determined when comparing each of the transdifferentiated cell groups (TF Group 1 G4T5MC , TF Group 2 G4T5MCM1S3 , TF Group 3 G4T5MCMDSFM1S3 ) to MEFs (negative control). (XLSX) [file pone.0063577.s012.xlsx]

## Sheet: Sheet1
	Upregulated Genes																		Downregulated Genes
	TF.Grp 1 Versus MEF						TF.Grp 2 Versus MEF						TF.Grp 3 Versus MEF						TF.Grp 1 Versus MEF						TF.Grp 2 Versus MEF						TF.Grp 3 Versus MEF
	Probe ID	Gene Symbol	Accession #	P-Value	Fold Change		Probe ID	Gene Symbol	Accession #	P-Value	Fold Change		Probe ID	Gene Symbol	Accession #	P-Value	Fold Change		Probe ID	Gene Symbol	Accession #	P-Value	Fold Change		Probe ID	Gene Symbol	Accession #	P-Value	Fold Change		Probe ID	Gene Symbol	Accession #	P-Value	Fold Change
	1428380_at	0610007C21Rik	NM_027855	2.62234e-06	1.67417		1418083_at	0610009B22Rik	NM_025319	6.42346e-08	1.54307		1418083_at	0610009B22Rik	NM_025319	1.04838e-07	1.50302		1454161_s_at	0610007P14Rik	NM_021446	2.43e-07	-1.56928		1454161_s_at	0610007P14Rik	NM_021446	5.73226e-08	-1.71951		1454161_s_at	0610007P14Rik	NM_021446	2.98853e-08	-1.80198
	1427878_at	0610010O12Rik	NM_001081365	7.11038e-12	5.58372		1427878_at	0610010O12Rik	NM_001081365	4.47213e-11	3.91909		1427878_at	0610010O12Rik	NM_001081365	7.91823e-12	5.45661		1428679_s_at	0610010K14Rik	NM_001177601 /// NM_001177603 /// NM_001177606 /// NM_001177607 /// NM_026757 //	1.03e-05	-1.76255		1428679_s_at	0610010K14Rik	NM_001177601 /// NM_001177603 /// NM_001177606 /// NM_001177607 /// NM_026757 //	8.41591e-06	-1.79027		1429252_at	0610010K14Rik	NM_001177601 /// NM_001177603 /// NM_001177606 /// NM_001177607 /// NM_026757 //	4.75195e-05	-1.51113
	1416830_at	0610031J06Rik	NM_020003	5.5093e-10	2.05574		1416830_at	0610031J06Rik	NM_020003	2.17197e-10	2.24806		1416830_at	0610031J06Rik	NM_020003	9.10813e-10	1.96692		1426468_at	0610037L13Rik	NM_028754	3.17e-07	-1.58008		1426468_at	0610037L13Rik	NM_028754	6.53126e-08	-1.75096		1426468_at	0610037L13Rik	NM_028754	1.30282e-07	-1.67006
	1435755_at	1110001A16Rik	NM_001177402 /// NM_001177403	5.9647e-06	1.5574		1435755_at	1110001A16Rik	NM_001177402 /// NM_001177403	4.04785e-06	1.59426		1416768_at	1110003E01Rik	NM_133697	5.5803e-10	2.12944		1424348_at	1110007A13Rik	NM_145955	3.57e-08	-1.51514		1424348_at	1110007A13Rik	NM_145955	2.85554e-08	-1.53332		1451313_a_at	1110067D22Rik	NM_173752	3.04468e-07	-1.76482
	1416768_at	1110003E01Rik	NM_133697	4.13019e-10	2.19242		1416768_at	1110003E01Rik	NM_133697	6.59218e-10	2.09632		1459890_s_at	1110008P14Rik	NM_198001	2.11959e-07	2.21554		1451313_a_at	1110067D22Rik	NM_173752	3.26e-06	-1.51762		1451313_a_at	1110067D22Rik	NM_173752	4.0813e-07	-1.72805		1438511_a_at	1190002H23Rik	NM_025427	4.07345e-05	-1.65665
	1459890_s_at	1110008P14Rik	NM_198001	3.36917e-08	2.73503		1459890_s_at	1110008P14Rik	NM_198001	4.56948e-08	2.63236		1451302_at	1110012L19Rik	NM_026787	1.36968e-08	2.27418		1427932_s_at	1200003I10Rik /// 1200015M12Rik /// A130040M12Rik /// E430024C06Rik	NR_002860	1.8e-11	-5.82056		1427932_s_at	1200003I10Rik /// 1200015M12Rik /// A130040M12Rik /// E430024C06Rik	NR_002860	5.52422e-11	-4.62052		1427932_s_at	1200003I10Rik /// 1200015M12Rik /// A130040M12Rik /// E430024C06Rik	NR_002860	1.43203e-10	-3.88873
	1451302_at	1110012L19Rik	NM_026787	1.28114e-08	2.29012		1451302_at	1110012L19Rik	NM_026787	1.11425e-10	4.51041		1417211_a_at	1110032A03Rik	NM_023483	5.74045e-07	2.57236		1435137_s_at	1200015M12Rik /// A130040M12Rik /// E430024C06Rik	NR_002860	1.18e-10	-6.03375		1435137_s_at	1200015M12Rik /// A130040M12Rik /// E430024C06Rik	NR_002860	4.1679e-10	-4.63496		1423118_at	1200014J11Rik	NM_025818	2.2414e-06	-1.52568
	1417211_a_at	1110032A03Rik	NM_023483	7.25574e-07	2.50072		1417211_a_at	1110032A03Rik	NM_023483	4.11931e-07	2.68109		1455288_at	1110036O03Rik	NM_176830	6.52528e-07	1.61809		1428684_at	1500001M20Rik	NM_026894	1.68e-06	-1.78198		1428684_at	1500001M20Rik	NM_026894	1.79025e-06	-1.77354		1435137_s_at	1200015M12Rik /// A130040M12Rik /// E430024C06Rik	NR_002860	5.00118e-10	-4.47669
	1455288_at	1110036O03Rik	NM_176830	5.67567e-07	1.63234		1427907_at	1110037F02Rik	NM_001081183	1.27098e-06	1.62489		1436187_at	1110054M08Rik	XR_105768	3.85012e-07	1.84238		1429122_a_at	1700040I03Rik	NM_001163427 /// NM_028505 /// NR_028081	1.1e-07	-2.38572		1429122_a_at	1700040I03Rik	NM_001163427 /// NM_028505 /// NR_028081	1.61444e-08	-3.03376		1428684_at	1500001M20Rik	NM_026894	5.34016e-06	-1.64226
	1427907_at	1110037F02Rik	NM_001081183	3.35127e-06	1.53337		1428501_at	1110051M20Rik	NM_175123	4.05135e-07	1.52137		1452418_at	1200016E24Rik	---	2.61394e-09	1.98233		1424796_at	1700054N08Rik	NM_028536	0.000912403	-1.531		1424796_at	1700054N08Rik	NM_028536	0.000425252	-1.6151		1429122_a_at	1700040I03Rik	NM_001163427 /// NM_028505 /// NR_028081	6.80754e-08	-2.51995
	1428501_at	1110051M20Rik	NM_175123	1.86839e-07	1.58971		1436187_at	1110054M08Rik	XR_105768	1.14336e-08	2.60445		1450007_at	1500003O03Rik	NM_019769	3.05034e-05	2.11411		1417886_at	1810009A15Rik	NM_025463	1.21e-07	-1.62861		1417886_at	1810009A15Rik	NM_025463	1.8985e-07	-1.58464		1424796_at	1700054N08Rik	NM_028536	0.000310982	-1.65286
	1436187_at	1110054M08Rik	XR_105768	6.67923e-08	2.14884		1428085_at	1110057K04Rik	NM_001167767 /// NM_001167768 /// NM_172401	8.2158e-07	1.50251		1428217_at	1600012H06Rik	NM_001083880 /// NM_001083881 /// NM_001083882 /// NM_026451	3.51281e-07	1.54202		1429730_at	1810009N02Rik	NM_026939	5e-07	-1.50905		1423289_a_at	1810029B16Rik	NM_025465	3.97348e-08	-2.08067		1417886_at	1810009A15Rik	NM_025463	3.20584e-08	-1.78197
	1428085_at	1110057K04Rik	NM_001167767 /// NM_001167768 /// NM_172401	7.52472e-07	1.50955		1418327_at	1110058L19Rik	NM_026503	1.0416e-07	1.61655		1424223_at	1700020C11Rik	NM_026443	0.000182564	1.78071		1423289_a_at	1810029B16Rik	NM_025465	1.03e-08	-2.38698		1429061_at	1810063B05Rik	NM_174987	2.21537e-07	-2.16498		1429730_at	1810009N02Rik	NM_026939	1.24397e-07	-1.63569
	1418327_at	1110058L19Rik	NM_026503	1.63922e-07	1.57335		1452418_at	1200016E24Rik	---	2.12714e-08	1.69028		1451381_at	1810020D17Rik	NM_001177945 /// NM_001177946 /// NM_001177947 /// NM_183251	1.17843e-06	1.97802		1436677_at	1810032O08Rik	NR_027819 /// NR_027820 /// NR_027821	0.000362964	-1.53418		1424520_at	2010305A19Rik	NM_027250	2.34696e-06	-1.73293		1423289_a_at	1810029B16Rik	NM_025465	2.48943e-08	-2.17615
	1450007_at	1500003O03Rik	NM_019769	1.1836e-05	2.3434		1450007_at	1500003O03Rik	NM_019769	4.17942e-05	2.04778		1430292_a_at	1810030N24Rik	NM_025471	1.50433e-07	1.79944		1429061_at	1810063B05Rik	NM_174987	3.59e-07	-2.06642		1424928_at	2210018M11Rik	NM_172280	7.43832e-06	-1.51116		1429061_at	1810063B05Rik	NM_174987	1.96708e-05	-1.53431
	1423261_at	1500015O10Rik	NM_024283	0.000110758	3.1234		1428217_at	1600012H06Rik	NM_001083880 /// NM_001083881 /// NM_001083882 /// NM_026451	1.13051e-07	1.65028		1457964_at	1810044D09Rik	XR_105000 /// XR_107854	1.86794e-05	1.72592		1424520_at	2010305A19Rik	NM_027250	2.42e-06	-1.72902		1427922_at	2310061C15Rik	NM_026844	4.92503e-05	-1.59869		1424520_at	2010305A19Rik	NM_027250	4.40315e-06	-1.65867
	1428217_at	1600012H06Rik	NM_001083880 /// NM_001083881 /// NM_001083882 /// NM_026451	6.41764e-08	1.71346		1436669_at	1700019G17Rik	NM_001145895 /// NM_029331	7.0696e-06	1.6361		1449412_at	1810046J19Rik	NM_025559	4.78918e-07	1.64982		1427921_s_at	2310061C15Rik	NM_026844	1.91e-05	-1.5611		1454047_a_at	2410017P07Rik	NM_026643 /// NM_029132	9.54398e-07	-1.73704		1424928_at	2210018M11Rik	NM_172280	6.07174e-06	-1.52839
	1424795_a_at	1700001O22Rik	NM_198000 /// NR_028486 /// NR_028487	8.86509e-05	1.61689		1424223_at	1700020C11Rik	NM_026443	0.00133131	1.53035		1423306_at	2010002N04Rik	NM_134133	1.24885e-09	1.73368		1454047_a_at	2410017P07Rik	NM_026643 /// NM_029132	4.73e-06	-1.56457		1426495_at	2410042D21Rik	NM_024254	5.04299e-07	-1.60719		1427921_s_at	2310061C15Rik	NM_026844	1.55984e-05	-1.58054
	1424223_at	1700020C11Rik	NM_026443	6.65856e-05	1.9476		1422918_at	1810009J06Rik /// Gm2663	NM_001102660 /// NM_023707	3.04179e-05	2.12423		1424694_at	2010011I20Rik	NM_025912	8.03759e-09	2.24273		1455207_at	2410017P09Rik	XR_001632 /// XR_030747	2.56e-06	-1.51533		1419798_at	2610019E17Rik	XR_105882 /// XR_107046	1.05293e-07	-1.97314		1454047_a_at	2410017P07Rik	NM_026643 /// NM_029132	5.67109e-07	-1.80534
	1451381_at	1810020D17Rik	NM_001177945 /// NM_001177946 /// NM_001177947 /// NM_183251	2.76363e-07	2.27719		1451381_at	1810020D17Rik	NM_001177945 /// NM_001177946 /// NM_001177947 /// NM_183251	4.42418e-08	2.83002		1450459_at	2010106G01Rik	NM_023220	1.66498e-08	2.56365		1426495_at	2410042D21Rik	NM_024254	1.71e-07	-1.72525		1418222_at	2610024G14Rik	NM_019836	7.00947e-06	-1.54943		1423409_a_at	2500003M10Rik	NM_023215	5.59954e-07	-1.51549
	1430292_a_at	1810030N24Rik	NM_025471	3.81693e-07	1.68407		1452175_at	1810026J23Rik	NM_178619	0.000414077	1.53797		1424072_at	2010107G23Rik	NM_027251	6.88199e-11	2.38772		1419798_at	2610019E17Rik	XR_105882 /// XR_107046	1.34e-07	-1.93271		1417921_at	2610029G23Rik	NM_026312	3.54647e-08	-1.73361		1419798_at	2610019E17Rik	XR_105882 /// XR_107046	2.25529e-07	-1.85228
	1457964_at	1810044D09Rik	XR_105000 /// XR_107854	0.000120512	1.52325		1430292_a_at	1810030N24Rik	NM_025471	8.2163e-08	1.88651		1435089_at	2010111I01Rik	NM_028079	2.57456e-07	1.78985		1418222_at	2610024G14Rik	NM_019836	9.18e-06	-1.52561		1453314_x_at	2610039C10Rik	NM_025642	4.12556e-10	-3.66216		1417921_at	2610029G23Rik	NM_026312	5.88476e-09	-1.99543
	1449412_at	1810046J19Rik	NM_025559	5.10583e-07	1.64303		1457964_at	1810044D09Rik	XR_105000 /// XR_107854	3.90394e-06	1.96042		1421498_a_at	2010204K13Rik	NR_027924 /// NR_027925	1.7394e-06	1.85848		1417921_at	2610029G23Rik	NM_026312	1.83e-08	-1.81901		1439516_at	2610201A13Rik	---	1.93482e-05	-1.58052		1453314_x_at	2610039C10Rik	NM_025642	8.14519e-10	-3.29242
	1440213_a_at	2010001M06Rik	NR_026688	5.83084e-07	1.9493		1449412_at	1810046J19Rik	NM_025559	5.70977e-08	1.93028		1449357_at	2310030G06Rik	NM_025865	3.99807e-07	1.63692		1453314_x_at	2610039C10Rik	NM_025642	7.82e-10	-3.3124		1459902_at	2700007P21Rik	NM_001025102 /// NM_173750	3.42151e-06	-1.79818		1439516_at	2610201A13Rik	---	1.18868e-05	-1.63065
	1423306_at	2010002N04Rik	NM_134133	4.36976e-09	1.59977		1436339_at	1810058I24Rik	NR_015608 /// NR_027875	1.28474e-06	1.54924		1428357_at	2610019F03Rik	NM_173744	6.02303e-12	9.26925		1439516_at	2610201A13Rik	---	9.43e-06	-1.65611		1452877_at	2700029M09Rik	NM_028299	1.30153e-06	-1.56371		1452877_at	2700029M09Rik	NM_028299	4.66124e-07	-1.66662
	1424694_at	2010011I20Rik	NM_025912	8.6425e-09	2.22624		1440213_a_at	2010001M06Rik	NR_026688	1.95682e-07	2.15613		1455905_at	2610507B11Rik	NM_001002004	1.96224e-06	1.64929		1452877_at	2700029M09Rik	NM_028299	7.19e-08	-1.91419		1450425_a_at	2700062C07Rik	NM_026529	7.64417e-05	-1.52485		1450425_a_at	2700062C07Rik	NM_026529	5.76693e-05	-1.55108
	1450459_at	2010106G01Rik	NM_023220	1.11354e-07	2.09414		1423306_at	2010002N04Rik	NM_134133	6.29045e-10	1.82184		1435639_at	2610528A11Rik	XR_105647 /// XR_106843	4.64537e-06	2.52576		1436349_at	2700094K13Rik	NM_001033166 /// NM_001037279	1.91e-08	-2.90622		1436349_at	2700094K13Rik	NM_001033166 /// NM_001037279	9.83384e-09	-3.19207		1436349_at	2700094K13Rik	NM_001033166 /// NM_001037279	1.69248e-08	-2.95507
	1424072_at	2010107G23Rik	NM_027251	2.17826e-11	2.73297		1424694_at	2010011I20Rik	NM_025912	3.85636e-09	2.42597		1434162_at	2700078E11Rik	NM_001172096 /// NM_001172097 /// NM_030197	3.09629e-07	1.50775		1427141_at	2700099C18Rik	NR_024720	6.42e-08	-2.40996		1427141_at	2700099C18Rik	NR_024720	1.03334e-07	-2.28799		1427141_at	2700099C18Rik	NR_024720	1.24763e-07	-2.24333
	1435089_at	2010111I01Rik	NM_028079	3.04001e-06	1.52545		1450459_at	2010106G01Rik	NM_023220	1.86012e-07	1.99795		1437110_at	2810474O19Rik	NM_026054	2.67677e-06	1.8909		1448947_at	2810004N23Rik	NM_025615	4.16e-07	-1.68894		1448947_at	2810004N23Rik	NM_025615	6.71226e-07	-1.63663		1448947_at	2810004N23Rik	NM_025615	2.73875e-06	-1.50685
	1421498_a_at	2010204K13Rik	NR_027924 /// NR_027925	4.08552e-07	2.11298		1424072_at	2010107G23Rik	NM_027251	1.39161e-11	2.89636		1456716_s_at	3110002H16Rik	NM_029623	1.6492e-07	1.8223		1428452_at	2810025M15Rik	NR_027984	8.72e-08	-1.76618		1428452_at	2810025M15Rik	NR_027984	5.5688e-08	-1.82635		1428452_at	2810025M15Rik	NR_027984	8.93314e-09	-2.13792
	1425233_at	2210407C18Rik	NM_144544	1.00613e-09	6.17936		1421498_a_at	2010204K13Rik	NR_027924 /// NR_027925	2.26028e-08	2.95397		1428468_at	3110043O21Rik	NM_001081343	2.6055e-07	1.85654		1428529_at	2810026P18Rik	XM_925560 /// XM_986352	1.64e-06	-1.62166		1428529_at	2810026P18Rik	XM_925560 /// XM_986352	2.35676e-06	-1.58581		1428529_at	2810026P18Rik	XM_925560 /// XM_986352	6.43653e-07	-1.72657
	1449357_at	2310030G06Rik	NM_025865	4.61461e-07	1.62219		1428357_at	2610019F03Rik	NM_173744	1.6697e-11	7.09708		1449462_at	3110049J23Rik	NM_026085	1.1866e-05	1.7471		1419152_at	2810417H13Rik	NM_026515	5.68e-08	-4.54636		1419152_at	2810417H13Rik	NM_026515	2.21841e-08	-5.51031		1419152_at	2810417H13Rik	NM_026515	5.24714e-08	-4.61665
	1449304_at	2310061J03Rik	NR_027965	5.39813e-08	1.56212		1437110_at	2810474O19Rik	NM_026054	7.26924e-08	2.76056		1450770_at	3632451O06Rik	NM_026142	0.000697267	1.59184		1418389_at	2810453I06Rik	NM_026050 /// NM_133703	2.36e-07	-1.579		1418389_at	2810453I06Rik	NM_026050 /// NM_133703	1.28882e-07	-1.63829		1427085_at	2810432D09Rik	NM_027278	1.64684e-06	-1.5784
	1428097_at	2510009E07Rik	NM_001001881	1.20919e-05	1.6483		1429583_at	2900053A13Rik	NM_001195244	0.000468199	1.54756		1416619_at	4632428N05Rik	NM_001159572 /// NM_028732	9.46895e-07	1.80813		1449618_s_at	2900092E17Rik	NM_030240	1.95e-06	-1.61212		1428333_at	2900062L11Rik	NM_029823	7.34646e-11	-1.86364		1428333_at	2900062L11Rik	NM_029823	6.16275e-10	-1.61057
	1419033_at	2610018G03Rik	NM_133729	0.000106791	1.56039		1453207_at	2900053A13Rik /// LOC100503890	NM_001195244 /// XM_003084751 /// XM_003084752 /// XM_003086670 /// XM_003086671	8.44563e-07	1.52938		1427978_at	4732418C07Rik	NM_172698	1.26861e-09	1.72489		1426964_at	3110003A17Rik	NM_028440	4.56e-10	-1.73063		1449617_at	2900092E17Rik	NM_030240	6.20073e-06	-1.52221		1449618_s_at	2900092E17Rik	NM_030240	1.41393e-06	-1.64556
	1428357_at	2610019F03Rik	NM_173744	1.22585e-10	4.60059		1456716_s_at	3110002H16Rik	NM_029623	2.29185e-06	1.53218		1422017_s_at	4833439L19Rik	NM_133797	6.67162e-07	2.3509		1424327_at	3200002M19Rik	NM_027532	1.2e-08	-2.22631		1426964_at	3110003A17Rik	NM_028440	1.48404e-09	-1.60439		1424327_at	3200002M19Rik	NM_027532	1.51093e-08	-2.17496
	1437110_at	2810474O19Rik	NM_026054	1.60953e-06	1.97587		1428468_at	3110043O21Rik	NM_001081343	2.56112e-07	1.85908		1427202_at	4833442J19Rik	NM_177101	4.53157e-07	2.1754		1453238_s_at	3930401B19Rik /// A130040M12Rik /// E430024C06Rik	NR_002860	6.6e-10	-6.50257		1424327_at	3200002M19Rik	NM_027532	1.27047e-08	-2.21282		1453238_s_at	3930401B19Rik /// A130040M12Rik /// E430024C06Rik	NR_002860	5.53377e-09	-4.18739
	1428468_at	3110043O21Rik	NM_001081343	3.38398e-06	1.55769		1450770_at	3632451O06Rik	NM_026142	0.000506566	1.62973		1436337_at	4930420K17Rik	NM_001081029	4.02538e-08	2.34119		1433954_at	4632419I22Rik	---	4.04e-08	-1.57151		1416856_at	3230401D17Rik	NM_025699	2.29476e-10	-1.60051		1433954_at	4632419I22Rik	---	2.14547e-09	-1.92612
	1450770_at	3632451O06Rik	NM_026142	4.32546e-05	2.00949		1416619_at	4632428N05Rik	NM_001159572 /// NM_028732	5.25168e-06	1.60473		1420580_at	4930429B21Rik	NR_027966	3.06432e-06	1.59003		1436234_at	4732471D19Rik	NM_176987	1.18e-07	-1.96424		1453238_s_at	3930401B19Rik /// A130040M12Rik /// E430024C06Rik	NR_002860	2.76858e-09	-4.77272		1436234_at	4732471D19Rik	NM_176987	8.43925e-07	-1.68879
	1419612_at	4632415L05Rik	NR_027985	0.00045902	1.55068		1427978_at	4732418C07Rik	NM_172698	3.69286e-09	1.61036		1420329_at	4930455C21Rik	NM_024273	8.03698e-07	1.5344		1452337_at	4930427A07Rik	NM_134041	2.84e-05	-1.51472		1433954_at	4632419I22Rik	---	6.16902e-09	-1.77481		1448235_s_at	4932431P20Rik /// Hmg1l1 /// Hmgb1 /// Hmgb1l	NM_001111282 /// NM_010439 /// XR_035401 /// XR_035432	7.99661e-09	-3.55251
	1416619_at	4632428N05Rik	NM_001159572 /// NM_028732	3.94473e-07	1.94141		1419636_at	4833420G17Rik	NM_001113550 /// NM_026127	7.42559e-05	1.51624		1426220_at	4930471M23Rik	NM_175675	5.27666e-08	2.19061		1420580_at	4930429B21Rik	NR_027966	5.74e-06	-1.53228		1436234_at	4732471D19Rik	NM_176987	4.4538e-07	-1.7669		1453107_s_at	4933413G19Rik /// Foxm1 /// Pebp1	NM_008021 /// NM_018858 /// NM_027697	2.65389e-09	-11.5631
	1455255_at	4833420G11Rik	---	1.50709e-05	1.58753		1422017_s_at	4833439L19Rik	NM_133797	2.05067e-06	2.09263		1454048_a_at	4931408A02Rik	NM_027627	0.000102453	1.52973		1448235_s_at	4932431P20Rik /// Hmg1l1 /// Hmgb1 /// Hmgb1l	NM_001111282 /// NM_010439 /// XR_035401 /// XR_035432	1.9e-08	-3.11544		1448235_s_at	4932431P20Rik /// Hmg1l1 /// Hmgb1 /// Hmgb1l	NM_001111282 /// NM_010439 /// XR_035401 /// XR_035432	1.64901e-08	-3.17923		1429207_at	5730408K05Rik	NR_027866	4.42826e-06	-1.92587
	1419636_at	4833420G17Rik	NM_001113550 /// NM_026127	4.16716e-05	1.5703		1427202_at	4833442J19Rik	NM_177101	2.20318e-10	7.73165		1455076_a_at	4933424B01Rik	NM_138757	1.3178e-08	2.22332		1453107_s_at	4933413G19Rik /// Foxm1 /// Pebp1	NM_008021 /// NM_018858 /// NM_027697	1.74e-09	-13.2119		1453107_s_at	4933413G19Rik /// Foxm1 /// Pebp1	NM_008021 /// NM_018858 /// NM_027697	9.19926e-10	-16.4014		1430701_a_at	5730528L13Rik	NM_001145924 /// NM_001145925 /// NM_028137	8.72788e-07	-1.97609
	1422017_s_at	4833439L19Rik	NM_133797	1.63637e-06	2.1395		1436337_at	4930420K17Rik	NM_001081029	8.16074e-07	1.78261		1454606_at	4933426M11Rik	NM_178682	1.16107e-09	2.08382		1429207_at	5730408K05Rik	NR_027866	2.92e-06	-1.99854		1429207_at	5730408K05Rik	NR_027866	1.48401e-06	-2.13131		1452313_at	5930416I19Rik	NR_027359 /// NR_027360	1.52995e-05	-1.59491
	1427202_at	4833442J19Rik	NM_177101	1.91738e-07	2.38264		1420329_at	4930455C21Rik	NM_024273	4.45086e-07	1.58754		1438006_at	4933439F18Rik	NM_025757	2.49901e-06	1.67065		1428189_at	5730494M16Rik	NM_001004361 /// NM_001142697 /// NM_001142698	1.11e-07	-1.62485		1428189_at	5730494M16Rik	NM_001004361 /// NM_001142697 /// NM_001142698	1.98009e-07	-1.56916		1428013_at	6030458C11Rik	NM_001166360 /// NM_029998	8.54122e-06	-1.5308
	1424004_x_at	4930444A02Rik	NM_029037	1.00375e-05	1.51251		1426220_at	4930471M23Rik	NM_175675	2.16197e-08	2.40702		1424496_at	5133401N09Rik	NM_001048060 /// NM_198004	4.97026e-09	1.76192		1430701_a_at	5730528L13Rik	NM_001145924 /// NM_001145925 /// NM_028137	6.23e-07	-2.03721		1430701_a_at	5730528L13Rik	NM_001145924 /// NM_001145925 /// NM_028137	3.38643e-07	-2.15948		1452244_at	6330406I15Rik	NM_027519	4.09972e-08	-3.04026
	1426220_at	4930471M23Rik	NM_175675	2.42024e-07	1.90664		1454048_a_at	4931408A02Rik	NM_027627	1.75815e-05	1.72128		1426987_at	5430417L22Rik	NR_030716	1.64194e-07	2.02025		1452313_at	5930416I19Rik	NR_027359 /// NR_027360	1.33e-05	-1.60923		1452313_at	5930416I19Rik	NR_027359 /// NR_027360	3.20628e-06	-1.77742		1433685_a_at	6430706D22Rik /// Hjurp	NM_198652 /// XR_107269	5.00006e-10	-4.80927
	1454048_a_at	4931408A02Rik	NM_027627	5.97823e-06	1.87352		1454606_at	4933426M11Rik	NM_178682	4.1958e-10	2.30367		1452716_at	5730469M10Rik	NM_027464	7.1099e-09	3.40537		1428013_at	6030458C11Rik	NM_001166360 /// NM_029998	8.14e-06	-1.53499		1428013_at	6030458C11Rik	NM_001166360 /// NM_029998	4.20173e-06	-1.59675		1452215_at	9130401M01Rik	NM_029418	7.64402e-06	-1.79425
	1454606_at	4933426M11Rik	NM_178682	1.6722e-09	2.01623		1438006_at	4933439F18Rik	NM_025757	2.07151e-06	1.69217		1426766_at	6330403K07Rik	NM_134022	1.43239e-07	2.01922		1433685_a_at	6430706D22Rik /// Hjurp	NM_198652 /// XR_107269	1.05e-09	-4.18272		1452244_at	6330406I15Rik	NM_027519	8.49404e-07	-2.12436		1438441_at	A330033J07Rik	XR_105535	2.45307e-07	-3.07669
	1438006_at	4933439F18Rik	NM_025757	1.08313e-05	1.52551		1421422_at	5033411D12Rik	NM_138654	4.13135e-06	1.50228		1454897_at	6330509M05Rik	---	1.29484e-05	1.99902		1429619_a_at	8430406I07Rik	NM_028984	7.69e-06	-1.58772		1433685_a_at	6430706D22Rik /// Hjurp	NM_198652 /// XR_107269	4.79133e-10	-4.85004		1452099_at	AA408296	NM_145415	5.07366e-06	-1.94273
	1421422_at	5033411D12Rik	NM_138654	1.79269e-06	1.57501		1424496_at	5133401N09Rik	NM_001048060 /// NM_198004	5.48008e-09	1.74973		1423072_at	6720475J19Rik	XM_001474896 /// XM_001481296	2.88831e-08	1.78754		1452215_at	9130401M01Rik	NM_029418	1.48e-05	-1.7074		1452215_at	9130401M01Rik	NM_029418	2.22291e-05	-1.65881		1423797_at	Aacs	NM_030210	5.36546e-07	-1.55994
	1424496_at	5133401N09Rik	NM_001048060 /// NM_198004	4.55146e-09	1.77311		1435830_a_at	5430435G22Rik	NM_145509	1.73347e-06	1.77657		1426647_at	9130011J15Rik	NM_172396	2.52676e-06	1.67843		1452405_x_at	A130082M07Rik	---	4.02e-07	-1.64049		1424555_at	9430015G10Rik	NM_145557 /// NM_177205	6.8249e-05	-1.55542		1424006_at	Aarsd1	NM_144829	3.23072e-08	-2.2929
	1435830_a_at	5430435G22Rik	NM_145509	1.93078e-06	1.76232		1460172_at	5730403B10Rik	NM_025670	8.21859e-07	1.76556		1456492_at	9130404D08Rik	NM_001167939 /// NM_028993	4.84191e-06	1.63731		1426168_a_at	A130082M07Rik /// Tcra	---	2.94e-07	-2.22128		1426113_x_at	A130082M07Rik	---	7.43381e-05	-1.51984		1432394_a_at	Aatf	NM_019816	9.87059e-08	-1.65004
	1460172_at	5730403B10Rik	NM_025670	1.66029e-06	1.67983		1452716_at	5730469M10Rik	NM_027464	5.02079e-09	3.59819		1427108_at	9530068E07Rik	NM_153117	1.95068e-08	1.68008		1438441_at	A330033J07Rik	XR_105535	9.36e-08	-3.56637		1426168_a_at	A130082M07Rik /// Tcra	---	5.29276e-06	-1.72864		1418872_at	Abcb1b	NM_011075	8.92871e-05	-1.65457
	1434343_at	5730403M16Rik	NM_172738	4.84167e-05	1.74801		1452773_at	5730494N06Rik	NM_001141971 /// NM_027478	5.15368e-09	1.50111		1418100_at	A030009H04Rik	NR_027827	2.59143e-05	1.67055		1454682_at	A430005L14Rik	NM_001163019 /// NM_175287	4.87e-05	-1.50922		1438441_at	A330033J07Rik	XR_105535	1.40036e-07	-3.34569		1425699_a_at	Abhd14a	NM_001110271 /// NM_001110272 /// NM_145919	2.56797e-06	-1.53818
	1452716_at	5730469M10Rik	NM_027464	4.54543e-10	5.65742		1426766_at	6330403K07Rik	NM_134022	5.85081e-09	2.87248		1451562_at	A2ld1	NM_145466	2.60023e-08	1.86937		1452099_at	AA408296	NM_145415	7.35e-06	-1.88163		1454682_at	A430005L14Rik	NM_001163019 /// NM_175287	4.97815e-05	-1.50735		1427053_at	Abi3bp	NM_001014399 /// NM_001014422 /// NM_001014423 /// NM_001014424 /// NM_178790	6.02831e-07	-2.67891
	1426766_at	6330403K07Rik	NM_134022	8.97504e-08	2.10858		1454897_at	6330509M05Rik	---	5.04506e-07	2.8924		1454967_at	A930001N09Rik	NM_029870	4.86921e-08	2.42515		1424006_at	Aarsd1	NM_144829	1.27e-07	-2.00719		1452099_at	AA408296	NM_145415	2.87862e-06	-2.04579		1451271_a_at	Acat1	NM_144784	5.95591e-06	-1.5374
	1426446_at	6430548M08Rik	NM_001163760 /// NM_001163761 /// NM_001163762 /// NM_172286	5.76767e-06	1.59602		1426446_at	6430548M08Rik	NM_001163760 /// NM_001163761 /// NM_001163762 /// NM_172286	1.37898e-05	1.51581		1423523_at	Aass	NM_013930	8.96535e-08	2.68682		1427959_at	Abhd10	NM_172511	2.17e-05	-1.58165		1424006_at	Aarsd1	NM_144829	3.36315e-08	-2.28323		1435630_s_at	Acat2	NM_009338	1.58882e-09	-3.36729
	1423072_at	6720475J19Rik	XM_001474896 /// XM_001481296	9.18626e-10	2.45481		1423072_at	6720475J19Rik	XM_001474896 /// XM_001481296	8.42576e-10	2.47903		1421184_a_at	AB099516 /// Gm10035 /// Higd1c /// Mettl7a1 /// Mettl7a2	NM_001002900 /// NM_001024672 /// NM_001081471 /// NM_027334 /// NM_199477	0.00028775	1.62375		1435630_s_at	Acat2	NM_009338	1.49e-08	-2.49622		1422906_at	Abcg2	NM_011920	7.92611e-08	-2.07868		1425195_a_at	Acat2 /// Acat3	NM_009338 /// NM_153151	9.31543e-07	-1.84702
	1448251_at	9030425E11Rik	NM_133733	9.76759e-06	1.6829		1423786_at	8430410A17Rik	NM_173737	9.63311e-07	1.76856		1433855_at	Abat	NM_001170978 /// NM_172961	7.40696e-10	7.17111		1425195_a_at	Acat2 /// Acat3	NM_009338 /// NM_153151	8.06e-06	-1.58687		1427053_at	Abi3bp	NM_001014399 /// NM_001014422 /// NM_001014423 /// NM_001014424 /// NM_178790	6.91837e-07	-2.63263		1456728_x_at	Aco1	NM_007386	6.34444e-08	-1.57024
	1426647_at	9130011J15Rik	NM_172396	1.87013e-06	1.71381		1426647_at	9130011J15Rik	NM_172396	2.55024e-07	2.00885		1421840_at	Abca1	NM_013454	1.49442e-07	2.74418		1456728_x_at	Aco1	NM_007386	5.74e-08	-1.57942		1435630_s_at	Acat2	NM_009338	3.13031e-09	-3.0484		1428082_at	Acsl5	NM_027976	6.65004e-08	-1.59031
	1455581_x_at	9530028C05	XR_104969	1.19117e-05	1.74095		1456492_at	9130404D08Rik	NM_001167939 /// NM_028993	5.95553e-06	1.61554		1451731_at	Abca3	NM_001039581 /// NM_013855	4.15754e-09	2.16241		1427735_a_at	Acta1	NM_009606	4.01e-11	-9.03659		1425195_a_at	Acat2 /// Acat3	NM_009338 /// NM_153151	1.24409e-06	-1.80559		1427735_a_at	Acta1	NM_009606	5.4365e-08	-2.42654
	1427108_at	9530068E07Rik	NM_153117	7.02448e-09	1.80486		1455581_x_at	9530028C05	XR_104969	1.79158e-05	1.68984		1428988_at	Abcc3	NM_029600	1.37196e-06	1.59688		1456658_at	Acta2	NM_007392	2.28e-07	-1.81855		1423644_at	Aco1	NM_007386	6.70136e-06	-1.50103		1416569_at	Actl6a	NM_019673	1.34237e-05	-2.04597
	1418100_at	A030009H04Rik	NR_027827	1.70663e-07	2.70251		1427108_at	9530068E07Rik	NM_153117	4.6736e-09	1.86206		1435684_at	Abcc5	NM_013790 /// NM_176839	6.70271e-06	1.65319		1422340_a_at	Actg2	NM_009610	1.68e-08	-2.79197		1428082_at	Acsl5	NM_027976	3.53441e-08	-1.65337		1451604_a_at	Acvrl1	NM_009612	0.000428862	-1.76766
	1451562_at	A2ld1	NM_145466	5.92142e-07	1.52081		1418100_at	A030009H04Rik	NR_027827	2.48969e-06	2.01844		1419572_a_at	Abcd4	NM_008992	1.11312e-07	1.79244		1416569_at	Actl6a	NM_019673	9.34e-06	-2.12055		1427735_a_at	Acta1	NM_009606	7.40576e-11	-7.67684		1427943_at	Acyp2	NM_029344	0.000233022	-1.59225
	1455338_at	A4galt	NM_001004150 /// NM_001170954	2.49243e-06	1.71168		1451562_at	A2ld1	NM_145466	8.29771e-08	1.71545		1423570_at	Abcg1	NM_009593	1.00687e-10	4.23595		1417976_at	Ada	NM_007398	2.44e-07	-2.57879		1456658_at	Acta2	NM_007392	7.65934e-07	-1.6678		1417976_at	Ada	NM_007398	4.55695e-08	-3.23464
	1424829_at	A830007P12Rik	NM_146115	1.52667e-08	1.91531		1424829_at	A830007P12Rik	NM_146115	2.85265e-07	1.56406		1453367_a_at	Abhd12	NM_024465	7.59797e-08	3.32161		1421171_at	Adam12	NM_007400	1.29e-07	-2.16909		1422340_a_at	Actg2	NM_009610	1.33803e-07	-2.19958		1421171_at	Adam12	NM_007400	1.50302e-07	-2.13698
	1454967_at	A930001N09Rik	NM_029870	1.71028e-08	2.7507		1454967_at	A930001N09Rik	NM_029870	2.39252e-08	2.63706		1417946_at	Abhd3	NM_134130	1.48999e-06	2.05423		1418402_at	Adam19	NM_009616	7.22e-09	-1.54431		1416569_at	Actl6a	NM_019673	1.41801e-05	-2.03519		1423378_at	Adam23	NM_001177600 /// NM_011780	6.3489e-05	-1.99234
	1440221_at	AA408650	---	2.28388e-05	1.58137		1440221_at	AA408650	---	1.81705e-05	1.60449		1416315_at	Abhd4	NM_134076	9.6124e-10	2.90605		1450716_at	Adamts1	NM_009621	1.87e-06	-1.84084		1451604_a_at	Acvrl1	NM_009612	0.00315385	-1.5104		1416871_at	Adam8	NM_007403	0.000219144	-1.51626
	1423523_at	Aass	NM_013930	8.91341e-07	2.08624		1424016_at	Aagab	NM_025857	5.45947e-08	1.64998		1417565_at	Abhd5	NM_026179	1.15304e-07	1.67842		1422561_at	Adamts5	NM_011782	3.32e-05	-1.83438		1417976_at	Ada	NM_007398	5.9632e-07	-2.32586		1450716_at	Adamts1	NM_009621	1.0568e-08	-3.27116
	1421184_a_at	AB099516 /// Gm10035 /// Higd1c /// Mettl7a1 /// Mettl7a2	NM_001002900 /// NM_001024672 /// NM_001081471 /// NM_027334 /// NM_199477	8.86728e-06	2.20188		1423523_at	Aass	NM_013930	3.3966e-10	7.39363		1419103_a_at	Abhd6	NM_025341	5.8772e-09	2.58186		1420336_at	Adamtsl5	NM_001113548 /// NM_025629	0.000289053	-1.54875		1421171_at	Adam12	NM_007400	1.70107e-08	-2.7247		1422561_at	Adamts5	NM_011782	6.20287e-07	-2.80111
	1433855_at	Abat	NM_001170978 /// NM_172961	8.70076e-09	4.23708		1421184_a_at	AB099516 /// Gm10035 /// Higd1c /// Mettl7a1 /// Mettl7a2	NM_001002900 /// NM_001024672 /// NM_001081471 /// NM_027334 /// NM_199477	0.000138215	1.71543		1417000_at	Abtb1	NM_030251	3.30308e-05	1.5209		1450393_a_at	Adat3 /// Scamp4	NM_001100606 /// NM_019575	3.6e-06	-1.57597		1423378_at	Adam23	NM_001177600 /// NM_011780	7.17904e-05	-1.96894		1420336_at	Adamtsl5	NM_001113548 /// NM_025629	2.41126e-05	-1.8636
	1421840_at	Abca1	NM_013454	4.16901e-08	3.28112		1433855_at	Abat	NM_001170978 /// NM_172961	8.99357e-10	6.83822		1456011_x_at	Acaa1a	NM_130864	6.08856e-06	2.01153		1456307_s_at	Adcy7	NM_001037723 /// NM_001037724 /// NM_001109756 /// NM_007406	5.87e-06	-1.59233		1450716_at	Adamts1	NM_009621	1.75494e-08	-3.03855		1450393_a_at	Adat3 /// Scamp4	NM_001100606 /// NM_019575	1.82584e-06	-1.64447
	1451731_at	Abca3	NM_001039581 /// NM_013855	4.91996e-08	1.75742		1421840_at	Abca1	NM_013454	1.06405e-07	2.87007		1416947_s_at	Acaa1a /// Acaa1b	NM_130864 /// NM_146230	2.41463e-12	2.45173		1449641_at	Adk	NM_134079	0.00031809	-1.52715		1422561_at	Adamts5	NM_011782	4.83154e-07	-2.89751		1416077_at	Adm	NM_009627	1.80456e-12	-6.37536
	1419238_at	Abca7	NM_013850	3.48224e-06	1.67042		1451731_at	Abca3	NM_001039581 /// NM_013855	3.01042e-09	2.23289		1424451_at	Acaa1b	NM_146230	3.45177e-06	1.70255		1416077_at	Adm	NM_009627	2.33e-11	-3.8376		1421842_a_at	Adat3 /// Scamp4	NM_001100606 /// NM_019575	0.0010254	-1.57491		1450214_at	Adora2b	NM_007413	6.67342e-07	-1.60223
	1427546_at	Abca8b	NM_013851	1.28092e-06	1.61177		1427546_at	Abca8b	NM_013851	1.6924e-08	2.29677		1454647_at	Acad11	NM_175324	3.14843e-12	4.25431		1451992_at	Adrbk1	NM_130863	7.85e-06	-1.61415		1416225_at	Adh1	NM_007409	1.83604e-06	-1.73587		1451079_at	Adpgk	NM_028121	6.47467e-06	-1.5143
	1416263_at	Abcb9	NM_019875	5.47601e-06	1.72927		1435684_at	Abcc5	NM_013790 /// NM_176839	1.90241e-06	1.81074		1455446_x_at	Acadsb	NM_025826	2.98171e-08	1.64216		1418372_at	Adsl	NM_009634	2.56e-06	-1.7909		1416077_at	Adm	NM_009627	4.18408e-12	-5.29791		1418372_at	Adsl	NM_009634	2.78588e-06	-1.77938
	1435684_at	Abcc5	NM_013790 /// NM_176839	3.52236e-06	1.72896		1419572_a_at	Abcd4	NM_008992	2.11573e-07	1.71167		1424184_at	Acadvl	NM_017366	2.73433e-08	1.78527		1451459_at	Ahctf1	NM_026375	2.1e-07	-1.89241		1451992_at	Adrbk1	NM_130863	5.26085e-06	-1.65713		1415832_at	Agtr2	NM_007429	2.53411e-05	-2.70811
	1419572_a_at	Abcd4	NM_008992	1.71232e-07	1.73718		1423570_at	Abcg1	NM_009593	5.06924e-12	8.16362		1427034_at	Ace	NM_009598 /// NM_207624	6.63266e-10	3.72108		1424147_at	Ahsa1	NM_146036	3.24e-07	-1.53075		1418372_at	Adsl	NM_009634	3.5617e-06	-1.74699		1451459_at	Ahctf1	NM_026375	1.47084e-06	-1.64172
	1423570_at	Abcg1	NM_009593	5.86242e-10	3.18039		1453367_a_at	Abhd12	NM_024465	8.73045e-07	2.40331		1451355_at	Acer2	NM_139306	1.11129e-09	3.32357		1434390_at	AI503316	---	1.09e-05	-1.75196		1451459_at	Ahctf1	NM_026375	1.80482e-07	-1.91612		1420796_at	Ahrr	NM_009644	1.73643e-06	-1.85067
	1453367_a_at	Abhd12	NM_024465	1.04312e-06	2.35558		1417946_at	Abhd3	NM_134130	2.50652e-08	3.37662		1417316_at	Acot13	NM_025790	4.80446e-08	2.02671		1451287_s_at	Aif1l	NM_145144	4.66e-06	-1.91912		1420796_at	Ahrr	NM_009644	2.11133e-07	-2.24504		1449614_s_at	AI314976	NM_207219	4.6918e-08	-1.61743
	1417946_at	Abhd3	NM_134130	1.43285e-08	3.69262		1416315_at	Abhd4	NM_134076	1.02883e-09	2.87976		1416408_at	Acox1	NM_015729	2.55577e-09	2.3239		1451262_a_at	Aimp2	NM_001172146 /// NM_146165	1.44e-08	-1.72418		1449614_s_at	AI314976	NM_207219	1.31796e-07	-1.52415		1451287_s_at	Aif1l	NM_145144	9.75499e-05	-1.53732
	1416315_at	Abhd4	NM_134076	1.54227e-09	2.73228		1417565_at	Abhd5	NM_026179	3.45272e-08	1.82929		1436788_at	Acp2	NM_007387	7.40609e-05	1.50411		1448450_at	Ak2	NM_001033966 /// NM_016895	2.26e-09	-1.9618		1434390_at	AI503316	---	1.72667e-05	-1.69362		1420679_a_at	Aig1	NM_025446	4.74038e-06	-1.89772
	1417565_at	Abhd5	NM_026179	6.52034e-08	1.74536		1419103_a_at	Abhd6	NM_025341	6.00834e-10	3.54092		1451257_at	Acsl6	NM_001033597 /// NM_001033598 /// NM_001033599 /// NM_144823	9.69045e-05	1.61964		1419706_a_at	Akap12	NM_031185	5.49e-05	-1.56263		1451287_s_at	Aif1l	NM_145144	1.66984e-05	-1.7322		1451262_a_at	Aimp2	NM_001172146 /// NM_146165	2.23642e-08	-1.67407
	1456011_x_at	Acaa1a	NM_130864	3.29591e-05	1.74383		1454708_at	Ablim1	NM_001103177 /// NM_001103178 /// NM_178688	5.33692e-08	1.80709		1415927_at	Actc1	NM_009608	1.18364e-10	8.71047		1433669_at	Akap8	NM_019774	2.59e-06	-1.52889		1451262_a_at	Aimp2	NM_001172146 /// NM_146165	2.07051e-08	-1.68257		1448450_at	Ak2	NM_001033966 /// NM_016895	1.20813e-08	-1.72525
	1416947_s_at	Acaa1a /// Acaa1b	NM_130864 /// NM_146230	6.30081e-12	2.21511		1417000_at	Abtb1	NM_030251	2.35013e-05	1.55172		1422340_a_at	Actg2	NM_009610	2.34247e-06	1.72307		1424877_a_at	Alad	NM_008525	3.11e-06	-1.76285		1448450_at	Ak2	NM_001033966 /// NM_016895	3.28935e-09	-1.9019		1450983_at	Akap8	NM_019774	2.62764e-06	-1.61175
	1424451_at	Acaa1b	NM_146230	6.32678e-09	3.30606		1456011_x_at	Acaa1a	NM_130864	3.31072e-06	2.13333		1418677_at	Actn3	NM_013456	6.7746e-06	1.7437		1427395_a_at	Aldh1a3	NM_053080	1.44e-06	-1.72537		1419706_a_at	Akap12	NM_031185	4.74588e-05	-1.57699		1427325_s_at	Akna	NM_001045514	5.25615e-05	-1.57976
	1428146_s_at	Acaa2	NM_177470	1.26082e-07	1.64837		1416947_s_at	Acaa1a /// Acaa1b	NM_130864 /// NM_146230	5.17089e-12	2.25971		1433725_at	Acvr1b	NM_007395	3.7105e-08	1.81914		1418681_at	Alg13	NM_026247 /// NR_037145	5.48e-06	-1.5254		1433669_at	Akap8	NM_019774	1.07092e-06	-1.6106		1424877_a_at	Alad	NM_008525	1.00844e-06	-1.92878
	1429339_a_at	Acad10	NM_028037	8.20205e-08	1.85507		1424451_at	Acaa1b	NM_146230	1.46809e-08	2.92976		1450095_a_at	Acyp1	NM_025421	7.58926e-07	2.1106		1448484_at	Amd1	NM_009665	4.94e-10	-1.91968		1427325_s_at	Akna	NM_001045514	5.4808e-05	-1.57556		1418681_at	Alg13	NM_026247 /// NR_037145	5.8571e-06	-1.51971
	1454647_at	Acad11	NM_175324	6.00612e-12	3.80164		1454647_at	Acad11	NM_175324	1.53126e-12	4.87767		1450105_at	Adam10	NM_007399	0.0010818	1.52002		1415680_at	Anapc1	NM_008569	9.76e-08	-1.67966		1424877_a_at	Alad	NM_008525	3.89786e-07	-2.10215		1422573_at	Ampd3	NM_009667	9.90171e-06	-1.77289
	1424184_at	Acadvl	NM_017366	4.53981e-09	2.06998		1424184_at	Acadvl	NM_017366	1.83389e-09	2.2607		1425170_a_at	Adam15	NM_001037722 /// NM_009614	4.26471e-05	1.82217		1451478_at	Angptl7	NM_001039554	1.09e-05	-1.91299		1427395_a_at	Aldh1a3	NM_053080	7.9757e-07	-1.80266		1434964_at	Amz2	NM_025275	3.98408e-05	-1.55923
	1449827_at	Acan	NM_007424	0.000253402	2.06425		1427034_at	Ace	NM_009598 /// NM_207624	3.57412e-11	6.66037		1427056_at	Adamts15	NM_001024139	2.88603e-09	4.52633		1454801_at	Ankrd28	NM_001024604	4.04e-06	-1.65082		1418681_at	Alg13	NM_026247 /// NR_037145	5.05687e-06	-1.53231		1433822_x_at	Anapc5	NM_001042491 /// NM_021505	7.95248e-07	-1.62926
	1427034_at	Ace	NM_009598 /// NM_207624	5.60831e-08	2.11636		1451355_at	Acer2	NM_139306	3.80653e-10	3.95239		1455965_at	Adamts4	NM_172845	2.52389e-06	1.93085		1423577_at	Ankrd32	NM_134071	3.01e-09	-2.04641		1418844_at	Alg9	NM_133981	3.60182e-06	-1.58464		1448831_at	Angpt2	NM_007426	1.92999e-05	-1.74183
	1451355_at	Acer2	NM_139306	1.87803e-08	2.31715		1417316_at	Acot13	NM_025790	2.27017e-07	1.78459		1434932_at	Adarb1	NM_001024837 /// NM_130895 /// NR_004429 /// NR_021486	5.21854e-06	2.12513		1423421_at	Ankrd49	NM_019683	2.96e-05	-1.56697		1448484_at	Amd1	NM_009665	2.53635e-09	-1.70015		1451478_at	Angptl7	NM_001039554	1.32692e-05	-1.8801
	1422635_at	Ache	NM_009599	6.70443e-06	2.1477		1416408_at	Acox1	NM_015729	4.70987e-10	2.83875		1419811_at	Adcy9	NM_009624	8.48781e-07	1.86118		1433543_at	Anln	NM_028390	8.94e-10	-6.50792		1422573_at	Ampd3	NM_009667	0.000101725	-1.51467		1454801_at	Ankrd28	NM_001024604	2.82805e-07	-2.03147
	1422996_at	Acot2	NM_134188	2.97759e-07	1.57961		1420684_at	Acox3	NM_030721	1.02588e-05	1.5298		1451311_a_at	Adipor1	NM_028320	2.80419e-08	2.29651		1417082_at	Anp32b	NM_130889	4.92e-09	-2.03343		1415680_at	Anapc1	NM_008569	4.5116e-07	-1.53119		1423577_at	Ankrd32	NM_134071	2.16173e-08	-1.74723
	1416408_at	Acox1	NM_015729	1.75719e-09	2.42063		1436788_at	Acp2	NM_007387	2.91146e-05	1.59178		1449383_at	Adssl1	NM_007421	3.04173e-07	2.4559		1451356_at	Anp32e	NM_023210	7.27e-08	-1.54497		1433822_x_at	Anapc5	NM_001042491 /// NM_021505	1.26731e-06	-1.58314		1433543_at	Anln	NM_028390	3.5622e-09	-4.82406
	1436788_at	Acp2	NM_007387	1.62828e-05	1.65406		1448445_at	Acp6	NM_019800	2.78024e-08	1.82444		1450031_at	Aff4	NM_033565	3.54991e-05	1.55532		1451665_a_at	Ap4s1	NM_021710	1.56e-07	-1.81585		1451478_at	Angptl7	NM_001039554	0.000110132	-1.60129		1417082_at	Anp32b	NM_130889	1.31257e-09	-2.31254
	1425355_at	Acsf2	NM_153807	1.17338e-05	1.63708		1425355_at	Acsf2	NM_153807	1.50072e-05	1.61091		1426670_at	Agrn	NM_021604	4.46759e-07	1.53013		1418382_at	Apcdd1	NM_133237	2.84e-05	-1.58966		1454801_at	Ankrd28	NM_001024604	1.03499e-06	-1.82074		1451356_at	Anp32e	NM_023210	1.00406e-07	-1.51803
	1451257_at	Acsl6	NM_001033597 /// NM_001033598 /// NM_001033599 /// NM_144823	0.000119284	1.59696		1451257_at	Acsl6	NM_001033597 /// NM_001033598 /// NM_001033599 /// NM_144823	1.55156e-06	2.32582		1460596_at	Agtrap	NM_009642	4.56171e-07	1.62564		1416135_at	Apex1	NM_009687	1.63e-09	-1.7603		1423577_at	Ankrd32	NM_134071	5.04228e-09	-1.9561		1451446_at	Antxr1	NM_054041	6.8711e-07	-1.60235
	1418677_at	Actn3	NM_013456	1.84705e-06	1.93512		1418677_at	Actn3	NM_013456	5.40231e-07	2.16992		1452703_at	Ahcyl2	NM_001171000 /// NM_001171001 /// NM_021414	1.80967e-09	2.22909		1425954_a_at	Apex2	NM_029943	9.04e-05	-1.56606		1433543_at	Anln	NM_028390	1.27256e-09	-5.99942		1416138_at	Anxa7	NM_001110794 /// NM_009674	4.66827e-06	-1.50439
	1450095_a_at	Acyp1	NM_025421	6.47098e-06	1.75713		1433725_at	Acvr1b	NM_007395	2.95242e-11	4.35225		1455177_at	Ahi1	NM_001177776 /// NM_026203	8.3407e-07	1.69815		1451038_at	Apln	NM_013912	5.93e-05	-1.56076		1417082_at	Anp32b	NM_130889	2.0338e-09	-2.21077		1425789_s_at	Anxa8	NM_013473	9.38576e-07	-1.89767
	1425170_a_at	Adam15	NM_001037722 /// NM_009614	0.000154831	1.64851		1450095_a_at	Acyp1	NM_025421	4.03314e-07	2.24934		1422631_at	Ahr	NM_013464	1.2138e-07	2.86288		1416371_at	Apod	NM_007470	5.79e-05	-2.13905		1451356_at	Anp32e	NM_023210	4.66732e-08	-1.5845		1418382_at	Apcdd1	NM_133237	5.91472e-05	-1.52003
	1449620_s_at	Adcy9	NM_009624	1.8369e-05	1.53932		1425170_a_at	Adam15	NM_001037722 /// NM_009614	0.000351288	1.5574		1452599_s_at	AI413582	NM_001002895	1.96263e-06	1.54655		1423801_a_at	Aprt	NM_009698	2.25e-06	-1.54899		1449396_at	Aoc3	NM_009675	1.20472e-05	-1.5772		1416135_at	Apex1	NM_009687	7.30543e-10	-1.86959
	1423298_at	Add3	NM_001164099 /// NM_001164100 /// NM_001164101 /// NM_013758	1.66118e-07	1.86975		1427056_at	Adamts15	NM_001024139	4.22375e-10	6.84322		1427176_s_at	AI428936	NM_153577	7.938e-06	1.70099		1416203_at	Aqp1	NM_007472	0.000822357	-1.95046		1432007_s_at	Ap2a2	NM_007459	1.28199e-05	-1.53619		1425954_a_at	Apex2	NM_029943	6.54729e-05	-1.59912
	1424393_s_at	Adhfe1	NM_175236 /// NR_027664	0.000362973	1.52536		1450065_at	Adcy7	NM_001037723 /// NM_001037724 /// NM_001109756 /// NM_007406	5.62183e-08	2.0767		1417247_at	AI597479	NM_133818	6.34937e-06	1.70234		1432022_at	Arhgap31	NM_020260	6.02e-05	-1.52102		1451665_a_at	Ap4s1	NM_021710	5.02763e-08	-1.993		1451038_at	Apln	NM_013912	1.09296e-06	-2.14034
	1449076_x_at	Adi1	NM_134052	2.81768e-06	1.53535		1419811_at	Adcy9	NM_009624	1.68631e-05	1.51916		1451634_at	Airn	NR_002853 /// NR_027772 /// NR_027773 /// NR_027784	6.23996e-10	5.25667		1426454_at	Arhgdib	NM_007486	6.01e-08	-2.26773		1416135_at	Apex1	NM_009687	4.31756e-09	-1.64904		1416371_at	Apod	NM_007470	1.02467e-05	-2.62185
	1451311_a_at	Adipor1	NM_028320	3.97479e-07	1.80805		1449076_x_at	Adi1	NM_134052	3.28069e-06	1.52234		1423718_at	Ak3	NM_021299	1.11706e-12	4.68846		1448660_at	Arhgdig	NM_008113	2.36e-07	-2.11762		1425954_a_at	Apex2	NM_029943	0.000117003	-1.54084		1451703_s_at	Aprt	NM_009698	1.05991e-07	-1.81099
	1449383_at	Adssl1	NM_007421	5.68936e-08	3.04542		1451311_a_at	Adipor1	NM_028320	2.49846e-08	2.32488		1457265_at	Akap17b	NM_001081956	2.37342e-06	1.63495		1424020_at	Arl6ip6	NM_022989	8.77e-07	-1.68129		1451038_at	Apln	NM_013912	1.47838e-06	-2.07834		1416203_at	Aqp1	NM_007472	1.56701e-07	-8.70088
	1420619_a_at	Aes	NM_010347	5.5286e-06	1.59934		1449383_at	Adssl1	NM_007421	6.89738e-08	2.96427		1449168_a_at	Akap2 /// Palm2	NM_001035532 /// NM_001035533 /// NM_009649 /// NM_172868	5.16648e-08	1.87972		1449356_at	Asb5	NM_029569	2.14e-06	-2.14366		1416371_at	Apod	NM_007470	1.17343e-05	-2.57656		1428369_s_at	Arhgap21	NM_001081364 /// NM_001128084	4.86513e-07	-1.62025
	1426670_at	Agrn	NM_021604	9.86664e-09	1.99775		1420619_a_at	Aes	NM_010347	5.50861e-06	1.5997		1417734_at	Akap8l	NM_017476	7.2826e-05	1.63909		1423714_at	Asf1b	NM_024184	4.27e-09	-6.07809		1451703_s_at	Aprt	NM_009698	8.80707e-07	-1.57163		1426454_at	Arhgdib	NM_007486	4.17627e-10	-4.63854
	1460596_at	Agtrap	NM_009642	7.30001e-08	1.84911		1452238_at	Agfg1	NM_010472	0.000170586	1.58452		1437082_at	Akap9	NM_194462	2.91248e-07	1.60279		1452459_at	Aspm	NM_009791	1.84e-08	-2.69743		1416203_at	Aqp1	NM_007472	0.000284789	-2.1937		1448660_at	Arhgdig	NM_008113	2.12872e-08	-2.77366
	1452703_at	Ahcyl2	NM_001171000 /// NM_001171001 /// NM_021414	2.93479e-08	1.75685		1426670_at	Agrn	NM_021604	8.82729e-09	2.01746		1416912_at	Akirin1	NM_023423	1.64104e-08	1.82423		1434561_at	Asxl1	NM_001039939	4.61e-08	-1.75317		1426454_at	Arhgdib	NM_007486	3.80086e-09	-3.1958		1424020_at	Arl6ip6	NM_022989	1.98343e-06	-1.59536
	1455177_at	Ahi1	NM_001177776 /// NM_026203	7.32062e-07	1.71358		1460596_at	Agtrap	NM_009642	1.22899e-07	1.77734		1423364_a_at	Aktip	NM_010241	1.41703e-07	1.86282		1422461_at	Atad3a	NM_179203	9.39e-09	-1.5251		1448660_at	Arhgdig	NM_008113	1.19518e-07	-2.26794		1448129_at	Arpc5	NM_026369	1.05478e-09	-1.52828
	1422631_at	Ahr	NM_013464	3.10246e-09	5.33998		1452703_at	Ahcyl2	NM_001171000 /// NM_001171001 /// NM_021414	1.10595e-08	1.89227		1416468_at	Aldh1a1	NM_013467	8.02432e-14	28.0269		1452013_at	Atp10a	NM_009728	9.6e-09	-2.01139		1427646_a_at	Arhgef2	NM_008487	4.05005e-05	-1.58192		1427508_at	Arsi	NM_001038499	5.97978e-06	-1.87766
	1435417_at	AI464131	NM_001085515	2.29844e-06	1.6074		1455177_at	Ahi1	NM_001177776 /// NM_026203	3.48944e-07	1.80892		1422789_at	Aldh1a2	NM_009022	1.5479e-08	2.97241		1427197_at	Atr	NM_019864	3.1e-07	-1.86126		1424020_at	Arl6ip6	NM_022989	2.77348e-07	-1.82752		1423511_at	Asf1a	NM_025541	9.15839e-06	-1.60641
	1417247_at	AI597479	NM_133818	6.34186e-06	1.70248		1422631_at	Ahr	NM_013464	4.92279e-08	3.2552		1418601_at	Aldh1a7	NM_011921	4.19922e-12	19.1285		1424511_at	Aurka	NM_011497	1.73e-08	-9.45003		1426239_s_at	Arrb2	NM_145429	2.57659e-05	-1.53274		1423714_at	Asf1b	NM_024184	4.57223e-09	-5.98321
	1451634_at	Airn	NR_002853 /// NR_027772 /// NR_027773 /// NR_027784	4.19387e-10	5.72315		1452599_s_at	AI413582	NM_001002895	6.32313e-07	1.65756		1451260_at	Aldh1b1	NM_028270	7.80635e-07	1.69115		1451246_s_at	Aurkb	NM_011496	1.08e-07	-4.33589		1423714_at	Asf1b	NM_024184	2.77431e-09	-6.72206		1452459_at	Aspm	NM_009791	1.44976e-08	-2.78166
	1423718_at	Ak3	NM_021299	1.02211e-10	2.40464		1435417_at	AI464131	NM_001085515	3.3554e-06	1.57076		1424400_a_at	Aldh1l1 /// LOC100047937	NM_027406 /// XM_001479188 /// XM_003086541	3.0544e-10	2.72545		1418604_at	Avpr1a	NM_016847	2.03e-08	-3.05049		1452459_at	Aspm	NM_009791	8.65154e-09	-2.98069		1416652_at	Aspn	NM_001172481 /// NM_025711	3.34769e-05	-1.82727
	1457265_at	Akap17b	NM_001081956	2.70418e-06	1.62133		1417247_at	AI597479	NM_133818	5.23345e-06	1.7261		1448143_at	Aldh2	NM_009656	2.90834e-08	1.95647		1434215_at	B230308N11Rik	---	2.63e-08	-1.81826		1416652_at	Aspn	NM_001172481 /// NM_025711	0.000204443	-1.59422		1434561_at	Asxl1	NM_001039939	4.73863e-08	-1.74974
	1449168_a_at	Akap2 /// Palm2	NM_001035532 /// NM_001035533 /// NM_009649 /// NM_172868	2.13844e-07	1.69264		1451634_at	Airn	NR_002853 /// NR_027772 /// NR_027773 /// NR_027784	3.56336e-09	3.7903		1415776_at	Aldh3a2	NM_007437	4.49227e-09	1.90717		1423228_at	B4galt6	NM_019737	0.000209492	-1.51108		1435077_at	Asxl1	NM_001039939	3.16235e-06	-1.51561		1422461_at	Atad3a	NM_179203	8.99798e-09	-1.52854
	1417734_at	Akap8l	NM_017476	7.69151e-05	1.63288		1423718_at	Ak3	NM_021299	2.40648e-12	4.06973		1448104_at	Aldh6a1	NM_134042	2.08835e-11	7.12176		1437667_a_at	Bach2	NM_001109661	1.75e-07	-2.97466		1456541_x_at	Atad3a	NM_179203	1.26685e-07	-1.59294		1448135_at	Atf4	NM_009716	1.04828e-07	-1.54759
	1416912_at	Akirin1	NM_023423	4.14242e-08	1.70652		1457265_at	Akap17b	NM_001081956	2.4872e-06	1.63002		1416835_s_at	Amd1	NM_009665	6.00443e-06	1.5075		1423948_at	Bag2	NM_145392	2.68e-08	-1.72971		1417296_at	Atf1	NM_007497	3.09968e-08	-1.55173		1424499_s_at	Atl3	NM_001163505 /// NM_146091	1.60292e-06	-1.56571
	1418979_at	Akr1c14	NM_134072	6.17022e-06	1.59014		1449168_a_at	Akap2 /// Palm2	NM_001035532 /// NM_001035533 /// NM_009649 /// NM_172868	9.67153e-08	1.79069		1422415_at	Ang2	NM_007449	0.000609814	1.5665		1421082_s_at	Banf1	NM_001038231 /// NM_011793	4.43e-07	-1.56087		1448135_at	Atf4	NM_009716	6.37654e-08	-1.59252		1426418_at	Atoh8	NM_153778	5.52752e-07	-1.65476
	1423364_a_at	Aktip	NM_010241	2.24004e-07	1.79787		1417734_at	Akap8l	NM_017476	5.35315e-05	1.67524		1450325_at	Angpt4	NM_009641	5.1072e-09	4.92248		1451439_at	BC027231	NM_145972	2.07e-06	-1.72251		1424499_s_at	Atl3	NM_001163505 /// NM_146091	7.51017e-07	-1.64028		1452013_at	Atp10a	NM_009728	3.21544e-09	-2.23088
	1416468_at	Aldh1a1	NM_013467	2.05561e-13	19.3586		1416912_at	Akirin1	NM_023423	1.83339e-07	1.55577		1421002_at	Angptl2	NM_011923	7.16421e-05	1.52918		1460713_at	BC048355	NM_207161	3.83e-06	-2.29621		1426418_at	Atoh8	NM_153778	7.79863e-07	-1.6188		1427197_at	Atr	NM_019864	1.09967e-06	-1.69446
	1422789_at	Aldh1a2	NM_009022	3.02788e-08	2.7195		1425684_at	Akr1b10	NM_172398	0.000289961	1.50625		1417130_s_at	Angptl4	NM_020581	1.93133e-08	3.13124		1437696_at	BC049807	NM_001002008	1.25e-05	-2.09916		1452013_at	Atp10a	NM_009728	3.12296e-09	-2.2375		1424511_at	Aurka	NM_011497	4.31171e-08	-7.39051
	1418601_at	Aldh1a7	NM_011921	7.22209e-11	7.89417		1418979_at	Akr1c14	NM_134072	2.01518e-07	2.06415		1450627_at	Ank	NM_020332	7.68497e-09	1.7075		1415936_at	Bcar3	NM_013867	3.19e-06	-1.84321		1427197_at	Atr	NM_019864	2.39175e-07	-1.90099		1451246_s_at	Aurkb	NM_011496	8.18449e-08	-4.57153
	1451260_at	Aldh1b1	NM_028270	3.21603e-08	2.20555		1423364_a_at	Aktip	NM_010241	5.79093e-07	1.68033		1420991_at	Ankrd1	NM_013468	4.21963e-13	4.01088		1430111_a_at	Bcat1	NM_001024468 /// NM_007532	1.04e-05	-1.50022		1424511_at	Aurka	NM_011497	8.05889e-09	-11.8747		1418604_at	Avpr1a	NM_016847	1.42061e-08	-3.21166
	1424400_a_at	Aldh1l1 /// LOC100047937	NM_027406 /// XM_001479188 /// XM_003086541	1.92033e-09	2.21568		1426300_at	Alcam	NM_009655	3.49544e-09	2.26828		1436775_a_at	Ankrd17	NM_030886 /// NM_198010	3.74707e-07	1.60959		1449523_at	Bcl7c	NM_009746	1.09e-06	-1.54838		1451246_s_at	Aurkb	NM_011496	5.70514e-08	-4.91086		1418080_at	B4galt2 /// Ccdc24	NM_001034876 /// NM_017377	3.37135e-06	-1.79495
	1448143_at	Aldh2	NM_009656	1.61778e-10	3.63986		1416468_at	Aldh1a1	NM_013467	1.07899e-14	72.5211		1426571_at	Ano1	NM_178642	2.22184e-05	1.60703		1428844_a_at	Bclaf1	NM_001025392 /// NM_001025393 /// NM_153787	5.09e-09	-1.75925		1418604_at	Avpr1a	NM_016847	2.54102e-08	-2.95595		1437667_a_at	Bach2	NM_001109661	8.9068e-07	-2.41968
	1415776_at	Aldh3a2	NM_007437	8.40734e-09	1.81566		1422789_at	Aldh1a2	NM_009022	5.91302e-09	3.42283		1426672_at	Ano10	NM_133979	6.1487e-09	1.88505		1452257_at	Bdh1	NM_001122683 /// NM_175177	4.04e-08	-1.7521		1434215_at	B230308N11Rik	---	1.50065e-07	-1.61402		1421082_s_at	Banf1	NM_001038231 /// NM_011793	8.30281e-07	-1.50742
	1448104_at	Aldh6a1	NM_134042	4.36538e-11	5.98839		1418601_at	Aldh1a7	NM_011921	3.50231e-12	20.471		1449426_a_at	Anxa10	NM_001136089 /// NM_011922	1.06848e-06	2.14499		1422168_a_at	Bdnf	NM_001048139 /// NM_001048141 /// NM_001048142 /// NM_007540	1.18e-07	-1.56403		1420994_at	B3gnt5	NM_001159407 /// NM_001159408 /// NM_054052	0.000138227	-1.88205		1460713_at	BC048355	NM_207161	3.10129e-07	-3.16887
	1460167_at	Aldh7a1	NM_001127338 /// NM_138600	4.36441e-07	1.7892		1451260_at	Aldh1b1	NM_028270	1.03303e-06	1.65968		1449396_at	Aoc3	NM_009675	2.53288e-08	2.75851		1424278_a_at	Birc5	NM_001012273 /// NM_009689	1.35e-08	-10.5739		1449311_at	Bach1	NM_007520	1.68999e-05	-1.5026		1437696_at	BC049807	NM_001002008	1.03872e-05	-2.1381
	1437398_a_at	Aldh9a1	NM_019993	4.54129e-09	1.58697		1424400_a_at	Aldh1l1 /// LOC100047937	NM_027406 /// XM_001479188 /// XM_003086541	2.03614e-10	2.87208		1419435_at	Aox1	NM_009676	9.45899e-07	2.22337		1419562_at	Birc6	NM_007566	0.000946388	-1.54642		1437667_a_at	Bach2	NM_001109661	5.30583e-05	-1.6673		1415936_at	Bcar3	NM_013867	2.89578e-07	-2.30587
	1421059_a_at	Alg2	NM_019998	9.31246e-09	1.74469		1448143_at	Aldh2	NM_009656	9.68866e-10	2.80567		1417527_at	Ap3m2	NM_001122820 /// NM_029505	1.52135e-09	1.7794		1448953_at	Blm	NM_001042527 /// NM_007550	2.24e-07	-4.05659		1421083_x_at	Banf1	NM_001038231 /// NM_011793	2.96902e-08	-1.67786		1430111_a_at	Bcat1	NM_001024468 /// NM_007532	3.14434e-06	-1.60857
	1450717_at	Ang	NM_001161731 /// NM_007447	4.78422e-06	1.83721		1415776_at	Aldh3a2	NM_007437	1.21243e-11	3.88715		1426030_a_at	Apeh	NM_146226	9.61138e-10	1.56561		1422912_at	Bmp4	NM_007554	6.33e-10	-1.58959		1426232_at	BC024479	NM_146222	0.000152569	-1.52998		1460644_at	Bckdk	NM_009739	1.87439e-06	-1.55068
	1422415_at	Ang2	NM_007449	1.02224e-06	2.9713		1452375_at	Aldh4a1	NM_175438	3.63751e-08	1.58318		1435857_s_at	Aplp1	NM_007467	3.41201e-11	4.03186		1417040_a_at	Bok	NM_016778	2.4e-09	-3.67033		1451439_at	BC027231	NM_145972	5.2564e-07	-1.91552		1449523_at	Bcl7c	NM_009746	5.21643e-08	-1.90801
	1421002_at	Angptl2	NM_011923	6.59675e-06	1.80127		1448104_at	Aldh6a1	NM_134042	1.25485e-11	8.10555		1421889_a_at	Aplp2	NM_001102455 /// NM_001102456 /// NM_009691	8.53874e-10	2.00127		1423264_at	Bop1	NM_013481	8.33e-07	-1.51946		1460713_at	BC048355	NM_207161	2.85088e-07	-3.20895		1428844_a_at	Bclaf1	NM_001025392 /// NM_001025393 /// NM_153787	2.39238e-09	-1.86133
	1417130_s_at	Angptl4	NM_020581	1.44613e-06	1.92677		1460167_at	Aldh7a1	NM_001127338 /// NM_138600	4.02229e-07	1.80026		1415727_at	Apoa1bp	NM_144897	2.61328e-07	1.70988		1424629_at	Brca1	NM_009764	3.69e-08	-4.39624		1437696_at	BC049807	NM_001002008	1.08033e-05	-2.12955		1424278_a_at	Birc5	NM_001012273 /// NM_009689	1.06902e-08	-11.3597
	1450627_at	Ank	NM_020332	6.80285e-09	1.72175		1421059_a_at	Alg2	NM_019998	7.18014e-09	1.77747		1426743_at	Appl2	NM_145220	1.08749e-10	2.498		1419076_a_at	Brca2	NM_001081001 /// NM_009765	6.34e-08	-2.89005		1415936_at	Bcar3	NM_013867	1.7409e-07	-2.43976		1448953_at	Blm	NM_001042527 /// NM_007550	2.38641e-07	-4.01222
	1451628_a_at	Ank3	NM_009670 /// NM_146005 /// NM_170687 /// NM_170688 /// NM_170689 /// NM_170690	2.07398e-05	1.59588		1449987_at	Alk	NM_007439	0.000518898	1.6682		1452291_at	Arap2	NM_178407	2.51385e-07	2.16151		1438571_at	Bub1	NM_001113179 /// NM_009772	1.28e-05	-1.56986		1430111_a_at	Bcat1	NM_001024468 /// NM_007532	4.12754e-07	-1.85776		1451386_at	Blvrb	NM_144923	1.6986e-06	-1.54973
	1434856_at	Ankrd44	NM_001081433	3.32985e-07	1.55096		1429850_x_at	Alkbh4	NM_028070	9.42616e-05	1.51286		1427522_at	Arhgap20	NM_175535	5.75088e-06	2.16294		1416961_at	Bub1b	NM_009773	3.71e-10	-3.8474		1449523_at	Bcl7c	NM_009746	1.67425e-07	-1.74476		1424890_at	Bnc1	NM_007562	4.88543e-06	-2.1518
	1426571_at	Ano1	NM_178642	1.53714e-06	1.96842		1450717_at	Ang	NM_001161731 /// NM_007447	4.06232e-05	1.57671		1453853_a_at	Arhgef12	NM_027144	4.43014e-06	1.57551		1416815_s_at	Bub3	NM_009774	2.07e-10	-1.77723		1428844_a_at	Bclaf1	NM_001025392 /// NM_001025393 /// NM_153787	6.40443e-09	-1.73094		1427908_at	Bnip1	NM_172149	3.8758e-06	-1.64293
	1426672_at	Ano10	NM_133979	6.56313e-09	1.87526		1422415_at	Ang2	NM_007449	5.26796e-08	4.92611		1418553_at	Arhgef18	NM_133962	3.55425e-09	1.75908		1450742_at	Bysl	NM_016859	2.93e-06	-1.68169		1452257_at	Bdh1	NM_001122683 /// NM_175177	2.0198e-07	-1.57876		1417040_a_at	Bok	NM_016778	2.90481e-07	-2.02749
	1449426_a_at	Anxa10	NM_001136089 /// NM_011922	2.96695e-10	8.68971		1450325_at	Angpt4	NM_009641	4.53737e-10	8.69062		1424250_a_at	Arhgef3	NM_027871	4.61658e-05	1.53402		1450846_at	Bzw1	NM_025824	7.08e-07	-1.77471		1422169_a_at	Bdnf	NM_001048139 /// NM_001048141 /// NM_001048142 /// NM_007540	4.73007e-07	-1.5087		1424629_at	Brca1	NM_009764	1.44362e-07	-3.46983
	1419435_at	Aox1	NM_009676	1.5159e-07	2.75086		1417130_s_at	Angptl4	NM_020581	4.4075e-09	3.95946		1452304_a_at	Arhgef5	NM_133674	1.3694e-07	1.71652		1422606_at	C1qtnf3	NM_030888	3.35e-08	-11.1526		1424278_a_at	Birc5	NM_001012273 /// NM_009689	6.09812e-09	-13.5841		1419076_a_at	Brca2	NM_001081001 /// NM_009765	1.25081e-07	-2.64604
	1416279_at	Ap1b1	NM_007454	5.86297e-08	1.60363		1452124_at	Ank3	NM_009670 /// NM_146005 /// NM_170687 /// NM_170688 /// NM_170689 /// NM_170690	7.44385e-07	1.61879		1436498_at	Arih1	NM_019927	2.97902e-09	1.64543		1454779_s_at	C230052I12Rik	NM_178643	5.24e-08	-2.05743		1448953_at	Blm	NM_001042527 /// NM_007550	1.50686e-07	-4.36572		1451137_a_at	Brd8	NM_030147	5.04295e-05	-1.50659
	1417527_at	Ap3m2	NM_001122820 /// NM_029505	1.58146e-09	1.77442		1420991_at	Ankrd1	NM_013468	1.43316e-11	2.44329		1428138_s_at	Arl8b	NM_026011	1.46348e-10	1.52347		1449698_at	C330027C09Rik	NM_172616	1.39e-05	-1.57783		1452101_at	Blmh	NM_178645	0.000933855	-1.58653		1424046_at	Bub1	NM_001113179 /// NM_009772	7.07457e-09	-8.89946
	1423893_x_at	Apbb1	NM_009685	0.000349939	1.56964		1426571_at	Ano1	NM_178642	2.28759e-06	1.90191		1460359_at	Armcx3	NM_027870	1.28091e-07	1.56859		1434767_at	C79407	NM_172578	5.66e-08	-4.64986		1424890_at	Bnc1	NM_007562	0.000123214	-1.63552		1416961_at	Bub1b	NM_009773	2.67447e-10	-4.07058
	1426030_a_at	Apeh	NM_146226	7.14615e-10	1.59251		1426672_at	Ano10	NM_133979	1.16904e-08	1.79402		1424481_s_at	Armcx5	NM_001009575	0.000910082	1.51345		1449966_s_at	Cab39l	NM_026908	2.42e-06	-1.73119		1417040_a_at	Bok	NM_016778	6.25483e-09	-3.16575		1416815_s_at	Bub3	NM_009774	1.13745e-10	-1.85858
	1435857_s_at	Aplp1	NM_007467	2.09676e-11	4.40164		1449426_a_at	Anxa10	NM_001136089 /// NM_011922	5.03554e-11	14.8988		1460444_at	Arrb1	NM_177231 /// NM_178220	2.6074e-05	1.65442		1452829_at	Cad	NM_023525	3.14e-06	-1.63077		1424629_at	Brca1	NM_009764	1.92414e-08	-4.99459		1450742_at	Bysl	NM_016859	3.57708e-06	-1.65911
	1421889_a_at	Aplp2	NM_001102455 /// NM_001102456 /// NM_009691	4.0601e-10	2.14208		1419435_at	Aox1	NM_009676	3.99203e-07	2.44359		1460346_at	Arsa	NM_009713	2.01539e-09	1.8718		1435530_at	Camsap1	NM_001115076	4.25e-06	-1.50162		1419076_a_at	Brca2	NM_001081001 /// NM_009765	7.61794e-08	-2.81998		1450846_at	Bzw1	NM_025824	2.15062e-06	-1.64256
	1415727_at	Apoa1bp	NM_144897	1.95986e-07	1.74478		1416279_at	Ap1b1	NM_007454	1.11625e-07	1.54496		1450855_at	Arvcf	NM_033474	0.000802352	1.53917		1450355_a_at	Capg	NM_001042534 /// NM_007599	4.65e-08	-1.67186		1438571_at	Bub1	NM_001113179 /// NM_009772	1.78525e-05	-1.53903		1423456_at	Bzw2	NM_025840	9.37886e-07	-1.62196
	1451755_a_at	Apobec1	NM_001134391 /// NM_031159	5.27474e-06	1.72911		1450915_at	Ap3b1	NM_009680	2.3015e-05	1.68132		1416735_at	Asah1	NM_019734	2.41902e-06	1.61148		1448347_a_at	Caprin1 /// LOC100504494	NM_001111289 /// NM_001111290 /// NM_001111291 /// NM_001111292 /// NM_016739 //	2.03e-07	-1.50282		1416961_at	Bub1b	NM_009773	8.5478e-11	-5.05272		1422606_at	C1qtnf3	NM_030888	7.43859e-08	-8.83489
	1432466_a_at	Apoe	NM_009696	1.58435e-05	1.71349		1417527_at	Ap3m2	NM_001122820 /// NM_029505	8.52061e-10	1.85877		1450726_at	Asah2	NM_018830	5.45482e-09	3.2874		1424547_at	Car10	NM_028296	3.6e-06	-2.17141		1416815_s_at	Bub3	NM_009774	1.89961e-10	-1.78812		1454779_s_at	C230052I12Rik	NM_178643	1.10702e-07	-1.92656
	1426743_at	Appl2	NM_145220	1.5495e-10	2.40054		1416631_at	Ap4b1	NM_001163552 /// NM_001163553 /// NM_026193	2.74142e-05	1.50717		1433919_at	Asb4	NM_023048	0.00047823	1.62226		1422519_at	Cask	NM_009806	3.4e-07	-1.59893		1450742_at	Bysl	NM_016859	7.07027e-06	-1.58801		1449698_at	C330027C09Rik	NM_172616	1.0252e-05	-1.60821
	1452291_at	Arap2	NM_178407	5.508e-08	2.54999		1452870_at	Apaf1	NM_001042558 /// NM_009684	1.75962e-05	1.56453		1449363_at	Atf3	NM_007498	4.79102e-07	1.67556		1449217_at	Casp8ap2	NM_001122978 /// NM_011997	1.44e-07	-1.98417		1450846_at	Bzw1	NM_025824	9.08149e-07	-1.74261		1434767_at	C79407	NM_172578	1.01905e-07	-4.16065
	1426534_a_at	Arfgap3	NM_025445	1.67512e-08	1.7591		1426030_a_at	Apeh	NM_146226	1.91688e-10	1.73152		1435444_at	Atf6	NM_001081304	5.39379e-07	1.66774		1454636_at	Cbx5	NM_001076789 /// NM_001110216 /// NM_007626	1.13e-08	-2.17914		1423456_at	Bzw2	NM_025840	6.85993e-07	-1.65479		1452829_at	Cad	NM_023525	4.06394e-06	-1.60435
	1418553_at	Arhgef18	NM_133962	6.31262e-11	2.55396		1438651_a_at	Aplnr	NM_011784	3.16306e-05	1.72931		1451747_a_at	Atg12	NM_026217	1.56538e-09	2.13843		1437592_x_at	Ccdc101	NM_029339	5.7e-07	-2.00667		1422606_at	C1qtnf3	NM_030888	2.29861e-08	-12.5525		1425814_a_at	Calcrl	NM_018782	1.05658e-05	-1.83335
	1424250_a_at	Arhgef3	NM_027871	3.72418e-07	2.25262		1435857_s_at	Aplp1	NM_007467	2.52911e-11	4.25272		1426780_at	Atg14	NM_172599	5.60905e-08	1.97477		1418778_at	Ccdc109b	NM_025779	8.67e-08	-2.35009		1454779_s_at	C230052I12Rik	NM_178643	3.64699e-08	-2.12864		1424713_at	Calml4	NM_001102468 /// NM_138304	1.63118e-05	-1.91669
	1436498_at	Arih1	NM_019927	2.70244e-09	1.65559		1421889_a_at	Aplp2	NM_001102455 /// NM_001102456 /// NM_009691	2.09895e-09	1.85795		1426843_at	Atg2a	NM_194348	6.65006e-07	1.60269		1449345_at	Ccdc34	NM_026613	5.04e-06	-1.81326		1449698_at	C330027C09Rik	NM_172616	3.4062e-06	-1.73361		1424475_at	Camkk2	NM_145358	3.1207e-06	-1.61497
	1425914_a_at	Armcx1	NM_001166377 /// NM_001166378 /// NM_001166379 /// NM_001166380 /// NM_030066	3.27964e-07	1.69735		1415727_at	Apoa1bp	NM_144897	2.49846e-07	1.71521		1428612_at	Atg7	NM_028835	6.15849e-07	1.84817		1424971_at	Ccdc99	NM_027411	9.94e-09	-4.09329		1434767_at	C79407	NM_172578	4.84734e-08	-4.79435		1450355_a_at	Capg	NM_001042534 /// NM_007599	4.08255e-09	-2.01264
	1460359_at	Armcx3	NM_027870	4.99781e-08	1.6614		1451755_a_at	Apobec1	NM_001134391 /// NM_031159	4.01517e-06	1.76435		1456388_at	Atp11a	NM_015804	2.35264e-07	1.90233		1419473_a_at	Cck	NM_031161	0.00256225	-1.73337		1449966_s_at	Cab39l	NM_026908	1.20166e-05	-1.55811		1424547_at	Car10	NM_028296	1.91804e-05	-1.85815
	1460444_at	Arrb1	NM_177231 /// NM_178220	2.09655e-06	2.0246		1432466_a_at	Apoe	NM_009696	1.47461e-05	1.72253		1428340_s_at	Atp13a2	NM_001164366 /// NM_029097	1.80586e-06	1.63131		1420380_at	Ccl2	NM_011333	2.8e-07	-3.48307		1452829_at	Cad	NM_023525	9.99821e-06	-1.52084		1422519_at	Cask	NM_009806	4.31312e-07	-1.57629
	1426818_at	Arrdc4	NM_001042592 /// NM_025549	1.78202e-06	1.57485		1426743_at	Appl2	NM_145220	2.9212e-11	2.94346		1423653_at	Atp1a1	NM_144900	4.27782e-12	1.90314		1422029_at	Ccl20	NM_001159738 /// NM_016960	4.32e-07	-2.10102		1424713_at	Calml4	NM_001102468 /// NM_138304	0.000151944	-1.6102		1449217_at	Casp8ap2	NM_001122978 /// NM_011997	4.80457e-08	-2.20008
	1460346_at	Arsa	NM_009713	4.93406e-10	2.11361		1452291_at	Arap2	NM_178407	5.82645e-08	2.53301		1439036_a_at	Atp1b1	NM_009721	4.20198e-07	2.52561		1421228_at	Ccl7	NM_013654	5.68e-07	-3.1696		1450355_a_at	Capg	NM_001042534 /// NM_007599	1.79646e-08	-1.78583		1460716_a_at	Cbfb	NM_001161456 /// NM_001161457 /// NM_001161458 /// NM_022309	4.676e-08	-1.63938
	1450855_at	Arvcf	NM_033474	0.00057186	1.57552		1423973_a_at	Arf3	NM_007478	1.40521e-08	1.60535		1452363_a_at	Atp2a2	NM_001110140 /// NM_009722 /// NR_027838	9.98186e-08	1.91666		1417910_at	Ccna2	NM_009828	2.24e-08	-5.22858		1424547_at	Car10	NM_028296	6.87571e-06	-2.03688		1436266_x_at	Cbx1	NM_007622	2.16468e-06	-1.56004
	1416735_at	Asah1	NM_019734	3.2071e-06	1.5837		1426534_a_at	Arfgap3	NM_025445	1.26272e-07	1.54759		1449622_s_at	Atp6ap1	NM_018794	6.36597e-09	2.06958		1449675_at	Ccnb1	NM_172301	2.49e-05	-1.79209		1422519_at	Cask	NM_009806	4.18515e-07	-1.57908		1416884_at	Cbx3	NM_007624	4.67431e-06	-1.60719
	1450726_at	Asah2	NM_018830	3.85208e-07	1.99728		1426623_a_at	Arhgap17	NM_001122640 /// NM_001122641 /// NM_001122642 /// NM_001122643 /// NM_144529	6.37828e-05	1.54538		1423662_at	Atp6ap2	NM_027439	5.02153e-11	2.58588		1450920_at	Ccnb2	NM_007630	3.07e-07	-5.33048		1449217_at	Casp8ap2	NM_001122978 /// NM_011997	1.56447e-08	-2.48256		1454636_at	Cbx5	NM_001076789 /// NM_001110216 /// NM_007626	3.41837e-08	-1.96792
	1433919_at	Asb4	NM_023048	3.78963e-05	2.00962		1418553_at	Arhgef18	NM_133962	2.0667e-11	2.94042		1417632_at	Atp6v0a1	NM_016920	9.36904e-09	2.19987		1416492_at	Ccne1	NM_007633	1.84e-07	-1.79285		1460716_a_at	Cbfb	NM_001161456 /// NM_001161457 /// NM_001161458 /// NM_022309	5.80782e-08	-1.61746		1437592_x_at	Ccdc101	NM_029339	2.48955e-07	-2.17072
	1416652_at	Aspn	NM_001172481 /// NM_025711	0.000380045	1.53013		1424250_a_at	Arhgef3	NM_027871	3.52847e-06	1.83264		1437013_x_at	Atp6v0b	NM_033617	1.12519e-06	2.3205		1422535_at	Ccne2	NM_001037134 /// NM_009830	7.75e-10	-6.61239		1436266_x_at	Cbx1	NM_007622	1.93951e-06	-1.57014		1418778_at	Ccdc109b	NM_025779	1.86175e-08	-2.82699
	1449363_at	Atf3	NM_007498	5.0234e-08	1.99211		1449066_a_at	Arhgef7	NM_001113517 /// NM_001113518 /// NM_017402	2.19305e-08	1.88766		1415671_at	Atp6v0d1	NM_013477	4.31695e-10	2.08267		1422513_at	Ccnf	NM_007634	3.98e-09	-3.73396		1448504_a_at	Cbx3	NM_007624	5.37945e-07	-1.53332		1419803_s_at	Ccdc12	NM_028312	4.41454e-06	-1.51795
	1435444_at	Atf6	NM_001081304	9.13142e-07	1.6124		1436498_at	Arih1	NM_019927	2.04967e-09	1.68547		1416328_a_at	Atp6v0e	NM_025272	0.000111654	1.56398		1448178_a_at	Cct3	NM_009836	1.57e-07	-1.57755		1454636_at	Cbx5	NM_001076789 /// NM_001110216 /// NM_007626	1.88091e-08	-2.07578		1421949_a_at	Ccdc123	NM_028120	1.11661e-05	-1.56096
	1451747_a_at	Atg12	NM_026217	3.25026e-09	2.00007		1425914_a_at	Armcx1	NM_001166377 /// NM_001166378 /// NM_001166379 /// NM_001166380 /// NM_030066	1.68225e-08	2.16638		1448211_at	Atp6v0e2	NM_133764	2.29308e-08	4.10128		1456572_x_at	Cct4	NM_009837	0.000246481	-1.55025		1437592_x_at	Ccdc101	NM_029339	5.42075e-07	-2.0159		1449345_at	Ccdc34	NM_026613	3.09656e-07	-2.35504
	1423793_at	Atg13	NM_145528	2.81332e-06	1.55295		1460359_at	Armcx3	NM_027870	2.04683e-08	1.7659		1450634_at	Atp6v1a	NM_007508	1.49321e-08	2.64856		1415817_s_at	Cct7	NM_007638	1.37e-06	-1.5586		1418778_at	Ccdc109b	NM_025779	1.7288e-08	-2.85486		1427030_at	Ccdc52	NM_144550	0.000178208	-1.52775
	1426780_at	Atg14	NM_172599	1.10271e-07	1.86674		1460444_at	Arrb1	NM_177231 /// NM_178220	2.39557e-07	2.54625		1415814_at	Atp6v1b2	NM_007509	2.50122e-11	2.69548		1425658_at	Cd109	NM_153098	1.28e-08	-3.36059		1421949_a_at	Ccdc123	NM_028120	6.55848e-06	-1.61318		1424465_at	Ccdc58	NM_001159421 /// NM_001159422 /// NM_198645	1.5124e-06	-1.6305
	1426843_at	Atg2a	NM_194348	2.06757e-06	1.50209		1460346_at	Arsa	NM_009713	1.15752e-09	1.95866		1419546_at	Atp6v1c1	NM_025494	1.21069e-10	2.7096		1418394_a_at	Cd97	NM_001163029 /// NM_001163030 /// NM_001163031 /// NM_011925	8.4e-07	-1.51582		1449345_at	Ccdc34	NM_026613	9.25978e-07	-2.10306		1421383_at	Ccdc82	NM_025534	0.00253412	-1.58728
	1428612_at	Atg7	NM_028835	6.17996e-06	1.57441		1452474_a_at	Art3	NM_181728	6.70842e-05	1.53361		1416952_at	Atp6v1d	NM_023721	1.63273e-09	1.7457		1439394_x_at	Cdc20	NM_023223	1.04e-08	-4.22414		1427030_at	Ccdc52	NM_144550	6.8514e-05	-1.62566		1424971_at	Ccdc99	NM_027411	8.18234e-09	-4.23956
	1428340_s_at	Atp13a2	NM_001164366 /// NM_029097	2.30817e-07	1.89443		1416735_at	Asah1	NM_019734	3.03473e-06	1.58903		1449712_s_at	Atp6v1e1	NM_007510	1.04027e-10	1.99332		1417131_at	Cdc25a	NM_007658	2.67e-07	-1.66477		1421383_at	Ccdc82	NM_025534	0.00421952	-1.52563		1419473_a_at	Cck	NM_031161	0.000290535	-2.17523
	1449622_s_at	Atp6ap1	NM_018794	3.07868e-08	1.81423		1450726_at	Asah2	NM_018830	2.1273e-06	1.74015		1423993_at	Atp6v1f	NM_025381	1.64939e-09	2.0733		1421963_a_at	Cdc25b	NM_001111075 /// NM_023117	7.36e-08	-2.99926		1424971_at	Ccdc99	NM_027411	8.45321e-09	-4.21446		1417789_at	Ccl11	NM_011330	2.79139e-05	-1.56063
	1423662_at	Atp6ap2	NM_027439	3.8679e-11	2.66894		1433919_at	Asb4	NM_023048	3.83143e-05	2.0075		1415826_at	Atp6v1h	NM_133826	8.05384e-06	1.84856		1422252_a_at	Cdc25c	NM_009860	7.87e-06	-2.18869		1419473_a_at	Cck	NM_031161	0.00201945	-1.77318		1420380_at	Ccl2	NM_011333	2.46828e-07	-3.5554
	1417632_at	Atp6v0a1	NM_016920	5.20776e-08	1.88539		1427156_s_at	Ascc2	NM_029291	4.03884e-06	1.53389		1436921_at	Atp7a	NM_001109757 /// NM_009726	3.15436e-09	2.69521		1424376_at	Cdc42ep1	NM_027219	1.72e-06	-1.56568		1417789_at	Ccl11	NM_011330	5.40385e-05	-1.50107		1422029_at	Ccl20	NM_001159738 /// NM_016960	2.02888e-06	-1.83526
	1437013_x_at	Atp6v0b	NM_033617	1.64035e-06	2.22858		1449363_at	Atf3	NM_007498	2.07354e-06	1.53197		1423597_at	Atp8a1	NM_001038999 /// NM_009727	7.21655e-06	1.86209		1416575_at	Cdc45	NM_001161623 /// NM_009862	2.45e-08	-3.83986		1420380_at	Ccl2	NM_011333	1.39892e-07	-3.91312		1421228_at	Ccl7	NM_013654	1.46031e-06	-2.77402
	1415671_at	Atp6v0d1	NM_013477	2.58989e-09	1.79589		1451747_a_at	Atg12	NM_026217	3.34603e-09	1.99501		1427604_a_at	Atp9a	NM_015731	1.13341e-10	2.86533		1417019_a_at	Cdc6	NM_001025779 /// NM_011799	2.67e-09	-6.24584		1422029_at	Ccl20	NM_001159738 /// NM_016960	6.55096e-07	-2.02093		1417910_at	Ccna2	NM_009828	1.15137e-08	-6.04929
	1448211_at	Atp6v0e2	NM_133764	2.0686e-07	2.90352		1423793_at	Atg13	NM_145528	2.75775e-06	1.55475		1450879_at	Atp9b	NM_015805	4.42274e-08	1.5148		1426002_a_at	Cdc7	NM_009863	9.61e-09	-3.3501		1421228_at	Ccl7	NM_013654	1.19969e-06	-2.84855		1449675_at	Ccnb1	NM_172301	3.63481e-05	-1.73996
	1450634_at	Atp6v1a	NM_007508	3.07982e-08	2.43151		1426780_at	Atg14	NM_172599	2.81825e-08	2.10165		1428279_a_at	Atxn7l1	NM_001033436 /// NM_028139	8.0304e-05	1.61067		1452040_a_at	Cdca3	NM_013538	3.33e-08	-6.95496		1417910_at	Ccna2	NM_009828	6.21437e-09	-7.00055		1450920_at	Ccnb2	NM_007630	8.99989e-08	-7.0913
	1415814_at	Atp6v1b2	NM_007509	1.71693e-10	2.17866		1426843_at	Atg2a	NM_194348	6.18231e-07	1.60988		1426280_at	AV249152	NM_145425	1.38982e-06	1.61381		1456240_x_at	Cdca4	NM_028023	0.000549376	-1.58696		1449675_at	Ccnb1	NM_172301	5.02005e-05	-1.69822		1416492_at	Ccne1	NM_007633	5.05881e-08	-1.99101
	1419546_at	Atp6v1c1	NM_025494	2.96323e-09	1.94774		1428612_at	Atg7	NM_028835	1.21475e-06	1.75473		1434659_at	Avl9	NM_030235	3.30782e-06	1.7848		1448466_at	Cdca5	NM_026410	7.51e-08	-3.18191		1450920_at	Ccnb2	NM_007630	4.53517e-08	-8.48052		1422535_at	Ccne2	NM_001037134 /// NM_009830	2.263e-09	-5.20911
	1416952_at	Atp6v1d	NM_023721	1.58726e-08	1.51893		1460639_a_at	Atox1	NM_009720	1.85863e-06	1.67739		1426459_s_at	AW549877	NM_145930	1.70495e-07	1.70288		1428069_at	Cdca7	NM_025866	1.19e-07	-2.56666		1416492_at	Ccne1	NM_007633	7.06453e-08	-1.93468		1422513_at	Ccnf	NM_007634	1.07276e-08	-3.1967
	1449712_s_at	Atp6v1e1	NM_007510	2.03379e-10	1.88536		1451388_a_at	Atp11b	NM_029570	1.06614e-07	1.73818		1436845_at	Axin2	NM_015732	2.50701e-08	2.00103		1451306_at	Cdca7l	NM_146040	9.72e-07	-2.05698		1422535_at	Ccne2	NM_001037134 /// NM_009830	6.24298e-10	-6.96553		1425658_at	Cd109	NM_153098	1.14434e-09	-5.17327
	1423993_at	Atp6v1f	NM_025381	3.82662e-09	1.92653		1428340_s_at	Atp13a2	NM_001164366 /// NM_029097	3.00895e-08	2.29063		1425847_a_at	B230120H23Rik	NM_001164791 /// NM_023057 /// NM_178084	4.97566e-05	1.69233		1448314_at	Cdk1	NM_007659	3.57e-09	-5.06579		1422513_at	Ccnf	NM_007634	5.96553e-09	-3.49615		1417439_at	Cd248	NM_054042	1.07323e-07	-1.74195
	1415826_at	Atp6v1h	NM_133826	1.36676e-05	1.77221		1423653_at	Atp1a1	NM_144900	1.04632e-10	1.53886		1434059_at	B230312A22Rik	NM_172691	2.32762e-05	1.97533		1416873_a_at	Cdk2	NM_016756 /// NM_183417	2.22e-06	-1.84343		1425658_at	Cd109	NM_153098	1.18891e-09	-5.13263		1452483_a_at	Cd44	NM_001039150 /// NM_001039151 /// NM_001177785 /// NM_001177786 /// NM_001177787	1.78206e-06	-1.53374
	1436921_at	Atp7a	NM_001109757 /// NM_009726	1.39513e-07	1.8456		1439036_a_at	Atp1b1	NM_009721	1.19598e-06	2.24557		1434135_at	B3galnt2	NM_178640	1.02042e-06	1.69152		1456314_x_at	Cdk2ap1	NM_013812	2.63e-07	-1.50552		1417439_at	Cd248	NM_054042	4.25838e-07	-1.59195		1416066_at	Cd9	NM_007657	1.37627e-08	-1.7376
	1423597_at	Atp8a1	NM_001038999 /// NM_009727	5.17267e-06	1.91534		1452363_a_at	Atp2a2	NM_001110140 /// NM_009722 /// NR_027838	1.74512e-06	1.56764		1452346_at	B3gnt1	NM_175383	2.12318e-06	2.04088		1422441_x_at	Cdk4	NM_009870	1.02e-07	-1.50869		1416066_at	Cd9	NM_007657	1.01204e-07	-1.53518		1453556_x_at	Cd99	NM_025584 /// XM_001004429	4.57876e-07	-1.99018
	1427604_a_at	Atp9a	NM_015731	2.42328e-11	3.58733		1449622_s_at	Atp6ap1	NM_018794	1.23427e-08	1.95208		1420852_a_at	B3gnt2 /// Commd1	NM_001169114 /// NM_016888 /// NM_144514	6.47255e-05	1.5617		1417430_at	Cdr2	NM_007672	2.71e-08	-1.63939		1453556_x_at	Cd99	NM_025584 /// XM_001004429	2.41236e-06	-1.74076		1439394_x_at	Cdc20	NM_023223	1.13941e-08	-4.15536
	1420776_a_at	Auh	NM_016709	1.19852e-05	1.56125		1423662_at	Atp6ap2	NM_027439	4.0237e-11	2.65603		1420994_at	B3gnt5	NM_001159407 /// NM_001159408 /// NM_054052	4.63075e-06	2.7417		1424144_at	Cdt1	NM_026014	3.51e-08	-4.66522		1439394_x_at	Cdc20	NM_023223	5.97071e-09	-4.69141		1417131_at	Cdc25a	NM_007658	8.74563e-07	-1.54852
	1427293_a_at	Auts2	NM_177047	0.000116276	1.58851		1417632_at	Atp6v0a1	NM_016920	9.65955e-09	2.19319		1425934_a_at	B4galt4	NM_019804	1.72092e-08	2.84046		1451100_a_at	Cdv3	NM_001134426 /// NM_001134427 /// NM_175565 /// NM_175833	9.86e-07	-1.52118		1417131_at	Cdc25a	NM_007658	7.53762e-07	-1.56177		1421963_a_at	Cdc25b	NM_001111075 /// NM_023117	3.04194e-08	-3.41817
	1426280_at	AV249152	NM_145425	2.45246e-07	1.82051		1434791_at	Atp6v0a2	NM_011596	4.03538e-05	1.52242		1450384_at	Bace1	NM_001145947 /// NM_011792	4.59711e-06	1.52283		1450069_a_at	Celf2	NM_001110228 /// NM_001110229 /// NM_001110230 /// NM_001110231 /// NM_001110232	3.23e-06	-1.86633		1421963_a_at	Cdc25b	NM_001111075 /// NM_023117	1.23379e-08	-3.9677		1422252_a_at	Cdc25c	NM_009860	1.41835e-05	-2.06194
	1434659_at	Avl9	NM_030235	1.12646e-05	1.63566		1437013_x_at	Atp6v0b	NM_033617	4.68549e-07	2.56788		1416673_at	Bace2	NM_019517	4.68325e-08	3.51383		1450842_a_at	Cenpa	NM_007681	1.75e-09	-3.25717		1422252_a_at	Cdc25c	NM_009860	5.82417e-06	-2.26009		1423987_at	Cdc26	NM_139291	5.3452e-07	-1.754
	1426459_s_at	AW549877	NM_145930	2.23545e-07	1.67219		1438925_x_at	Atp6v0c	NM_009729	2.54793e-09	1.52832		1422452_at	Bag3	NM_013863	2.95025e-09	1.51422		1426051_a_at	Cenpb	NM_007682	4.51e-05	-1.53984		1424376_at	Cdc42ep1	NM_027219	3.43073e-07	-1.73823		1424376_at	Cdc42ep1	NM_027219	4.81544e-07	-1.69757
	1436845_at	Axin2	NM_015732	6.87658e-08	1.84056		1415671_at	Atp6v0d1	NM_013477	7.24837e-10	1.98846		1438192_s_at	Baz2a	NM_054078	6.19168e-06	1.55519		1439040_at	Cenpe	NM_173762	1.35e-08	-8.36081		1422642_at	Cdc42ep3	NM_026514	3.79634e-08	-1.92847		1422642_at	Cdc42ep3	NM_026514	1.31749e-07	-1.75123
	1424515_at	B230354K17Rik	NM_177065	5.04019e-05	1.54335		1416328_a_at	Atp6v0e	NM_025272	5.54096e-05	1.63856		1435240_at	Baz2b	NM_001001182	4.87585e-05	1.63606		1452334_at	Cenpf	NM_001081363	0.000324053	-1.51848		1416575_at	Cdc45	NM_001161623 /// NM_009862	2.20967e-08	-3.90803		1416575_at	Cdc45	NM_001161623 /// NM_009862	2.74935e-08	-3.76494
	1452346_at	B3gnt1	NM_175383	1.79756e-07	2.67078		1448211_at	Atp6v0e2	NM_133764	3.41111e-08	3.82615		1424478_at	Bbs2	NM_026116	2.48507e-06	1.80692		1422016_a_at	Cenph	NM_021886	9.6e-09	-4.80135		1417019_a_at	Cdc6	NM_001025779 /// NM_011799	1.54831e-09	-7.11445		1417019_a_at	Cdc6	NM_001025779 /// NM_011799	2.53757e-09	-6.31968
	1435468_at	B3gnt9-ps	NM_178879	1.71253e-07	1.50536		1450634_at	Atp6v1a	NM_007508	1.07464e-08	2.76062		1430820_a_at	Bbx	NM_027444	5.55265e-08	1.63942		1418264_at	Cenpk	NM_021790 /// NM_181061	3.11e-09	-4.64128		1426002_a_at	Cdc7	NM_009863	4.83237e-09	-3.7387		1426002_a_at	Cdc7	NM_009863	6.35444e-09	-3.57473
	1418014_a_at	B4galt1	NM_022305	9.25731e-09	1.60933		1415814_at	Atp6v1b2	NM_007509	1.80941e-11	2.80848		1419403_at	BC017612	NM_133214	6.92428e-07	1.93867		1418184_at	Cenpm	NM_001080158 /// NM_025639 /// NM_178269	6.12e-08	-2.55374		1452040_a_at	Cdca3	NM_013538	1.30731e-08	-8.88222		1452040_a_at	Cdca3	NM_013538	1.76281e-08	-8.18945
	1425934_a_at	B4galt4	NM_019804	3.0562e-06	1.70891		1419546_at	Atp6v1c1	NM_025494	3.48159e-10	2.39398		1424757_at	BC018242	NM_144935	5.2882e-05	1.51631		1427105_at	Cenpn	NM_028131	5.59e-09	-3.1036		1456240_x_at	Cdca4	NM_028023	0.000374253	-1.63166		1456240_x_at	Cdca4	NM_028023	0.000282536	-1.66634
	1450384_at	Bace1	NM_001145947 /// NM_011792	1.82489e-06	1.60803		1416952_at	Atp6v1d	NM_023721	3.8413e-10	1.95117		1424360_at	BC019943	NM_001112729 /// NM_144927	1.38488e-06	1.63311		1418542_s_at	Cenpo	NM_134046	2.3e-06	-1.68501		1448466_at	Cdca5	NM_026410	8.12931e-08	-3.14529		1448466_at	Cdca5	NM_026410	4.25726e-08	-3.47083
	1416673_at	Bace2	NM_019517	3.11374e-08	3.75723		1449712_s_at	Atp6v1e1	NM_007510	3.56046e-11	2.20141		1424940_s_at	BC022687	NM_145450	1.88774e-08	2.06886		1423620_at	Cenpq	NM_031863	1.48e-07	-3.05231		1428069_at	Cdca7	NM_025866	2.15115e-08	-3.22721		1428069_at	Cdca7	NM_025866	5.02507e-08	-2.86286
	1422452_at	Bag3	NM_013863	1.77846e-09	1.55619		1423993_at	Atp6v1f	NM_025381	6.31412e-10	2.27692		1435228_at	BC023829	NM_001033328	5.14696e-12	2.87353		1428706_at	Cenpv	NM_028448	1.15e-05	-1.63249		1451306_at	Cdca7l	NM_146040	1.47949e-07	-2.50807		1451306_at	Cdca7l	NM_146040	9.39637e-08	-2.64985
	1451539_at	Baiap2l1	NM_025833	1.80115e-07	1.98776		1415826_at	Atp6v1h	NM_133826	3.92771e-06	1.96598		1415752_at	BC031181	NM_001001181	8.07281e-08	1.50469		1427496_at	Cep152	NM_001081091	5.8e-05	-1.53717		1448314_at	Cdk1	NM_007659	1.19904e-09	-6.43316		1448314_at	Cdk1	NM_007659	2.24722e-09	-5.58348
	1423342_at	Barx1	NM_007526	2.39277e-08	1.96269		1436921_at	Atp7a	NM_001109757 /// NM_009726	5.18288e-09	2.53762		1435156_at	BC046331	NM_177673	2.82508e-07	1.74883		1453683_a_at	Cep55	NM_001164362 /// NM_028293 /// NM_028760	8.44e-07	-1.72792		1416873_a_at	Cdk2	NM_016756 /// NM_183417	3.47544e-07	-2.17821		1416873_a_at	Cdk2	NM_016756 /// NM_183417	8.37371e-07	-2.0033
	1423315_at	Bbc3	NM_133234	6.46642e-07	1.70839		1423597_at	Atp8a1	NM_001038999 /// NM_009727	1.79249e-07	2.73717		1418345_at	BC096441 /// Tnfsf13	NM_001034097 /// NM_001159503 /// NM_001159505 /// NM_023517	2.39309e-08	2.00423		1453881_x_at	Cetn1	NM_007593	0.00020894	-1.50528		1426885_a_at	Cdk2ap1	NM_013812	9.5365e-09	-1.62377		1426885_a_at	Cdk2ap1	NM_013812	3.28027e-09	-1.74147
	1424478_at	Bbs2	NM_026116	1.43768e-06	1.88817		1427604_a_at	Atp9a	NM_015731	9.3005e-12	4.22184		1428454_at	Bcas3	NM_001166642 /// NM_001166643 /// NM_138681	5.69432e-07	1.87837		1423877_at	Chaf1b	NM_028083	3.83e-09	-3.18089		1422440_at	Cdk4	NM_009870	4.30803e-06	-1.65397		1422441_x_at	Cdk4	NM_009870	2.6624e-08	-1.62944
	1430820_a_at	Bbx	NM_027444	3.5577e-08	1.68736		1450666_s_at	Atxn10	NM_016843	7.49667e-07	1.53476		1416647_at	Bckdha	NM_007533	1.51002e-07	2.00511		1417233_at	Chchd4	NM_133928	8.24e-07	-1.69456		1434045_at	Cdkn1b	NM_009875	3.4396e-05	-1.53973		1434045_at	Cdkn1b	NM_009875	2.57316e-05	-1.56703
	1424025_at	BC013529	NM_145418	4.05529e-07	1.53358		1428279_a_at	Atxn7l1	NM_001033436 /// NM_028139	3.18651e-05	1.7199		1452614_at	Bcl2l15	NM_001142959 /// NM_001142960	7.97291e-07	2.70809		1449415_at	Chd1l	NM_026539	7.99e-08	-2.23415		1417649_at	Cdkn1c	NM_001161624 /// NM_009876	7.73994e-05	-2.18675		1417649_at	Cdkn1c	NM_001161624 /// NM_009876	0.00184718	-1.62146
	1424757_at	BC018242	NM_144935	2.15534e-05	1.60187		1452150_at	AU040320	NM_001035525 /// NM_001035526 /// NM_133886	8.63195e-07	1.84246		1460320_at	Becn1	NM_019584	2.72531e-05	1.50217		1420032_at	Chek1	NM_007691	5.13e-06	-1.68524		1452200_at	Cdkn2aipnl	NM_029976	5.15093e-05	-1.56826		1452200_at	Cdkn2aipnl	NM_029976	1.73849e-05	-1.68625
	1424940_s_at	BC022687	NM_145450	2.90942e-08	1.99003		1426280_at	AV249152	NM_145425	1.2076e-07	1.92727		1430549_at	Bet1l	NM_018742	8.85384e-09	1.55335		1422758_at	Chst2	NM_018763	8.41e-07	-2.87219		1416868_at	Cdkn2c	NM_007671	1.85724e-07	-2.01438		1416868_at	Cdkn2c	NM_007671	3.33273e-07	-1.91477
	1435228_at	BC023829	NM_001033328	4.64698e-10	1.82217		1434659_at	Avl9	NM_030235	1.17233e-05	1.63135		1448595_a_at	Bex1	NM_009052	4.03983e-09	8.43655		1449402_at	Chst7	NM_021715	1.83e-06	-1.60864		1416253_at	Cdkn2d /// Gm4694	NM_009878 /// XM_001481149	9.83905e-09	-1.61281		1424144_at	Cdt1	NM_026014	6.12666e-08	-4.19753
	1418345_at	BC096441 /// Tnfsf13	NM_001034097 /// NM_001159503 /// NM_001159505 /// NM_023517	2.05762e-07	1.6961		1426459_s_at	AW549877	NM_145930	8.62475e-08	1.78752		1417388_at	Bex2	NM_009749	1.39788e-12	3.88636		1452098_at	Chtf18	NM_145409	2e-08	-3.75377		1417430_at	Cdr2	NM_007672	6.38446e-08	-1.55791		1415704_a_at	Cdv3	NM_001134426 /// NM_001134427 /// NM_175565 /// NM_175833	1.42988e-10	-1.81855
	1428454_at	Bcas3	NM_001166642 /// NM_001166643 /// NM_138681	3.4519e-06	1.64573		1436845_at	Axin2	NM_015732	4.29342e-09	2.38048		1428209_at	Bex4	NM_212457	5.16889e-10	4.00576		1448140_at	Ciapin1	NM_134141	5.24e-06	-1.56779		1424144_at	Cdt1	NM_026014	1.5779e-08	-5.49836		1450069_a_at	Celf2	NM_001110228 /// NM_001110229 /// NM_001110230 /// NM_001110231 /// NM_001110232	8.75479e-06	-1.72712
	1416647_at	Bckdha	NM_007533	1.06622e-07	2.06967		1434059_at	B230312A22Rik	NM_172691	0.000120304	1.71781		1426490_at	Bfar	NM_001177552 /// NM_025976	1.30184e-05	1.6861		1425830_a_at	Cinp	NM_026048	5.65e-08	-2.20781		1415704_a_at	Cdv3	NM_001134426 /// NM_001134427 /// NM_175565 /// NM_175833	9.15896e-11	-1.88218		1450842_a_at	Cenpa	NM_007681	1.21182e-10	-5.21844
	1456005_a_at	Bcl2l11	NM_009754 /// NM_207680 /// NM_207681	4.353e-06	1.61072		1452346_at	B3gnt1	NM_175383	1.96722e-06	2.05557		1418025_at	Bhlhe40	NM_011498	2.06293e-09	1.88603		1427669_a_at	Cit	NM_007708	1.45e-06	-1.82113		1450069_a_at	Celf2	NM_001110228 /// NM_001110229 /// NM_001110230 /// NM_001110231 /// NM_001110232	1.82137e-06	-1.95951		1426051_a_at	Cenpb	NM_007682	2.06863e-05	-1.61708
	1430549_at	Bet1l	NM_018742	7.48445e-10	1.82477		1420852_a_at	B3gnt2 /// Commd1	NM_001169114 /// NM_016888 /// NM_144514	4.80094e-07	2.35927		1420362_a_at	Bik	NM_007546	3.86994e-09	4.31717		1452207_at	Cited2	NM_010828	2.14e-09	-2.32163		1450842_a_at	Cenpa	NM_007681	4.92713e-08	-2.16848		1439040_at	Cenpe	NM_173762	4.84524e-08	-6.07783
	1448595_a_at	Bex1	NM_009052	2.8599e-08	5.28294		1451815_at	B3gnt4	NM_198611	6.16995e-05	1.57581		1420631_a_at	Blcap	NM_016916	1.828e-08	1.69816		1434748_at	Ckap2	NM_001004140	2.4e-08	-2.90258		1426051_a_at	Cenpb	NM_007682	9.73478e-06	-1.7027		1427161_at	Cenpf	NM_001081363	1.94455e-09	-6.31915
	1428209_at	Bex4	NM_212457	1.60313e-08	2.45883		1418014_a_at	B4galt1	NM_022305	6.26856e-09	1.64851		1451780_at	Blnk	NM_008528	1.07591e-06	3.14602		1425860_x_at	Cklf	NM_001037841 /// NM_029295	1.3e-06	-1.50709		1439040_at	Cenpe	NM_173762	1.0221e-08	-9.01396		1422016_a_at	Cenph	NM_021886	5.08586e-09	-5.47458
	1426490_at	Bfar	NM_001177552 /// NM_025976	2.18816e-05	1.62719		1425934_a_at	B4galt4	NM_019804	1.48942e-08	2.8958		1427457_a_at	Bmp1	NM_009755 /// NR_033241	3.16227e-05	1.72116		1416698_a_at	Cks1b	NM_016904	5.51e-10	-2.25063		1427161_at	Cenpf	NM_001081363	7.72319e-10	-7.93213		1418264_at	Cenpk	NM_021790 /// NM_181061	2.54989e-09	-4.82446
	1437548_at	Bicd1	NM_001112796 /// NM_009753	1.12803e-06	1.99409		1421824_at	Bace1	NM_001145947 /// NM_011792	2.02248e-05	1.52829		1450759_at	Bmp6	NM_007556	1.76554e-07	1.87597		1417457_at	Cks2	NM_025415	1.12e-09	-2.94939		1422016_a_at	Cenph	NM_021886	4.42985e-09	-5.64082		1418184_at	Cenpm	NM_001080158 /// NM_025639 /// NM_178269	2.12531e-08	-2.92286
	1420362_a_at	Bik	NM_007546	6.95234e-09	3.88942		1416673_at	Bace2	NM_019517	1.45738e-09	7.02567		1425491_at	Bmpr1a	NM_009758	1.12784e-07	1.65608		1450262_at	Clcf1	NM_019952	3.81e-05	-1.78377		1418264_at	Cenpk	NM_021790 /// NM_181061	2.12659e-09	-5.00349		1427105_at	Cenpn	NM_028131	6.42698e-09	-3.04265
	1417691_at	Bin3	NM_021328	1.48735e-08	1.52485		1435128_at	Baiap2	NM_001037754 /// NM_001037755 /// NM_130862	8.77491e-06	1.5195		1422470_at	Bnip3	NM_009760	1.72072e-07	2.08329		1423393_at	Clic4	NM_013885	3.28e-07	-1.52253		1418184_at	Cenpm	NM_001080158 /// NM_025639 /// NM_178269	1.90736e-08	-2.96652		1418542_s_at	Cenpo	NM_134046	3.86668e-07	-1.93116
	1420631_a_at	Blcap	NM_016916	3.93843e-09	1.90229		1451539_at	Baiap2l1	NM_025833	3.41844e-06	1.59792		1448525_a_at	Bnip3l	NM_009761	2.17629e-07	1.96875		1429763_at	Cnih4	NM_030131	5.71e-08	-1.86612		1427105_at	Cenpn	NM_028131	3.58108e-09	-3.31362		1423620_at	Cenpq	NM_031863	1.37381e-07	-3.08374
	1427457_a_at	Bmp1	NM_009755 /// NR_033241	7.24911e-05	1.62212		1423342_at	Barx1	NM_007526	5.30853e-07	1.57382		1415864_at	Bpgm	NM_007563	8.31894e-05	1.71866		1417917_at	Cnn1	NM_009922	1.7e-09	-2.41374		1418542_s_at	Cenpo	NM_134046	5.96495e-07	-1.86315		1426846_at	Cenpt	NM_177150	1.50937e-11	-1.71668
	1450759_at	Bmp6	NM_007556	3.52016e-07	1.7784		1438192_s_at	Baz2a	NM_054078	4.67963e-06	1.58145		1424242_at	Bphl	NM_026512	3.5891e-07	1.55867		1426683_at	Cnot6	NM_212484	6.92e-08	-1.74946		1423620_at	Cenpq	NM_031863	5.1432e-08	-3.58475		1453683_a_at	Cep55	NM_001164362 /// NM_028293 /// NM_028760	2.45457e-06	-1.60915
	1425493_at	Bmpr1a	NM_009758	7.09402e-06	1.58268		1435240_at	Baz2b	NM_001001182	0.000179548	1.50522		1416739_a_at	Brap	NM_028227	1.97291e-05	1.74693		1422033_a_at	Cntf /// U05342 /// Zfp91	NM_053009 /// NM_170786 /// NR_024093	9.4e-07	-1.97379		1427496_at	Cep152	NM_001081091	5.66814e-05	-1.53937		1424528_at	Cgref1	NM_001160149 /// NM_026770	6.76254e-05	-1.5231
	1422470_at	Bnip3	NM_009760	1.83088e-08	2.65532		1423315_at	Bbc3	NM_133234	1.99362e-06	1.588		1450178_at	Brdt	NM_001079873 /// NM_054054	1.03744e-06	2.06711		1423285_at	Coch	NM_001198835 /// NM_007728	1.64e-09	-11.8885		1453683_a_at	Cep55	NM_001164362 /// NM_028293 /// NM_028760	8.01924e-07	-1.73418		1423877_at	Chaf1b	NM_028083	2.29607e-09	-3.43636
	1448525_a_at	Bnip3l	NM_009761	7.26732e-08	2.18039		1424478_at	Bbs2	NM_026116	1.753e-06	1.8577		1453651_a_at	Brp44l /// LOC100503245	NM_018819 /// XM_003086034 /// XM_003086035 /// XM_003086036 /// XM_003086037	3.75799e-08	1.65186		1450567_a_at	Col2a1	NM_001113515 /// NM_031163	0.0170289	-2.03657		1453881_x_at	Cetn1	NM_007593	0.000153509	-1.53383		1449415_at	Chd1l	NM_026539	1.42212e-07	-2.11003
	1427516_a_at	Boc	NM_172506	2.17362e-07	1.52515		1424025_at	BC013529	NM_145418	5.30551e-07	1.51137		1427270_a_at	Bsdc1	NM_133889	4.8603e-10	2.25612		1419703_at	Col5a3	NM_016919	1.36e-06	-2.53127		1423877_at	Chaf1b	NM_028083	2.54943e-09	-3.38119		1450677_at	Chek1	NM_007691	1.53154e-08	-3.96462
	1415864_at	Bpgm	NM_007563	3.07481e-05	1.86308		1419403_at	BC017612	NM_133214	6.92991e-06	1.63096		1438578_a_at	Btbd10	NM_133700	9.82141e-10	1.97805		1419613_at	Col7a1	NM_007738	2.93e-05	-1.79574		1449415_at	Chd1l	NM_026539	3.04802e-08	-2.48135		1422758_at	Chst2	NM_018763	1.64706e-07	-3.67652
	1424242_at	Bphl	NM_026512	9.12107e-08	1.69743		1424757_at	BC018242	NM_144935	2.35836e-05	1.59267		1448272_at	Btg2	NM_007570	5.00699e-08	1.82456		1449660_s_at	Coro1c	NM_011779	2.18e-07	-1.60347		1450677_at	Chek1	NM_007691	4.10044e-08	-3.37192		1449402_at	Chst7	NM_021715	1.60461e-06	-1.62178
	1416739_a_at	Brap	NM_028227	8.69142e-05	1.57471		1424940_s_at	BC022687	NM_145450	7.25489e-09	2.27185		1419175_a_at	Btn1a1	NM_013483	2.19174e-08	3.92737		1448677_at	Cox4nb	NM_010926	9.55e-07	-1.555		1422758_at	Chst2	NM_018763	8.2573e-08	-4.1463		1452098_at	Chtf18	NM_145409	1.89087e-08	-3.78943
	1450178_at	Brdt	NM_001079873 /// NM_054054	6.65434e-07	2.15817		1435228_at	BC023829	NM_001033328	3.88208e-13	4.30056		1419003_at	Bves	NM_024285	1.56971e-09	2.58479		1420936_s_at	Cpsf2	NM_016856	5.89e-06	-1.54699		1449402_at	Chst7	NM_021715	1.11258e-06	-1.66062		1425830_a_at	Cinp	NM_026048	5.13779e-08	-2.22913
	1426312_at	Bre	NM_144541 /// NM_181279 /// NM_181280 /// NM_181281 /// NM_181282	2.60725e-07	1.53465		1415752_at	BC031181	NM_001001181	2.68293e-08	1.60017		1451085_at	C030006K11Rik	NM_145472 /// NM_176828	7.10658e-08	2.31836		1460248_at	Cpxm2	NM_018867	2.62e-05	-1.82857		1452098_at	Chtf18	NM_145409	1.42195e-08	-3.97981		1427669_a_at	Cit	NM_007708	8.22213e-07	-1.90729
	1453651_a_at	Brp44l /// LOC100503245	NM_018819 /// XM_003086034 /// XM_003086035 /// XM_003086036 /// XM_003086037	1.63546e-07	1.51587		1418345_at	BC096441 /// Tnfsf13	NM_001034097 /// NM_001159503 /// NM_001159505 /// NM_023517	7.10765e-08	1.83184		1451620_at	C1ql3	NM_153155	1.60997e-12	6.60842		1448326_a_at	Crabp1	NM_013496	1e-08	-15.0251		1425830_a_at	Cinp	NM_026048	6.66406e-08	-2.17161		1452207_at	Cited2	NM_010828	3.85238e-09	-2.18634
	1437345_a_at	Bscl2	NM_001136064 /// NM_008144	2.9561e-10	2.1854		1428454_at	Bcas3	NM_001166642 /// NM_001166643 /// NM_138681	5.29207e-07	1.88968		1448912_at	C1qtnf1	NM_019959	5.84373e-05	1.6366		1453092_at	Crct1	NM_028798	1.06e-05	-1.67834		1427669_a_at	Cit	NM_007708	1.55789e-06	-1.8114		1434748_at	Ckap2	NM_001004140	5.825e-09	-3.57728
	1427270_a_at	Bsdc1	NM_133889	6.57765e-10	2.18861		1416647_at	Bckdha	NM_007533	4.83574e-08	2.23581		1431856_a_at	C1qtnf6	NM_028331	8.30621e-05	1.64984		1416326_at	Crip1	NM_007763	2.48e-07	-2.55427		1452207_at	Cited2	NM_010828	3.67722e-10	-2.86196		1416698_a_at	Cks1b	NM_016904	1.8182e-10	-2.54091
	1449454_at	Bst1	NM_009763	9.45987e-08	2.93788		1452614_at	Bcl2l15	NM_001142959 /// NM_001142960	1.071e-08	5.635		1417009_at	C1ra	NM_023143	2.34385e-05	1.61269		1435800_a_at	Csda	NM_011733 /// NM_139117	4.79e-09	-1.78988		1434748_at	Ckap2	NM_001004140	8.33623e-09	-3.38084		1417457_at	Cks2	NM_025415	4.7003e-10	-3.34238
	1426083_a_at	Btg1	NM_007569	1.50837e-07	1.84327		1423572_at	Bcl2l2	NM_007537	5.5938e-08	1.51289		1428095_a_at	C2cd2l	NM_027909	1.91092e-06	2.03842		1448809_at	Cse1l	NM_023565	1.67e-09	-1.98943		1451374_x_at	Cklf	NM_001037841 /// NM_029295	5.77111e-05	-1.59723		1437511_x_at	Clcc1	NM_001177770 /// NM_001177771 /// NM_145543	0.000444686	-1.58016
	1448272_at	Btg2	NM_007570	1.86263e-08	1.97757		1430549_at	Bet1l	NM_018742	5.61738e-10	1.86556		1426387_x_at	C330019G07Rik /// Pisd /// Pisd-ps1 /// Pisd-ps3	NM_177298 /// NM_194340 /// NR_003517 /// NR_003518	1.26698e-09	2.07827		1460220_a_at	Csf1	NM_001113529 /// NM_001113530 /// NM_007778	7.37e-09	-1.92132		1416698_a_at	Cks1b	NM_016904	1.22933e-10	-2.66309		1450262_at	Clcf1	NM_019952	3.94803e-05	-1.77878
	1419175_a_at	Btn1a1	NM_013483	4.78309e-05	1.64769		1448595_a_at	Bex1	NM_009052	1.73221e-08	5.89352		1423914_at	C630004H02Rik	NM_175454	2.84562e-06	1.58889		1417176_at	Csnk1e	NM_013767	1.18e-07	-1.52168		1417457_at	Cks2	NM_025415	5.1517e-10	-3.29646		1419468_at	Clec14a	NM_025809	0.000109822	-1.67559
	1425680_a_at	Btrc	NM_001037758 /// NM_009771	7.20023e-07	1.54804		1417388_at	Bex2	NM_009749	1.37006e-14	11.2589		1433476_at	C78339	NM_001033192	5.3279e-09	1.60643		1450944_at	Cspg4	NM_139001	2.51e-07	-1.76253		1437511_x_at	Clcc1	NM_001177770 /// NM_001177771 /// NM_145543	0.000855092	-1.51206		1427548_a_at	Clns1a	NM_023671	4.45856e-08	-1.63535
	1451085_at	C030006K11Rik	NM_145472 /// NM_176828	1.3322e-07	2.1727		1428209_at	Bex4	NM_212457	4.38522e-11	6.62992		1459900_at	C79468	---	5.5359e-07	2.34514		1452697_at	Ctdp1	NM_026295	1.59e-06	-1.55869		1450262_at	Clcf1	NM_019952	2.24181e-05	-1.86367		1416244_a_at	Cnbp	NM_001109745 /// NM_001109746 /// NM_013493	1.09939e-08	-1.50105
	1451620_at	C1ql3	NM_153155	1.83988e-11	4.02211		1426490_at	Bfar	NM_001177552 /// NM_025976	3.61332e-05	1.5753		1449638_at	C920021L13Rik	XM_001479000	0.00078247	1.53828		1452352_at	Ctla2b	NM_001145801 /// NM_007797	7.96e-08	-2.16384		1419468_at	Clec14a	NM_025809	0.00035647	-1.5441		1429763_at	Cnih4	NM_030131	1.47308e-07	-1.73791
	1448912_at	C1qtnf1	NM_019959	2.4335e-05	1.7439		1420362_a_at	Bik	NM_007546	3.75629e-07	2.26317		1449556_at	C920025E04Rik /// H2-T23 /// LOC100505163	NM_010398 /// XM_003085160 /// XM_003085161 /// XM_003086799 /// XM_992574	7.08563e-06	2.10664		1422592_at	Ctnnd2	NM_008729	6.01e-08	-2.98469		1423393_at	Clic4	NM_013885	2.9576e-07	-1.53111		1426683_at	Cnot6	NM_212484	2.07508e-08	-1.9192
	1431856_a_at	C1qtnf6	NM_028331	2.98962e-05	1.78137		1417691_at	Bin3	NM_021328	1.72705e-09	1.73984		1451826_at	Cabp5	NM_013877	0.000496605	1.52087		1416563_at	Ctps	NM_016748	1.46e-09	-1.54144		1429763_at	Cnih4	NM_030131	2.67111e-07	-1.66868		1423285_at	Coch	NM_001198835 /// NM_007728	1.72294e-09	-11.6984
	1417009_at	C1ra	NM_023143	2.74524e-09	4.67876		1418854_at	Birc2	NM_007465	6.5057e-05	1.50256		1422710_a_at	Cacna1h	NM_001163691 /// NM_021415	3.50741e-06	2.17323		1448591_at	Ctss	NM_021281	5.69e-05	-1.6032		1417917_at	Cnn1	NM_009922	1.91042e-09	-2.38227		1451052_at	Cog8 /// Pdf	NM_026513 /// NM_139229	3.81168e-06	-1.50292
	1456437_x_at	C1ra /// C1rb	NM_001113356 /// NM_023143	4.40812e-06	2.51976		1420631_a_at	Blcap	NM_016916	2.1923e-09	1.99847		1449999_a_at	Cacna2d1	NM_001110843 /// NM_001110844 /// NM_001110845 /// NM_001110846 /// NM_009784	1.77343e-05	2.14663		1452270_s_at	Cubn	NM_001081084	0.00014984	-1.50738		1426683_at	Cnot6	NM_212484	3.06675e-08	-1.8596		1427168_a_at	Col14a1	NM_181277	0.000226824	-1.77327
	1424041_s_at	C1s	NM_001097617 /// NM_144938	2.0505e-07	3.77775		1451780_at	Blnk	NM_008528	1.02671e-07	4.71863		1417378_at	Cadm1	NM_001025600 /// NM_018770 /// NM_207675 /// NM_207676	1.81825e-09	2.66531		1417766_at	Cyb5b	NM_025558	1.72e-08	-1.5136		1451469_at	Cntln	NM_175275 /// NM_177385	2.9949e-05	-1.52835		1450567_a_at	Col2a1	NM_001113515 /// NM_031163	0.0118351	-2.15613
	1423954_at	C3	NM_009778	2.18305e-05	2.01177		1427390_at	Bloc1s3	NM_177692	2.71749e-05	1.65221		1422639_at	Calcb	NM_054084	6.12102e-10	4.30733		1456071_a_at	Cycs	NM_007808	8.4e-06	-1.53528		1423285_at	Coch	NM_001198835 /// NM_007728	1.71835e-09	-11.7081		1419703_at	Col5a3	NM_016919	4.67363e-06	-2.20221
	1426387_x_at	C330019G07Rik /// Pisd /// Pisd-ps1 /// Pisd-ps3	NM_177298 /// NM_194340 /// NR_003517 /// NR_003518	4.55242e-10	2.29811		1427457_a_at	Bmp1	NM_009755 /// NR_033241	1.13277e-05	1.8672		1429483_at	Calcoco2	NM_001100177 /// NM_029755	8.37127e-08	2.68838		1424352_at	Cyp4a12a	NM_177406	1.01e-06	-2.35528		1427168_a_at	Col14a1	NM_181277	0.00199875	-1.50338		1448590_at	Col6a1	NM_009933	1.35129e-09	-1.83073
	1459900_at	C79468	---	5.46339e-05	1.5868		1450759_at	Bmp6	NM_007556	3.76571e-09	2.78953		1450864_at	Calm3	NM_007590	1.76138e-05	1.50433		1422534_at	Cyp51	NM_020010	1.96e-06	-1.63366		1450567_a_at	Col2a1	NM_001113515 /// NM_031163	0.000227227	-4.47348		1452250_a_at	Col6a2	NM_146007	3.56977e-09	-2.09811
	1451625_a_at	C8g	NM_027062	4.68287e-07	1.52523		1422470_at	Bnip3	NM_009760	1.25112e-07	2.148		1452050_at	Camk1d	NM_177343	9.78007e-05	1.51448		1418758_a_at	Cyth3	NM_001163548 /// NM_011182	2.57e-09	-1.65749		1419703_at	Col5a3	NM_016919	9.76714e-07	-2.63678		1434326_x_at	Coro2b	NM_175484	1.28553e-07	-1.68163
	1449556_at	C920025E04Rik /// H2-T23 /// LOC100505163	NM_010398 /// XM_003085160 /// XM_003085161 /// XM_003086799 /// XM_992574	2.21144e-06	2.38508		1448525_a_at	Bnip3l	NM_009761	8.78344e-08	2.14015		1426901_s_at	Camta2	NM_001190376 /// NM_001190378 /// NM_001190379 /// NM_178116	8.47669e-05	1.52427		1435697_a_at	Cytip	NM_139200	4.69e-06	-1.80493		1448590_at	Col6a1	NM_009933	1.35535e-09	-1.83031		1436838_x_at	Cotl1	NM_028071	0.00018106	-1.55368
	1450510_a_at	Cacna1a	NM_007578	5.55023e-06	2.02154		1415864_at	Bpgm	NM_007563	7.03994e-05	1.74101		1423222_at	Cap2	NM_026056	4.56743e-08	2.82986		1454648_s_at	D10Wsu102e	NM_026579	1.66e-08	-1.55924		1452250_a_at	Col6a2	NM_146007	5.97484e-09	-2.00244		1428102_at	Cpb1	NM_029706	0.00021164	-1.65913
	1423365_at	Cacna1g	NM_001112813 /// NM_001177888 /// NM_001177890 /// NM_009783	7.25157e-08	1.934		1424242_at	Bphl	NM_026512	6.60101e-08	1.73571		1418671_at	Capn5	NM_007602	4.30962e-08	1.93995		1417822_at	D17H6S56E-5	NM_033075	9.2e-10	-3.51777		1419613_at	Col7a1	NM_007738	0.000118609	-1.61816		1419000_at	Cpxm2	NM_018867	2.05068e-05	-1.57712
	1422710_a_at	Cacna1h	NM_001163691 /// NM_021415	0.000122203	1.61203		1450178_at	Brdt	NM_001079873 /// NM_054054	3.55125e-07	2.30319		1448348_at	Caprin1	NM_001111289 /// NM_001111290 /// NM_001111291 /// NM_001111292 /// NM_016739	0.000104303	1.63902		1448440_x_at	D17Wsu104e	NM_080837	2.05e-06	-1.52671		1419527_at	Comp	NM_016685	0.0022194	-1.68319		1448326_a_at	Crabp1	NM_013496	3.04139e-08	-10.5245
	1448656_at	Cacnb3	NM_001044741 /// NM_007581	2.24601e-07	1.70829		1426312_at	Bre	NM_144541 /// NM_181279 /// NM_181280 /// NM_181281 /// NM_181282	7.33e-08	1.65514		1427944_at	Caprin2	NM_181541	1.88056e-06	1.81315		1423463_a_at	D2Ertd750e	NM_026412	5.83e-09	-6.58031		1434326_x_at	Coro2b	NM_175484	9.53497e-08	-1.71602		1453092_at	Crct1	NM_028798	8.16653e-07	-2.06793
	1450864_at	Calm3	NM_007590	1.32631e-05	1.52859		1437345_a_at	Bscl2	NM_001136064 /// NM_008144	8.72509e-11	2.48741		1424379_at	Car11	NM_009800	1.0428e-06	2.01083		1442484_at	D9Ertd306e	---	8.08e-06	-1.99783		1436838_x_at	Cotl1	NM_028071	3.32681e-05	-1.75065		1452754_at	Creld2	NM_029720	4.32625e-11	-1.61041
	1452050_at	Camk1d	NM_177343	5.3031e-05	1.57222		1427270_a_at	Bsdc1	NM_133889	2.06634e-10	2.47433		1428485_at	Car12	NM_178396	1.34864e-05	1.78056		1419275_at	Dazap1	NM_001122604 /// NM_001122605 /// NM_133188	7.83e-10	-1.78872		1428102_at	Cpb1	NM_029706	0.000199511	-1.66644		1416326_at	Crip1	NM_007763	1.17242e-08	-3.99004
	1423222_at	Cap2	NM_026056	4.83906e-07	2.15689		1449454_at	Bst1	NM_009763	3.36326e-06	1.97095		1450725_s_at	Car14	NM_011797	6.54071e-08	1.67342		1417318_at	Dbc1	NM_019967	1.1e-07	-2.3529		1420936_s_at	Cpsf2	NM_016856	6.48084e-06	-1.53845		1416795_at	Cryl1	NM_030004	8.25658e-07	-1.72423
	1418671_at	Capn5	NM_007602	1.26193e-08	2.16947		1448272_at	Btg2	NM_007570	5.77595e-09	2.20519		1448752_at	Car2	NM_009801	4.29294e-13	33.0708		1418334_at	Dbf4	NM_001190717 /// NM_013726	1.39e-10	-3.78697		1419000_at	Cpxm2	NM_018867	2.43648e-05	-1.56048		1435800_a_at	Csda	NM_011733 /// NM_139117	3.08537e-09	-1.85032
	1450429_at	Capn6	NM_007603	6.8119e-08	2.2305		1419175_a_at	Btn1a1	NM_013483	2.39198e-07	2.74093		1449434_at	Car3	NM_007606	3.56635e-12	122.664		1428838_a_at	Dck	NM_007832	4.24e-06	-1.77998		1448326_a_at	Crabp1	NM_013496	1.35013e-06	-4.24429		1460220_a_at	Csf1	NM_001113529 /// NM_001113530 /// NM_007778	9.49416e-09	-1.88217
	1448348_at	Caprin1	NM_001111289 /// NM_001111290 /// NM_001111291 /// NM_001111292 /// NM_016739	0.000230045	1.55364		1425680_a_at	Btrc	NM_001037758 /// NM_009771	3.35004e-07	1.61998		1415975_at	Carhsp1	NM_025821	1.82946e-08	1.54711		1424080_at	Dcps	NM_027030	2.8e-05	-1.5583		1418249_at	Crcp	NM_007761	4.30857e-07	-1.64651		1450944_at	Cspg4	NM_139001	5.43315e-07	-1.67037
	1424379_at	Car11	NM_009800	3.43621e-07	2.24014		1451085_at	C030006K11Rik	NM_145472 /// NM_176828	6.15359e-08	2.35478		1422529_s_at	Casq2	NM_009814	3.20558e-10	18.2343		1416439_at	Dctpp1	NM_023203	3.38e-09	-2.73278		1453092_at	Crct1	NM_028798	3.58521e-06	-1.81963		1449042_at	Ctcf	NM_181322	1.21509e-07	-1.62262
	1428485_at	Car12	NM_178396	1.11034e-05	1.80807		1451620_at	C1ql3	NM_153155	1.65882e-11	4.09593		1418509_at	Cbr2	NM_007621	0.000525816	1.6633		1432271_a_at	Dcun1d5	NM_029775	1.64e-08	-1.57814		1416326_at	Crip1	NM_007763	1.39343e-08	-3.87234		1422510_at	Ctdspl	NM_133710	4.61393e-05	-1.88553
	1421307_at	Car13	NM_024495	6.55379e-06	1.74207		1448912_at	C1qtnf1	NM_019959	2.32457e-05	1.75001		1455991_at	Ccbl2	NM_173763	2.13238e-07	1.52035		1426215_at	Ddc	NM_001190448 /// NM_016672	0.000114635	-1.5117		1418476_at	Crlf1	NM_018827	9.64939e-06	-1.85478		1416811_s_at	Ctla2a /// Ctla2b	NM_001145799 /// NM_001145801 /// NM_007796 /// NM_007797	0.00947647	-1.55605
	1449434_at	Car3	NM_007606	1.60073e-08	5.31584		1431856_a_at	C1qtnf6	NM_028331	3.93786e-05	1.7434		1424699_at	Ccdc136	NM_145574	6.09048e-09	2.10221		1422560_at	Ddi2 /// Rsc1a1	NM_001017966 /// NM_023544	2.87e-05	-1.54526		1460338_a_at	Crlf3	NM_018776	2.69013e-06	-1.54592		1452352_at	Ctla2b	NM_001145801 /// NM_007797	1.12326e-07	-2.09312
	1419705_at	Car5b	NM_181315	1.06694e-07	1.81764		1417009_at	C1ra	NM_023143	1.46495e-07	2.5378		1427951_s_at	Ccdc28a	NM_144820	1.1298e-07	1.84782		1416751_a_at	Ddx20	NM_017397	5.61e-07	-1.91523		1416795_at	Cryl1	NM_030004	2.84896e-07	-1.86843		1422592_at	Ctnnd2	NM_008729	4.18942e-07	-2.3455
	1427482_a_at	Car8	NM_007592	3.55824e-06	1.59832		1456437_x_at	C1ra /// C1rb	NM_001113356 /// NM_023143	7.79872e-05	1.86763		1424187_at	Ccdc80	NM_026439	7.31811e-08	1.77926		1448271_a_at	Ddx21	NM_019553	5.34e-09	-2.08319		1435800_a_at	Csda	NM_011733 /// NM_139117	1.62558e-09	-1.94866		1448591_at	Ctss	NM_021281	1.45363e-05	-1.76713
	1427013_at	Car9	NM_139305	4.78871e-05	2.48148		1424041_s_at	C1s	NM_001097617 /// NM_144938	0.000101125	1.78742		1449083_at	Ccdc91	NM_025911	6.83097e-05	1.55662		1424161_at	Ddx27	NM_153065	1.42e-07	-1.6833		1448809_at	Cse1l	NM_023565	3.61729e-09	-1.86647		1419209_at	Cxcl1	NM_008176	0.000225172	-2.68293
	1415975_at	Carhsp1	NM_025821	1.86853e-08	1.5453		1426387_x_at	C330019G07Rik /// Pisd /// Pisd-ps1 /// Pisd-ps3	NM_177298 /// NM_194340 /// NR_003517 /// NR_003518	5.28317e-10	2.26292		1434953_at	Ccdc93	NM_001025156 /// NM_029955	2.97148e-07	1.74736		1438168_x_at	Ddx39	NM_197982	2.5e-08	-2.42206		1460220_a_at	Csf1	NM_001113529 /// NM_001113530 /// NM_007778	3.1637e-10	-2.64051		1417574_at	Cxcl12	NM_001012477 /// NM_013655 /// NM_021704	1.6154e-06	-1.92331
	1424311_at	Carkd	NM_001190357 /// NM_026995	2.19284e-08	1.62212		1423914_at	C630004H02Rik	NM_175454	7.49408e-06	1.50264		1419413_at	Ccl17	NM_011332	4.4393e-13	12.1884		1424570_at	Ddx46	NM_145975	0.00333547	-1.62851		1450944_at	Cspg4	NM_139001	2.03916e-08	-2.18328		1418457_at	Cxcl14	NM_019568	0.000370407	-1.75618
	1449297_at	Casp12	NM_009808	8.84465e-08	1.84399		1459900_at	C79468	---	4.06288e-06	1.92865		1419684_at	Ccl8	NM_021443	1.2501e-07	2.00378		1452659_at	Dek	NM_025900	4.12e-08	-2.33029		1449042_at	Ctcf	NM_181322	1.43039e-07	-1.60647		1419728_at	Cxcl5	NM_009141	1.80526e-06	-7.90524
	1449591_at	Casp4	NM_007609	1.13646e-05	1.79474		1449556_at	C920025E04Rik /// H2-T23 /// LOC100505163	NM_010398 /// XM_003085160 /// XM_003085161 /// XM_003086799 /// XM_992574	0.000229671	1.58268		1417936_at	Ccl9	NM_011338	3.6415e-05	1.88975		1420368_at	Denr	NM_026603	1.27e-07	-1.82818		1452697_at	Ctdp1	NM_026295	1.09116e-06	-1.59412		1417625_s_at	Cxcr7	NM_007722	1.34622e-05	-1.79705
	1422529_s_at	Casq2	NM_009814	2.20781e-05	1.99737		1423365_at	Cacna1g	NM_001112813 /// NM_001177888 /// NM_001177890 /// NM_009783	2.09325e-07	1.77874		1416123_at	Ccnd2	NM_009829	5.17593e-06	1.60948		1424292_at	Depdc1a	NM_001172092 /// NM_001172093 /// NM_029523	1.38e-07	-3.94862		1422510_at	Ctdspl	NM_133710	4.73154e-05	-1.88136		1448844_at	Cyb5b	NM_025558	2.7105e-08	-2.54107
	1451413_at	Cast	NM_009817	5.71924e-06	1.56		1422710_a_at	Cacna1h	NM_001163691 /// NM_021415	4.37248e-05	1.73676		1420745_a_at	Ccndbp1	NM_010761	1.79977e-07	1.64684		1421534_at	Dfna5	NM_018769	3.46e-09	-1.87521		1426243_at	Cth	NM_145953	4.28725e-06	-1.50904		1422534_at	Cyp51	NM_020010	2.37192e-07	-1.90718
	1416430_at	Cat	NM_009804	4.3003e-06	1.59665		1449999_a_at	Cacna2d1	NM_001110843 /// NM_001110844 /// NM_001110845 /// NM_001110846 /// NM_009784	0.000264463	1.68475		1450017_at	Ccng1	NM_009831	1.38799e-07	2.31751		1452169_a_at	Dgkz	NM_001166597 /// NM_138306	1.07e-06	-1.51595		1452352_at	Ctla2b	NM_001145801 /// NM_007797	2.44413e-07	-1.95146		1418758_a_at	Cyth3	NM_001163548 /// NM_011182	2.01675e-11	-2.53253
	1418509_at	Cbr2	NM_007621	7.28025e-05	1.9735		1448656_at	Cacnb3	NM_001044741 /// NM_007581	1.4462e-07	1.76227		1448364_at	Ccng2	NM_007635	5.38377e-08	2.43208		1451895_a_at	Dhcr24	NM_053272	8.29e-08	-1.66166		1422592_at	Ctnnd2	NM_008729	1.29605e-06	-2.08823		1435697_a_at	Cytip	NM_139200	3.15584e-06	-1.86321
	1424699_at	Ccdc136	NM_145574	3.85321e-09	2.19728		1417378_at	Cadm1	NM_001025600 /// NM_018770 /// NM_207675 /// NM_207676	1.72064e-10	3.73864		1418585_at	Ccnh	NM_023243	1.6207e-06	1.54502		1419172_at	Dhfr	NM_010049	1.09e-10	-6.10499		1448591_at	Ctss	NM_021281	3.61668e-05	-1.6531		1454648_s_at	D10Wsu102e	NM_026579	1.49328e-08	-1.56858
	1427951_s_at	Ccdc28a	NM_144820	4.25215e-08	2.00477		1417504_at	Calb1	NM_009788	3.05026e-07	3.48626		1448335_s_at	Ccni	NM_017367	5.95757e-08	1.86561		1417582_s_at	Dhodh	NM_020046	1.11e-06	-1.66619		1419209_at	Cxcl1	NM_008176	0.0274897	-1.52099		1417822_at	D17H6S56E-5	NM_033075	4.86977e-10	-3.9066
	1426816_at	Ccdc64	NM_001080808	3.46025e-05	1.6052		1452050_at	Camk1d	NM_177343	7.99035e-06	1.7965		1424420_at	Ccpg1	NM_001114328 /// NM_028181	5.30947e-08	2.49818		1422944_a_at	Diap3	NM_019670	2.28e-08	-2.48098		1417574_at	Cxcl12	NM_001012477 /// NM_013655 /// NM_021704	2.39376e-06	-1.86113		1448440_x_at	D17Wsu104e	NM_080837	2.13467e-06	-1.52311
	1424187_at	Ccdc80	NM_026439	4.43164e-08	1.84824		1422659_at	Camk2d	NM_001025438 /// NM_001025439 /// NM_023813	1.43376e-05	1.53915		1425837_a_at	Ccrn4l	NM_009834	2.9549e-10	2.25714		1426290_at	Dimt1	NM_025447	2.46e-08	-2.05735		1418457_at	Cxcl14	NM_019568	8.46432e-05	-2.01046		1426932_at	D19Bwg1357e	NM_177474	1.26322e-06	-1.50147
	1419413_at	Ccl17	NM_011332	7.189e-10	2.69146		1423222_at	Cap2	NM_026056	2.15107e-07	2.34736		1451232_at	Cd151	NM_001111049 /// NM_001111050 /// NM_009842	4.02792e-09	2.29894		1426609_at	Dis3	NM_028315	1.12e-09	-2.90173		1419728_at	Cxcl5	NM_009141	0.000123261	-3.20287		1423463_a_at	D2Ertd750e	NM_026412	5.94707e-09	-6.55036
	1434962_x_at	Ccl27a /// Ccl27b	NM_001048179 /// NM_001164044 /// NM_001164045 /// NM_011336 /// XM_001473998 //	0.00213708	1.50066		1418671_at	Capn5	NM_007602	3.83697e-08	1.95919		1448788_at	Cd200	NM_010818	6.90179e-12	6.92229		1450206_at	Dlc1	NM_001194940 /// NM_001194941 /// NM_015802	0.000127174	-1.54905		1417625_s_at	Cxcr7	NM_007722	5.60849e-05	-1.61902		1427247_at	D3Bwg0562e	NM_177664	5.11478e-05	-1.54796
	1419684_at	Ccl8	NM_021443	4.82553e-08	2.19205		1433901_at	Caprin1	NM_001111289 /// NM_001111290 /// NM_001111291 /// NM_001111292 /// NM_016739	6.09182e-07	1.55995		1416034_at	Cd24a	NM_009846	3.9037e-07	2.67283		1455730_at	Dlgap5	NM_001145949 /// NM_144553	4.06e-09	-4.19889		1448844_at	Cyb5b	NM_025558	2.53907e-08	-2.56089		1449358_at	D6Mm5e	NM_033079	9.04465e-06	-1.51565
	1416123_at	Ccnd2	NM_009829	4.81844e-07	1.91416		1424379_at	Car11	NM_009800	3.74418e-07	2.22034		1448919_at	Cd302	NM_025422	1.48039e-09	2.52957		1449939_s_at	Dlk1	NM_001190703 /// NM_001190704 /// NM_001190705 /// NM_010052 /// NR_033813	0.000172491	-2.1177		1424352_at	Cyp4a12a	NM_177406	1.94925e-06	-2.19532		1442484_at	D9Ertd306e	---	3.45863e-05	-1.76483
	1420745_a_at	Ccndbp1	NM_010761	9.56089e-08	1.71762		1428485_at	Car12	NM_178396	0.000149316	1.51092		1433741_at	Cd38	NM_007646	2.24616e-05	1.80694		1452210_at	Dna2	NM_177372	1.49e-08	-3.24154		1422534_at	Cyp51	NM_020010	1.97762e-07	-1.93649		1419275_at	Dazap1	NM_001122604 /// NM_001122605 /// NM_133188	1.28956e-09	-1.72649
	1450017_at	Ccng1	NM_009831	3.43859e-07	2.11285		1421307_at	Car13	NM_024495	1.66881e-05	1.63152		1460415_a_at	Cd40	NM_011611 /// NM_170702 /// NM_170703 /// NM_170704 /// NR_027852	2.67822e-05	1.50607		1448794_s_at	Dnajc2	NM_009584	8.09e-09	-1.50766		1418758_a_at	Cyth3	NM_001163548 /// NM_011182	7.66468e-11	-2.19455		1417318_at	Dbc1	NM_019967	6.46898e-08	-2.49717
	1448364_at	Ccng2	NM_007635	4.15893e-08	2.50539		1448752_at	Car2	NM_009801	5.44775e-13	29.8414		1419554_at	Cd47	NM_010581	5.01132e-07	1.96796		1460711_at	Dnajc21	NM_030046	9.35e-08	-1.65079		1435697_a_at	Cytip	NM_139200	1.11768e-05	-1.69189		1418334_at	Dbf4	NM_001190717 /// NM_013726	2.6631e-10	-3.41314
	1418585_at	Ccnh	NM_023243	1.40877e-07	1.81593		1449434_at	Car3	NM_007606	9.48762e-12	70.4404		1448617_at	Cd53	NM_007651	3.93624e-08	4.77047		1426473_at	Dnajc9	NM_134081	1.76e-07	-1.65312		1454648_s_at	D10Wsu102e	NM_026579	1.8658e-08	-1.54904		1451641_at	Dbr1	NM_031403	1.6649e-06	-1.61456
	1448335_s_at	Ccni	NM_017367	1.39091e-06	1.51526		1419705_at	Car5b	NM_181315	8.07472e-07	1.5848		1460242_at	Cd55	NM_010016	3.18322e-05	1.96409		1423671_at	Dner	NM_152915	3.53e-08	-2.03788		1424724_a_at	D16Ertd472e	NM_025967	5.27446e-05	-1.737		1428838_a_at	Dck	NM_007832	1.45564e-06	-1.94195
	1424420_at	Ccpg1	NM_001114328 /// NM_028181	1.26593e-08	2.99945		1427482_a_at	Car8	NM_007592	3.30077e-09	3.15393		1418710_at	Cd59a	NM_001111060 /// NM_007652	2.22297e-11	3.3845		1422946_a_at	Dnmt1	NM_010066	5.71e-09	-2.9191		1417822_at	D17H6S56E-5	NM_033075	3.23609e-10	-4.19753		1417904_at	Dclre1a	NM_018831	5.23228e-06	-1.50635
	1451232_at	Cd151	NM_001111049 /// NM_001111050 /// NM_009842	2.70621e-07	1.62804		1415975_at	Carhsp1	NM_025821	2.11388e-09	1.77404		1449193_at	Cd5l	NM_009690	3.71063e-06	2.14204		1425747_at	Dock5	NM_177780	3.14e-06	-1.52391		1448439_at	D17Wsu104e	NM_080837	7.06409e-07	-1.51946		1424080_at	Dcps	NM_027030	4.07589e-07	-2.17384
	1448788_at	Cd200	NM_010818	3.03697e-11	4.98739		1424311_at	Carkd	NM_001190357 /// NM_026995	6.43834e-09	1.75937		1449164_at	Cd68	NM_009853	0.000552632	1.50574		1417790_at	Dok1	NM_010070	3.64e-08	-1.8328		1423464_at	D2Ertd750e	NM_026412	1.92411e-05	-1.55625		1416439_at	Dctpp1	NM_023203	1.64389e-09	-3.00758
	1416034_at	Cd24a	NM_009846	4.7313e-07	2.60917		1422529_s_at	Casq2	NM_009814	3.16684e-09	8.81116		1425519_a_at	Cd74	NM_001042605 /// NM_010545	5.72607e-07	1.96143		1426739_at	Donson	NM_021720	4.03e-08	-2.41212		1442484_at	D9Ertd306e	---	8.27521e-06	-1.99341		1426215_at	Ddc	NM_001190448 /// NM_016672	8.73246e-05	-1.5366
	1448919_at	Cd302	NM_025422	1.01396e-09	2.64679		1424699_at	Ccdc136	NM_145574	6.3635e-09	2.0936		1427717_at	Cd80	NM_009855	1.14502e-07	2.4986		1420530_at	Dpf1	NM_013874	4.18e-05	-1.51974		1419275_at	Dazap1	NM_001122604 /// NM_001122605 /// NM_133188	5.36281e-10	-1.84014		1416751_a_at	Ddx20	NM_017397	8.5702e-07	-1.84976
	1416072_at	Cd34	NM_001111059 /// NM_133654	3.04021e-07	3.4721		1427951_s_at	Ccdc28a	NM_144820	5.41904e-08	1.96282		1416330_at	Cd81	NM_133655	1.00478e-10	1.59931		1452647_a_at	Dph2	NM_026344	0.000104084	-1.69393		1417318_at	Dbc1	NM_019967	2.81772e-08	-2.76563		1448271_a_at	Ddx21	NM_019553	4.87359e-08	-1.74097
	1419554_at	Cd47	NM_010581	1.14662e-06	1.83686		1424187_at	Ccdc80	NM_026439	1.92457e-07	1.66386		1416401_at	Cd82	NM_001136055 /// NM_007656	7.12073e-10	1.78917		1439049_at	Dph5	NM_027193	0.000211277	-1.53611		1418334_at	Dbf4	NM_001190717 /// NM_013726	1.14536e-10	-3.91511		1424161_at	Ddx27	NM_153065	1.53559e-07	-1.67469
	1448617_at	Cd53	NM_007651	5.19246e-08	4.51908		1434953_at	Ccdc93	NM_001025156 /// NM_029955	1.74109e-06	1.55849		1419589_at	Cd93	NM_010740	2.25535e-12	25.2816		1423767_at	Dpy30	NM_001146222 /// NM_001146223 /// NM_001146224 /// NM_024428	4.62e-08	-1.95408		1451641_at	Dbr1	NM_031403	4.26457e-06	-1.52697		1438168_x_at	Ddx39	NM_197982	3.81196e-06	-1.58781
	1460242_at	Cd55	NM_010016	1.24505e-06	2.83097		1419413_at	Ccl17	NM_011332	1.9217e-10	3.21769		1423966_at	Cd99l2	NM_138309	5.21372e-07	2.01797		1417139_at	Dsn1	NM_025853	2.17e-07	-2.18484		1428838_a_at	Dck	NM_007832	2.94906e-06	-1.83122		1452659_at	Dek	NM_025900	3.1043e-09	-3.23405
	1427632_x_at	Cd55 /// Daf2	NM_007827 /// NM_010016	0.00150739	1.51109		1419684_at	Ccl8	NM_021443	1.08733e-08	2.58129		1455073_at	Cdadc1	NM_001168535 /// NM_001168536 /// NM_001168537 /// NM_001168538 /// NM_027986	4.00425e-09	2.36915		1434695_at	Dtl	NM_029766	6.6e-09	-3.4964		1417904_at	Dclre1a	NM_018831	4.41273e-06	-1.52052		1420368_at	Denr	NM_026603	1.80059e-07	-1.78103
	1427717_at	Cd80	NM_009855	1.83738e-08	3.17714		1416123_at	Ccnd2	NM_009829	2.28147e-07	2.04405		1417740_at	Cdc37l1	NM_025950	4.31119e-10	2.07215		1449116_a_at	Dtymk	NM_001105667 /// NM_023136	4.8e-08	-2.36204		1424080_at	Dcps	NM_027030	4.36394e-06	-1.76781		1424292_at	Depdc1a	NM_001172092 /// NM_001172093 /// NM_029523	9.33483e-08	-4.23728
	1416401_at	Cd82	NM_001136055 /// NM_007656	7.29481e-12	2.81136		1420745_a_at	Ccndbp1	NM_010761	2.10422e-08	1.9269		1423551_at	Cdh13	NM_019707	1.4506e-07	1.97771		1448830_at	Dusp1	NM_013642	3.26e-07	-1.96983		1416439_at	Dctpp1	NM_023203	2.20778e-09	-2.88914		1421534_at	Dfna5	NM_018769	1.4157e-09	-2.02145
	1419589_at	Cd93	NM_010740	2.88806e-07	2.08015		1450017_at	Ccng1	NM_009831	1.84517e-07	2.24874		1449244_at	Cdh2	NM_007664	1.58595e-07	1.82103		1433845_x_at	Dusp9	NM_029352	2.09e-06	-1.94525		1426215_at	Ddc	NM_001190448 /// NM_016672	4.22333e-06	-1.91452		1418129_at	Dhcr24	NM_053272	2.07236e-05	-2.17999
	1423966_at	Cd99l2	NM_138309	1.35291e-07	2.30516		1448364_at	Ccng2	NM_007635	4.06352e-08	2.51221		1426970_a_at	Cdh29 /// Uba7	NM_023738 /// NM_177090	8.16536e-08	2.14142		1419270_a_at	Dut	NM_001159646 /// NM_023595	1.48e-08	-2.83427		1422560_at	Ddi2 /// Rsc1a1	NM_001017966 /// NM_023544	2.49868e-05	-1.55835		1419172_at	Dhfr	NM_010049	9.33557e-11	-6.31947
	1455073_at	Cdadc1	NM_001168535 /// NM_001168536 /// NM_001168537 /// NM_001168538 /// NM_027986	4.6978e-09	2.32869		1418585_at	Ccnh	NM_023243	6.69803e-08	1.92721		1450288_at	Cdh6	NM_007666	5.9747e-05	1.5368		1434981_at	E130303B06Rik	NM_198299	8.71e-08	-1.87026		1416751_a_at	Ddx20	NM_017397	4.09041e-07	-1.96769		1417582_s_at	Dhodh	NM_020046	2.91448e-07	-1.8349
	1460549_a_at	Cdc23	NM_178347	0.00014638	1.51126		1448335_s_at	Ccni	NM_017367	1.55051e-06	1.50641		1423657_at	Cdipt	NM_026638 /// NM_138754	8.71686e-08	1.9545		1448835_at	E2f6	NM_033270 /// NR_027677	3.06e-06	-1.52272		1448271_a_at	Ddx21	NM_019553	1.42664e-08	-1.91186		1419382_a_at	Dhrs4	NM_001037938 /// NM_030686	1.51289e-05	-1.57248
	1423551_at	Cdh13	NM_019707	1.22184e-08	2.54571		1424420_at	Ccpg1	NM_001114328 /// NM_028181	2.9771e-08	2.67915		1450674_at	Cdk5	NM_007668	2.36923e-08	1.69608		1436186_at	E2f8	NM_001013368	3.63e-10	-5.02259		1424161_at	Ddx27	NM_153065	2.64845e-08	-1.90633		1422944_a_at	Diap3	NM_019670	3.68979e-08	-2.3513
	1426970_a_at	Cdh29 /// Uba7	NM_023738 /// NM_177090	2.1107e-07	1.96264		1448615_at	Ccs	NM_016892	1.26287e-07	1.73468		1449229_a_at	Cdkl2	NM_016912 /// NM_177270	2.83919e-07	2.87691		1448293_at	Ebf1	NM_007897	0.000106002	-1.58458		1438287_x_at	Ddx39	NM_197982	4.81054e-06	-1.54134		1426290_at	Dimt1	NM_025447	6.35024e-08	-1.89551
	1418304_at	Cdhr1	NM_130878	2.02603e-05	1.89102		1451232_at	Cd151	NM_001111049 /// NM_001111050 /// NM_009842	6.28477e-09	2.1967		1421679_a_at	Cdkn1a	NM_001111099 /// NM_007669	1.85988e-08	2.06503		1452751_at	Ebf3	NM_001113414 /// NM_001113415 /// NM_010096	0.000175153	-1.56623		1424569_at	Ddx46	NM_145975	8.70159e-09	-1.57019		1426609_at	Dis3	NM_028315	2.22247e-09	-2.65838
	1423657_at	Cdipt	NM_026638 /// NM_138754	1.94384e-06	1.56635		1419144_at	Cd163	NM_001170395 /// NM_053094	2.09208e-06	1.7708		1450140_a_at	Cdkn2a	NM_001040654 /// NM_009877	6.75456e-10	7.84228		1428315_at	Ebna1bp2	NM_026932	1.03e-09	-2.20294		1422802_at	Defa3	NM_007850	3.05764e-06	-1.55441		1420512_at	Dkk2	NM_020265	5.59105e-06	-1.95685
	1449151_at	Cdk18	NM_008795	5.49856e-09	2.01693		1448788_at	Cd200	NM_010818	4.88818e-12	7.53958		1449152_at	Cdkn2b	NM_007670	5.95201e-07	1.75333		1423358_at	Ece2	NM_025462 /// NM_139293 /// NM_177940 /// NM_177941 /// NM_177942	8.6e-07	-1.56715		1452659_at	Dek	NM_025900	4.22879e-09	-3.092		1455730_at	Dlgap5	NM_001145949 /// NM_144553	3.35492e-09	-4.3485
	1450674_at	Cdk5	NM_007668	1.24566e-07	1.53358		1416034_at	Cd24a	NM_009846	3.72998e-07	2.68835		1448842_at	Cdo1	NM_033037	1.34581e-08	2.40836		1419513_a_at	Ect2	NM_001177625 /// NM_001177626 /// NM_007900	1.71e-09	-4.68252		1420368_at	Denr	NM_026603	2.03215e-07	-1.76526		1449939_s_at	Dlk1	NM_001190703 /// NM_001190704 /// NM_001190705 /// NM_010052 /// NR_033813	9.66141e-07	-4.56274
	1423067_at	Cdk5rap3	NM_030248	1.84767e-07	1.60644		1448919_at	Cd302	NM_025422	1.46626e-10	3.45967		1418794_at	Cds2	NM_138651	4.02734e-08	2.383		1449506_a_at	Eef1d	NM_023240 /// NM_029663	1.11e-08	-1.57943		1424292_at	Depdc1a	NM_001172092 /// NM_001172093 /// NM_029523	3.64036e-08	-5.09402		1452210_at	Dna2	NM_177372	1.39006e-07	-2.42322
	1449229_a_at	Cdkl2	NM_016912 /// NM_177270	1.72102e-05	1.85099		1416072_at	Cd34	NM_001111059 /// NM_133654	1.93275e-06	2.66197		1435191_at	Cdsn	NM_001008424	7.3806e-11	3.23177		1449044_at	Eef1e1	NM_025380	6.59e-09	-1.62663		1421534_at	Dfna5	NM_018769	5.1715e-10	-2.22312		1423625_a_at	Dnajc19	NM_001026211 /// NM_026332	6.32476e-06	-1.57778
	1421679_a_at	Cdkn1a	NM_001111099 /// NM_007669	8.07885e-09	2.23876		1460415_a_at	Cd40	NM_011611 /// NM_170702 /// NM_170703 /// NM_170704 /// NR_027852	1.52352e-05	1.55618		1452240_at	Celf4	NM_001146292 /// NM_001146293 /// NM_001146294 /// NM_001146295 /// NM_001174074	8.38538e-09	2.61544		1419332_at	Egfl6	NM_019397	0.00154549	-1.56216		1418129_at	Dhcr24	NM_053272	5.45614e-05	-1.97756		1460711_at	Dnajc21	NM_030046	3.55139e-07	-1.52561
	1450140_a_at	Cdkn2a	NM_001040654 /// NM_009877	8.08588e-10	7.48901		1448617_at	Cd53	NM_007651	5.4813e-07	3.04896		1434034_at	Cerk	NM_145475	6.0362e-05	1.60507		1427683_at	Egr2	NM_010118	3.43e-06	-2.31545		1419172_at	Dhfr	NM_010049	7.56595e-11	-6.6386		1426473_at	Dnajc9	NM_134081	1.35783e-08	-2.00657
	1449152_at	Cdkn2b	NM_007670	4.72489e-07	1.78342		1460242_at	Cd55	NM_010016	3.4469e-06	2.48555		1424968_at	Ces2g	NM_197999	3.75146e-08	2.06483		1416804_at	Ehbp1l1	NM_001114595 /// NM_001114596 /// NM_001114597 /// NM_053252	2.52e-07	-1.50854		1417582_s_at	Dhodh	NM_020046	5.09129e-07	-1.75918		1422946_a_at	Dnmt1	NM_010066	4.09538e-09	-3.05594
	1418794_at	Cds2	NM_138651	7.46339e-06	1.55437		1427717_at	Cd80	NM_009855	8.59869e-09	3.57044		1450876_at	Cfh	NM_009888	0.000484235	1.64979		1452662_a_at	Eif2s1	NM_026114	1.61e-09	-1.59839		1422944_a_at	Diap3	NM_019670	6.65028e-07	-1.80411		1417790_at	Dok1	NM_010070	3.09333e-09	-2.28848
	1435191_at	Cdsn	NM_001008424	3.83288e-11	3.57335		1416401_at	Cd82	NM_001136055 /// NM_007656	2.82627e-11	2.39246		1418066_at	Cfl2	NM_007688	2.66119e-09	1.71848		1452052_s_at	Eif3j	NM_144545	1.49e-07	-1.54638		1426290_at	Dimt1	NM_025447	7.53568e-08	-1.86951		1426739_at	Donson	NM_021720	5.95523e-08	-2.311
	1434034_at	Cerk	NM_145475	1.67669e-05	1.75863		1419589_at	Cd93	NM_010740	2.86987e-09	3.73097		1449227_at	Ch25h	NM_009890	1.15008e-09	5.36678		1430980_a_at	Eif4a1	NM_001159375 /// NM_144958	1.23e-08	-1.55507		1426609_at	Dis3	NM_028315	6.49388e-10	-3.13166		1420529_at	Dpf1	NM_013874	0.000121317	-1.52218
	1424968_at	Ces2g	NM_197999	4.44256e-09	2.58594		1423966_at	Cd99l2	NM_138309	4.90963e-08	2.58713		1436990_s_at	Chchd10	NM_175329	3.41928e-09	3.24434		1423220_at	Eif4e	NM_007917	7.76e-08	-1.56647		1455730_at	Dlgap5	NM_001145949 /// NM_144553	2.44194e-09	-4.61782		1452647_a_at	Dph2	NM_026344	8.81113e-05	-1.71548
	1450876_at	Cfh	NM_009888	5.80431e-07	3.53161		1455073_at	Cdadc1	NM_001168535 /// NM_001168536 /// NM_001168537 /// NM_001168538 /// NM_027986	3.37291e-09	2.41431		1427384_at	Chd6	NM_173368	0.000167357	1.76695		1437859_x_at	Eif5a	NM_001166589 /// NM_001166590 /// NM_001166591 /// NM_001166592 /// NM_001166593	9.54e-09	-1.74055		1449939_s_at	Dlk1	NM_001190703 /// NM_001190704 /// NM_001190705 /// NM_010052 /// NR_033813	1.41402e-06	-4.2394		1452839_at	Dph5	NM_027193	4.07942e-07	-1.97369
	1449227_at	Ch25h	NM_009890	2.3442e-07	2.35277		1460549_a_at	Cdc23	NM_178347	6.05152e-05	1.59719		1449267_at	Chid1	NM_001142681 /// NM_026522	1.84324e-07	1.882		1427578_a_at	Eif6	NM_010579	2.25e-07	-1.53345		1452210_at	Dna2	NM_177372	1.55195e-07	-2.39334		1418511_at	Dpt	NM_019759	2.75525e-05	-2.87785
	1436990_s_at	Chchd10	NM_175329	8.88384e-09	2.83815		1417740_at	Cdc37l1	NM_025950	3.99567e-09	1.73396		1418817_at	Chmp1b	NM_024190	9.8356e-08	1.94507		1448151_at	Elavl1	NM_010485	4.01e-08	-1.59776		1460711_at	Dnajc21	NM_030046	5.68143e-08	-1.70606		1423767_at	Dpy30	NM_001146222 /// NM_001146223 /// NM_001146224 /// NM_024428	2.0325e-08	-2.10366
	1451505_at	Chchd5	NM_025395	1.22562e-05	1.53486		1423551_at	Cdh13	NM_019707	1.11573e-07	2.02433		1451300_a_at	Chmp7	NM_134078	7.76354e-09	1.62799		1420855_at	Eln	NM_007925	0.00409133	-1.51862		1426473_at	Dnajc9	NM_134081	2.53544e-07	-1.61523		1417139_at	Dsn1	NM_025853	1.23582e-07	-2.31607
	1427384_at	Chd6	NM_173368	0.00024835	1.71133		1449244_at	Cdh2	NM_007664	2.18003e-08	2.164		1420545_a_at	Chn1	NM_001113246 /// NM_001166603 /// NM_001166604 /// NM_029716 /// NM_175752	0.000530011	1.63028		1423820_at	Elof1	NM_170777	5.1e-08	-1.74738		1423671_at	Dner	NM_152915	6.5958e-08	-1.93003		1453753_at	Dtl	NM_029766	0.000115593	-1.5014
	1449267_at	Chid1	NM_001142681 /// NM_026522	1.15578e-06	1.64674		1426970_a_at	Cdh29 /// Uba7	NM_023738 /// NM_177090	1.71244e-07	1.99896		1452170_at	Chpf2	NM_133913	6.50326e-08	1.53184		1417403_at	Elovl6	NM_130450	9.63e-07	-1.50678		1422946_a_at	Dnmt1	NM_010066	2.784e-09	-3.23118		1424697_at	Dtwd1	NM_026981	1.48705e-05	-1.61355
	1418817_at	Chmp1b	NM_024190	8.24579e-08	1.97477		1418304_at	Cdhr1	NM_130878	7.70847e-05	1.69789		1455901_at	Chpt1	NM_001146690 /// NM_144807 /// NR_027477	4.18713e-07	1.85108		1435054_at	Eme1	NM_177752	7.12e-09	-2.84993		1425747_at	Dock5	NM_177780	5.92474e-07	-1.68844		1449116_a_at	Dtymk	NM_001105667 /// NM_023136	5.53263e-08	-2.32611
	1420517_at	Chmp4c	NM_025519	1.88239e-05	1.54212		1423657_at	Cdipt	NM_026638 /// NM_138754	1.58712e-06	1.58537		1450509_at	Chst11	NM_021439	1.31926e-05	1.6294		1416393_at	Emg1	NM_013536	1.33e-07	-1.65446		1417790_at	Dok1	NM_010070	6.20003e-09	-2.13464		1448830_at	Dusp1	NM_013642	1.55428e-06	-1.73972
	1451300_a_at	Chmp7	NM_134078	2.53325e-09	1.7531		1449151_at	Cdk18	NM_008795	6.21522e-09	1.99531		1422852_at	Cib2	NM_019686	9.65945e-10	2.65876		1417951_at	Eno3	NM_001136062 /// NM_007933	2.04e-08	-3.66356		1426739_at	Donson	NM_021720	4.5174e-08	-2.38141		1452097_a_at	Dusp7	NM_153459	7.64195e-06	-1.50043
	1451440_at	Chodl	NM_139134	1.12519e-05	2.73932		1450674_at	Cdk5	NM_007668	2.02617e-08	1.71414		1417956_at	Cidea	NM_007702	0.000348759	1.57871		1423705_at	Enoph1	NM_001163035 /// NM_026421 /// NR_027990	3.44e-07	-2.26343		1452647_a_at	Dph2	NM_026344	0.000159387	-1.64167		1419269_at	Dut	NM_001159646 /// NM_023595	3.87397e-09	-1.60612
	1454023_a_at	Chpf	NM_001001565 /// NM_001001566	8.76434e-07	1.73744		1433451_at	Cdk5r1	NM_009871	7.77752e-06	1.9544		1449031_at	Cited1	NM_007709	1.69795e-07	2.58865		1429411_a_at	Eny2	NM_175009	2.25e-06	-1.757		1439049_at	Dph5	NM_027193	0.000175726	-1.55421		1434981_at	E130303B06Rik	NM_198299	7.2967e-08	-1.8973
	1452170_at	Chpf2	NM_133913	7.88925e-08	1.51601		1423067_at	Cdk5rap3	NM_030248	9.08029e-08	1.6806		1419463_at	Clca2	NM_030601	2.66109e-08	7.26981		1426860_at	Ep400	NM_029337 /// NM_173066	3.65e-05	-1.50832		1418511_at	Dpt	NM_019759	0.0014123	-1.80612		1436186_at	E2f8	NM_001013368	2.7503e-10	-5.31844
	1455901_at	Chpt1	NM_001146690 /// NM_144807 /// NR_027477	3.68191e-06	1.58994		1460291_at	Cdk6	NM_009873	7.66005e-06	1.59744		1449248_at	Clcn2	NM_009900	2.81261e-07	2.04464		1425574_at	Epha3	NM_010140	3.46e-05	-1.81659		1423767_at	Dpy30	NM_001146222 /// NM_001146223 /// NM_001146224 /// NM_024428	2.82565e-08	-2.04054		1451471_at	Ears2	NM_026140	6.02682e-06	-1.54813
	1422852_at	Cib2	NM_019686	2.08795e-11	4.86747		1449229_a_at	Cdkl2	NM_016912 /// NM_177270	0.000224287	1.53578		1433486_at	Clcn3	NM_007711 /// NM_173873 /// NM_173874 /// NM_173876	0.0034949	1.78899		1421929_at	Epha4	NM_007936	2.97e-05	-1.67359		1417139_at	Dsn1	NM_025853	1.71542e-07	-2.23741		1416302_at	Ebf1	NM_007897	5.52992e-05	-1.68758
	1423375_at	Cir1	NM_025854	0.000113746	1.50859		1421679_a_at	Cdkn1a	NM_001111099 /// NM_007669	1.08746e-08	2.17314		1429400_at	Clcn5	NM_016691	1.18272e-07	1.76684		1417328_at	Ercc1	NM_001127324 /// NM_007948	2.6e-06	-1.79313		1434695_at	Dtl	NM_029766	1.91188e-09	-4.32112		1460666_a_at	Ebf3	NM_001113414 /// NM_001113415 /// NM_010096	0.000321257	-1.57053
	1417089_a_at	Ckmt1	NM_009897	5.94918e-06	1.6469		1450140_a_at	Cdkn2a	NM_001040654 /// NM_009877	3.96499e-10	9.04504		1455326_at	Clec16a	NM_177562	9.88285e-08	1.52372		1424766_at	Ercc6l	NM_146235	5.51e-09	-4.78868		1424697_at	Dtwd1	NM_026981	2.78282e-05	-1.55156		1428315_at	Ebna1bp2	NM_026932	4.08469e-09	-1.94155
	1419463_at	Clca2	NM_030601	1.4596e-06	3.27302		1449152_at	Cdkn2b	NM_007670	1.31642e-07	1.97755		1421860_at	Clstn1	NM_023051	2.02397e-06	1.53134		1452406_x_at	Erdr1	NM_133362	2.33e-08	-1.98175		1449116_a_at	Dtymk	NM_001105667 /// NM_023136	1.21519e-07	-2.14578		1419513_a_at	Ect2	NM_001177625 /// NM_001177626 /// NM_007900	8.04323e-10	-5.46309
	1449248_at	Clcn2	NM_009900	1.19756e-06	1.80924		1435191_at	Cdsn	NM_001008424	1.14975e-09	2.29499		1454626_at	Cltc	NM_001003908	2.6025e-05	1.58193		1419431_at	Ereg	NM_007950	2.38e-06	-1.52845		1448830_at	Dusp1	NM_013642	7.09769e-07	-1.84635		1449506_a_at	Eef1d	NM_023240 /// NM_029663	4.41704e-09	-1.67131
	1433486_at	Clcn3	NM_007711 /// NM_173873 /// NM_173874 /// NM_173876	9.20739e-05	2.78712		1418070_at	Cdyl	NM_001123386 /// NM_009881	2.32315e-05	1.53085		1437689_x_at	Clu	NM_013492	7.13447e-14	39.312		1435561_at	Erf	NM_010155	2e-06	-1.51113		1417164_at	Dusp10	NM_022019	2.76257e-06	-1.5314		1449013_at	Eef2k	NM_007908	2.69957e-07	-1.5254
	1418796_at	Clec11a	NM_009131	0.000946282	1.76152		1452240_at	Celf4	NM_001146292 /// NM_001146293 /// NM_001146294 /// NM_001146295 /// NM_001174074	2.12705e-06	1.60406		1418013_at	Cml1	NM_023160	8.69019e-06	1.54269		1423333_at	Ergic1	NM_026170	1.75e-05	-1.52041		1433845_x_at	Dusp9	NM_029352	1.40345e-06	-2.01573		1438114_x_at	Efs	NM_010112	1.78115e-06	-1.52981
	1455326_at	Clec16a	NM_177562	3.00627e-08	1.63251		1434034_at	Cerk	NM_145475	2.02916e-05	1.73338		1451114_at	Cmtm6	NM_026036	1.28514e-08	2.46584		1430536_a_at	Erh	NM_007951	9.09e-07	-1.54023		1419269_at	Dut	NM_001159646 /// NM_023595	3.36016e-09	-1.61997		1419332_at	Egfl6	NM_019397	1.59658e-08	-8.48986
	1427278_at	Clip4	NM_030179 /// NM_175378	6.12762e-09	3.73303		1424968_at	Ces2g	NM_197999	2.3173e-10	3.96703		1427964_at	Cmtm8	NM_027294	0.000155196	1.65617		1418828_at	Eri1	NM_026067	2.27e-07	-1.76293		1434981_at	E130303B06Rik	NM_198299	1.03135e-07	-1.84548		1426394_at	Eif3j	NM_144545	3.70423e-07	-1.61074
	1425321_a_at	Clmn	NM_001040682 /// NM_053155	2.3972e-06	1.87712		1450876_at	Cfh	NM_009888	1.07122e-05	2.36225		1423475_at	Cnnm2	NM_001102471 /// NM_033569	6.4973e-07	1.75521		1435390_at	Eri2	NM_027698	4.73e-06	-1.74131		1448835_at	E2f6	NM_033270 /// NR_027677	7.30108e-07	-1.66047		1430980_a_at	Eif4a1	NM_001159375 /// NM_144958	1.53118e-08	-1.53648
	1417551_at	Cln3	NM_001146311 /// NM_009907	4.64617e-07	1.79085		1449227_at	Ch25h	NM_009890	7.07571e-07	2.09993		1451102_at	Cnot8	NM_026949	9.7576e-07	1.52223		1416129_at	Errfi1	NM_133753	1.93e-06	-1.82537		1436186_at	E2f8	NM_001013368	1.84743e-10	-5.79404		1423220_at	Eif4e	NM_007917	1.57941e-07	-1.50656
	1448456_at	Cln8	NM_012000	1.2122e-06	1.65311		1419074_at	Chac2	NM_026527	4.88447e-07	1.81222		1437341_x_at	Cnp	NM_001146318 /// NM_009923	1.02109e-06	1.56655		1453064_at	Etaa1	NM_026576	6.1e-07	-2.45224		1448293_at	Ebf1	NM_007897	1.87867e-05	-1.79613		1437859_x_at	Eif5a	NM_001166589 /// NM_001166590 /// NM_001166591 /// NM_001166592 /// NM_001166593	3.32107e-08	-1.60501
	1421860_at	Clstn1	NM_023051	1.08779e-06	1.58749		1436990_s_at	Chchd10	NM_175329	1.45148e-07	2.07745		1423701_at	Coasy	NM_027896	5.45813e-06	1.56178		1420023_at	Etf1	NM_144866	0.00161885	-1.50207		1460666_a_at	Ebf3	NM_001113414 /// NM_001113415 /// NM_010096	0.000114735	-1.69002		1448151_at	Elavl1	NM_010485	5.1251e-08	-1.57486
	1437689_x_at	Clu	NM_013492	4.50188e-14	48.8708		1451505_at	Chchd5	NM_025395	1.30127e-05	1.52958		1426216_at	Cog6	NM_026225	2.11534e-08	1.87853		1422027_a_at	Ets1	NM_001038642 /// NM_011808	0.000187746	-1.56352		1428315_at	Ebna1bp2	NM_026932	2.12052e-09	-2.05586		1452894_at	Elavl4	NM_001038698 /// NM_001163397 /// NM_001163399 /// NM_010488	2.13312e-05	-1.54758
	1421014_a_at	Clybl	NM_029556	6.85711e-06	2.12933		1427384_at	Chd6	NM_173368	0.000179561	1.75673		1426821_at	Cog8	NM_139229	6.69782e-07	1.78665		1423232_at	Etv4	NM_008815	1.87e-07	-1.69534		1419513_a_at	Ect2	NM_001177625 /// NM_001177626 /// NM_007900	4.42307e-10	-6.23794		1420855_at	Eln	NM_007925	5.44296e-05	-2.26025
	1451114_at	Cmtm6	NM_026036	2.08209e-08	2.33725		1449267_at	Chid1	NM_001142681 /// NM_026522	6.10293e-08	2.07164		1422253_at	Col10a1	NM_009925	1.92192e-06	2.92135		1418027_at	Exo1	NM_012012	1.31e-08	-2.7424		1425622_at	Edil3	NM_001037987 /// NM_010103	0.000756668	-1.5281		1423820_at	Elof1	NM_170777	2.39096e-07	-1.58096
	1427964_at	Cmtm8	NM_027294	3.57334e-05	1.86045		1418817_at	Chmp1b	NM_024190	2.98809e-07	1.78057		1449154_at	Col11a1	NM_007729	9.56682e-07	2.48387		1435631_x_at	Exoc6	NM_175353	1.29e-07	-1.76812		1449506_a_at	Eef1d	NM_023240 /// NM_029663	1.13177e-08	-1.57774		1417403_at	Elovl6	NM_130450	4.36048e-09	-2.26349
	1417524_at	Cnih2	NM_009920	1.23698e-07	1.7915		1451300_a_at	Chmp7	NM_134078	6.11366e-09	1.65251		1426348_at	Col4a1	NM_009931	7.99858e-11	1.9919		1452012_a_at	Exosc1	NM_001164561 /// NM_025644	4.36e-07	-1.63928		1419332_at	Egfl6	NM_019397	1.59376e-06	-3.26908		1448535_at	Elp4	NM_023876	7.18547e-06	-1.53145
	1423475_at	Cnnm2	NM_001102471 /// NM_033569	1.14621e-07	2.02044		1451440_at	Chodl	NM_139134	1.84778e-05	2.56586		1424051_at	Col4a2	NM_009932	3.51699e-09	1.70966		1437294_at	Exosc10	NM_016699	6.15e-05	-1.53875		1427683_at	Egr2	NM_010118	0.000288126	-1.57525		1418058_at	Eltd1	NM_133222	2.24112e-05	-1.67142
	1437341_x_at	Cnp	NM_001146318 /// NM_009923	1.24279e-06	1.54888		1454023_a_at	Chpf	NM_001001565 /// NM_001001566	1.11011e-06	1.70863		1425476_at	Col4a5	NM_001163155 /// NM_007736	1.86709e-07	1.94625		1426630_at	Exosc2	NM_144886	6.28e-09	-2.4772		1416804_at	Ehbp1l1	NM_001114595 /// NM_001114596 /// NM_001114597 /// NM_053252	1.43849e-07	-1.55553		1435054_at	Eme1	NM_177752	6.40201e-09	-2.89036
	1426216_at	Cog6	NM_026225	3.61111e-09	2.20018		1452170_at	Chpf2	NM_133913	3.12127e-08	1.59719		1424131_at	Col6a3	XM_003085326 /// XM_003086176 /// XM_003086177 /// XM_003086178 /// XM_003086179	1.28846e-07	1.96085		1448365_at	Exosc7	NM_001081188	3.89e-07	-2.02285		1423799_at	Eif1	NM_011508	1.79198e-07	-1.51589		1416393_at	Emg1	NM_013536	1.28424e-07	-1.65826
	1426821_at	Cog8	NM_139229	1.04878e-06	1.72894		1422852_at	Cib2	NM_019686	4.07312e-11	4.28621		1428635_at	Comtd1	NM_026965	1.37188e-06	1.8251		1416544_at	Ezh2	NM_001146689 /// NM_007971	3.61e-10	-3.52364		1452052_s_at	Eif3j	NM_144545	2.20046e-07	-1.51396		1416529_at	Emp1	NM_010128	4.41534e-08	-2.00323
	1422253_at	Col10a1	NM_009925	4.43024e-08	5.7123		1449031_at	Cited1	NM_007709	8.54067e-07	2.16455		1448761_a_at	Copg2	NM_017478	6.28023e-07	2.30408		1448931_at	F2rl1	NM_007974	3.89e-10	-5.63658		1430980_a_at	Eif4a1	NM_001159375 /// NM_144958	1.9034e-08	-1.51863		1417104_at	Emp3	NM_001146346 /// NM_010129	6.70996e-08	-1.7982
	1449154_at	Col11a1	NM_007729	1.02895e-06	2.46265		1417089_a_at	Ckmt1	NM_009897	1.72805e-06	1.7991		1434435_s_at	Cox17	NM_001017429	1.11793e-07	1.58577		1427147_at	F730047E07Rik	NM_199467	5.26e-10	-2.84608		1423220_at	Eif4e	NM_007917	5.31235e-08	-1.60167		1423705_at	Enoph1	NM_001163035 /// NM_026421 /// NR_027990	4.59383e-07	-2.1967
	1427884_at	Col3a1	NM_009930	3.49132e-07	1.84327		1419463_at	Clca2	NM_030601	2.15369e-05	2.28986		1435275_at	Cox6b2	NM_183405 /// NM_183406	8.20334e-11	5.06162		1451263_a_at	Fabp4	NM_024406	1.5e-06	-2.72553		1437859_x_at	Eif5a	NM_001166589 /// NM_001166590 /// NM_001166591 /// NM_001166592 /// NM_001166593	2.92449e-08	-1.61743		1429411_a_at	Eny2	NM_175009	1.44197e-06	-1.81768
	1425476_at	Col4a5	NM_001163155 /// NM_007736	2.99295e-08	2.31915		1449248_at	Clcn2	NM_009900	1.41074e-08	2.85112		1418709_at	Cox7a1	NM_009944	4.3234e-07	2.36231		1416022_at	Fabp5	NM_010634	6.9e-11	-7.42235		1427578_a_at	Eif6	NM_010579	2.80526e-07	-1.51536		1425574_at	Epha3	NM_010140	4.19055e-05	-1.78833
	1421007_at	Col4a6	NM_053185	3.92634e-07	1.66878		1433486_at	Clcn3	NM_007711 /// NM_173873 /// NM_173874 /// NM_173876	9.19417e-05	2.7877		1416112_at	Cox8a	NM_007750	7.06805e-08	1.56449		1416021_a_at	Fabp5 /// Gm3601	NM_010634 /// XR_105655	4.49e-11	-4.47483		1448151_at	Elavl1	NM_010485	1.04438e-08	-1.74334		1451550_at	Ephb3	NM_010143	2.50766e-06	-1.83389
	1428635_at	Comtd1	NM_026965	1.92415e-05	1.52721		1429400_at	Clcn5	NM_016691	1.23003e-08	2.13647		1418018_at	Cpd	NM_007754	3.09885e-06	1.89329		1450779_at	Fabp7	NM_021272	3.12e-05	-2.10713		1452894_at	Elavl4	NM_001038698 /// NM_001163397 /// NM_001163399 /// NM_010488	1.58285e-05	-1.57582		1425733_a_at	Eps8	NM_007945	3.64527e-07	-1.88968
	1448761_a_at	Copg2	NM_017478	8.05177e-07	2.2439		1455326_at	Clec16a	NM_177562	9.94441e-08	1.52321		1417960_at	Cpeb1	NM_007755	1.80692e-07	2.54861		1423680_at	Fads1	NM_146094	1.96e-08	-1.72866		1423820_at	Elof1	NM_170777	5.67911e-08	-1.73416		1417328_at	Ercc1	NM_001127324 /// NM_007948	1.68868e-05	-1.5761
	1419017_at	Corin	NM_001122756 /// NM_016869	2.42464e-07	1.67457		1427278_at	Clip4	NM_030179 /// NM_175378	7.58225e-07	2.03775		1455372_at	Cpeb3	NM_198300	4.53999e-09	3.43705		1449325_at	Fads2	NM_019699	9.17e-05	-1.52585		1417403_at	Elovl6	NM_130450	3.74314e-08	-1.86288		1424766_at	Ercc6l	NM_146235	5.60966e-09	-4.7722
	1435275_at	Cox6b2	NM_183405 /// NM_183406	3.88791e-11	5.93521		1425321_a_at	Clmn	NM_001040682 /// NM_053155	7.10626e-08	2.69712		1420617_at	Cpeb4	NM_026252	8.94857e-08	3.1292		1422628_at	Fam111a	NM_026640	3.91e-09	-5.27393		1418058_at	Eltd1	NM_133222	8.42102e-05	-1.53319		1452406_x_at	Erdr1	NM_133362	6.09023e-07	-1.56902
	1448734_at	Cp	NM_001042611 /// NM_007752	1.53235e-05	4.49637		1448456_at	Cln8	NM_012000	1.31008e-07	1.95401		1421477_at	Cplx2	NM_009946	1.05505e-06	1.58334		1424813_at	Fam149b	NM_001024512 /// NM_001177633 /// NM_172379	2.65e-05	-1.76407		1435054_at	Eme1	NM_177752	3.67537e-09	-3.12193		1435561_at	Erf	NM_010155	2.74037e-08	-2.04851
	1418018_at	Cpd	NM_007754	7.56313e-06	1.76302		1460740_at	Cltb	NM_028870	1.31658e-07	1.5962		1426669_at	Cpped1	NM_146067	4.07909e-06	1.54018		1424652_at	Fam176a	NM_145570	5.05e-06	-2.28709		1416393_at	Emg1	NM_013536	8.4622e-08	-1.70485		1423333_at	Ergic1	NM_026170	2.88642e-06	-1.70424
	1415949_at	Cpe	NM_013494	3.24553e-07	1.80003		1437689_x_at	Clu	NM_013492	2.03116e-12	11.1866		1460409_at	Cpt1a	NM_013495	7.33845e-11	2.84526		1416805_at	Fam198b	NM_133187	9.04e-08	-1.58483		1416529_at	Emp1	NM_010128	9.34537e-08	-1.88025		1430536_a_at	Erh	NM_007951	1.3288e-06	-1.50845
	1417960_at	Cpeb1	NM_007755	3.77954e-07	2.3416		1421014_a_at	Clybl	NM_029556	0.000118294	1.66627		1426251_at	Cpz	NM_153107	1.80704e-07	3.20437		1437480_at	Fam33a	NM_025377	2.52e-10	-2.0694		1433670_at	Emp2	NM_007929	2.5948e-06	-1.56908		1418828_at	Eri1	NM_026067	5.98097e-07	-1.64916
	1455372_at	Cpeb3	NM_198300	6.50635e-08	2.41279		1426662_at	Cmas	NM_009908	3.37088e-07	1.54144		1423095_s_at	Crbn	NM_021449 /// NM_175357	1.467e-07	1.52343		1432013_a_at	Fam54a	NM_027930	1.14e-07	-1.85065		1417104_at	Emp3	NM_001146346 /// NM_010129	1.78269e-07	-1.67842		1435390_at	Eri2	NM_027698	9.28793e-07	-1.9871
	1420617_at	Cpeb4	NM_026252	8.73798e-07	2.34142		1418013_at	Cml1	NM_023160	2.11882e-07	2.02291		1419979_s_at	Creb3	NM_013497	7.99556e-07	1.89593		1452073_at	Fam64a	NM_144526	3.95e-09	-7.01682		1417951_at	Eno3	NM_001136062 /// NM_007933	1.2157e-08	-3.99924		1424210_at	Erlin1	NM_001164359 /// NM_001164360 /// NM_145502	4.67367e-09	-1.61617
	1424831_at	Cpne2	NM_153507	1.78666e-05	1.55055		1451114_at	Cmtm6	NM_026036	2.35683e-08	2.30649		1419295_at	Creb3l1	NM_011957	2.05538e-06	1.67656		1460555_at	Fam65b	NM_001080381 /// NM_029679 /// NM_178658	2.23e-10	-2.30376		1423705_at	Enoph1	NM_001163035 /// NM_026421 /// NR_027990	2.01794e-07	-2.3986		1419816_s_at	Errfi1	NM_133753	1.37307e-05	-1.71677
	1426669_at	Cpped1	NM_146067	1.54167e-07	1.93689		1427964_at	Cmtm8	NM_027294	2.32704e-05	1.93192		1452381_at	Creb3l2	NM_178661	1.13059e-06	1.61439		1426986_at	Fam76b	NM_176836	4.75e-05	-1.5226		1419276_at	Enpp1	NM_008813	1.75694e-06	-1.99311		1453064_at	Etaa1	NM_026576	1.45623e-07	-2.94106
	1460409_at	Cpt1a	NM_013495	4.43982e-10	2.30273		1417524_at	Cnih2	NM_009920	2.69401e-08	2.03011		1415948_at	Creg1	NM_011804	2.64726e-11	2.8061		1416445_at	Fam98a	NM_133747	1.39e-08	-1.80299		1429411_a_at	Eny2	NM_175009	3.84829e-06	-1.69089		1452163_at	Ets1	NM_001038642 /// NM_011808	9.71772e-05	-1.76533
	1448901_at	Cpxm1	NM_019696	1.20552e-07	2.19334		1423475_at	Cnnm2	NM_001102471 /// NM_033569	1.08574e-07	2.03035		1416537_at	Creld1	NM_133930	3.69632e-10	1.97473		1418856_a_at	Fanca	NM_016925	1.01e-06	-2.38166		1449167_at	Epb4.1l4a	NM_013512	5.90958e-06	-1.57637		1450241_a_at	Evi2a	NM_001033711 /// NM_010161	0.0014674	-1.51763
	1426251_at	Cpz	NM_153107	7.60215e-09	5.71338		1451102_at	Cnot8	NM_026949	8.56169e-07	1.53323		1426951_at	Crim1	NM_015800	4.61758e-07	1.55794		1427953_at	Fanci	NM_145946	1.68e-06	-2.06062		1432400_at	Epha1	NM_023580	8.64672e-06	-1.57615		1436884_x_at	Ewsr1	NM_007968	2.89084e-08	-1.66865
	1423095_s_at	Crbn	NM_021449 /// NM_175357	5.82348e-08	1.60594		1437341_x_at	Cnp	NM_001146318 /// NM_009923	1.37869e-06	1.53979		1420850_at	Crnkl1	NM_025820	3.33379e-06	1.74836		1423624_at	Fancl	NM_025923	1.11e-07	-1.9721		1425574_at	Epha3	NM_010140	7.25181e-06	-2.0914		1418027_at	Exo1	NM_012012	1.49737e-08	-2.69748
	1419979_s_at	Creb3	NM_013497	1.19995e-06	1.83456		1423701_at	Coasy	NM_027896	8.99354e-06	1.51751		1450966_at	Crot	NM_023733	1.50081e-09	3.37012		1447935_at	Fancm	NM_178912	7.63e-07	-1.55156		1451550_at	Ephb3	NM_010143	1.14551e-05	-1.64135		1452012_a_at	Exosc1	NM_001164561 /// NM_025644	3.37603e-07	-1.6666
	1452381_at	Creb3l2	NM_178661	2.38176e-06	1.54416		1416993_at	Cog4	NM_133973	3.20912e-06	1.50013		1416455_a_at	Cryab	NM_009964	9.96791e-08	2.47434		1417552_at	Fap	NM_007986	9.64e-10	-2.6842		1425733_a_at	Eps8	NM_007945	1.31045e-06	-1.7145		1426630_at	Exosc2	NM_144886	2.76074e-09	-2.73533
	1415948_at	Creg1	NM_011804	1.54973e-11	3.01444		1426216_at	Cog6	NM_026225	7.73673e-09	2.04658		1427981_a_at	Csad	NM_144942	1.55863e-11	2.64674		1423828_at	Fasn	NM_007988	1.97e-06	-1.64785		1416942_at	Erap1	NM_030711	6.46e-07	-1.50603		1448365_at	Exosc7	NM_001081188	1.02987e-07	-2.30605
	1416537_at	Creld1	NM_133930	3.06311e-10	2.0071		1426821_at	Cog8	NM_139229	1.11154e-06	1.72182		1420703_at	Csf2ra	NM_009970	1.54094e-05	1.54621		1426741_a_at	Fastkd2	NM_172422	0.00107125	-1.51509		1424247_at	Erc1	NM_053204 /// NM_178085	7.36556e-08	-1.69809		1416544_at	Ezh2	NM_001146689 /// NM_007971	8.78293e-10	-3.08456
	1423352_at	Crispld1	NM_031402	2.42561e-05	1.96902		1422253_at	Col10a1	NM_009925	7.21451e-08	5.14292		1449360_at	Csf2rb2	NM_007781	6.02293e-08	2.32832		1416685_s_at	Fbl	NM_007991	1.84e-08	-2.45756		1424766_at	Ercc6l	NM_146235	1.90234e-09	-5.9973		1448931_at	F2rl1	NM_007974	3.27757e-10	-5.85305
	1420850_at	Crnkl1	NM_025820	3.03647e-06	1.76052		1449154_at	Col11a1	NM_007729	7.25386e-06	2.0074		1425810_a_at	Csrp1	NM_007791	0.000820087	1.65604		1418569_at	Fblim1	NM_001163256 /// NM_133754	7.18e-07	-1.51216		1452406_x_at	Erdr1	NM_133362	3.49522e-08	-1.91505		1427147_at	F730047E07Rik	NM_199467	1.34462e-09	-2.53324
	1450966_at	Crot	NM_023733	1.07158e-08	2.58032		1425476_at	Col4a5	NM_001163155 /// NM_007736	7.14501e-09	2.74192		1420731_a_at	Csrp2	NM_007792	7.61492e-09	3.14034		1425896_a_at	Fbn1	NM_007993	1.22e-05	-1.91453		1435561_at	Erf	NM_010155	2.29597e-07	-1.72745		1451263_a_at	Fabp4	NM_024406	1.0474e-07	-4.11106
	1426606_at	Crtac1	NM_145123	1.94837e-06	1.98566		1424131_at	Col6a3	XM_003085326 /// XM_003086176 /// XM_003086177 /// XM_003086178 /// XM_003086179	1.91532e-08	2.35949		1460318_at	Csrp3	NM_001198841 /// NM_013808	2.99944e-06	1.74949		1427121_at	Fbxo4	NM_134099	6.15e-06	-1.5054		1418828_at	Eri1	NM_026067	5.45311e-08	-1.97442		1416022_at	Fabp5	NM_010634	3.08914e-10	-5.26289
	1451848_a_at	Cryz	NM_009968	9.21721e-06	1.5637		1428635_at	Comtd1	NM_026965	1.02897e-06	1.86753		1427910_at	Cst6	NM_028623	2.06127e-06	1.94867		1423418_at	Fdps	NM_134469	6.39e-09	-2.07252		1435390_at	Eri2	NM_027698	1.7147e-06	-1.88496		1416021_a_at	Fabp5 /// Gm3601	NM_010634 /// XR_105655	1.98716e-10	-3.46665
	1427981_a_at	Csad	NM_144942	9.4183e-11	2.17446		1448761_a_at	Copg2	NM_017478	2.96817e-07	2.508		1430533_a_at	Ctnnb1	NM_001165902 /// NM_007614	1.34517e-05	2.14701		1436454_x_at	Fen1	NM_007999	1.94e-08	-2.12038		1419816_s_at	Errfi1	NM_133753	5.72429e-06	-1.83621		1423680_at	Fads1	NM_146094	4.11823e-09	-1.94767
	1420703_at	Csf2ra	NM_009970	3.5346e-06	1.69996		1433628_at	Coq10a	NM_001081040	1.17854e-05	1.59206		1448128_at	Ctsa	NM_001038492 /// NM_008906	1.44118e-08	2.31085		1434180_at	Fermt2	NM_146054	6.13e-10	-1.58695		1453064_at	Etaa1	NM_026576	1.14283e-07	-3.04275		1449325_at	Fads2	NM_019699	2.90174e-05	-1.64251
	1449360_at	Csf2rb2	NM_007781	2.28031e-06	1.69669		1435275_at	Cox6b2	NM_183405 /// NM_183406	2.13941e-11	6.81676		1417492_at	Ctsb	NM_007798	1.78216e-10	3.06341		1418497_at	Fgf13	NM_010200	4.82e-08	-2.42301		1422028_a_at	Ets1	NM_001038642 /// NM_011808	0.000113779	-1.54844		1423519_at	Fam108c	NM_133722	3.82656e-05	-1.53282
	1460318_at	Csrp3	NM_001198841 /// NM_013808	4.30877e-06	1.70435		1418709_at	Cox7a1	NM_009944	8.6561e-05	1.52613		1448118_a_at	Ctsd	NM_009983	8.63475e-08	2.23069		1439018_at	Fhdc1	NM_001033301	9.84e-05	-1.51123		1450241_a_at	Evi2a	NM_001033711 /// NM_010161	0.000808995	-1.58249		1438202_at	Fam109b	NM_177391	1.1114e-06	-1.61539
	1426195_a_at	Cst3	NM_009976	3.91865e-10	1.61169		1416112_at	Cox8a	NM_007750	1.31066e-07	1.51225		1451019_at	Ctsf	NM_019861	2.20981e-09	6.85491		1417872_at	Fhl1	NM_001077361 /// NM_001077362 /// NM_010211	1.64e-09	-1.67595		1418027_at	Exo1	NM_012012	1.64623e-08	-2.6657		1422628_at	Fam111a	NM_026640	1.28261e-09	-6.77696
	1449093_at	Ctf1	NM_007795	1.5257e-08	1.71722		1448734_at	Cp	NM_001042611 /// NM_007752	0.0154791	1.64676		1418365_at	Ctsh	NM_007801	1.09409e-08	3.02587		1419184_a_at	Fhl2	NM_010212	3.96e-10	-1.78333		1452012_a_at	Exosc1	NM_001164561 /// NM_025644	1.50624e-07	-1.76226		1417393_a_at	Fam132a	NM_026125	6.39725e-08	-1.63563
	1420930_s_at	Ctnnal1	NM_018761	3.59012e-06	2.62356		1418018_at	Cpd	NM_007754	1.7752e-05	1.65773		1451310_a_at	Ctsl	NM_009984	4.71922e-11	1.62174		1422430_at	Fignl1	NM_001163359 /// NM_001163360 /// NM_021891	1.19e-11	-4.41322		1437294_at	Exosc10	NM_016699	4.67323e-05	-1.56495		1417075_at	Fam136a	NM_025591	2.56898e-07	-1.5165
	1430533_a_at	Ctnnb1	NM_001165902 /// NM_007614	0.000258109	1.65595		1415949_at	Cpe	NM_013494	3.25001e-06	1.54566		1417869_s_at	Ctsz	NM_022325	1.28163e-05	1.58577		1452720_a_at	Fip1l1	NM_001159573 /// NM_001159574 /// NM_024183	3.66e-06	-1.5411		1426630_at	Exosc2	NM_144886	2.09112e-09	-2.83524		1424813_at	Fam149b	NM_001024512 /// NM_001177633 /// NM_172379	7.0308e-06	-1.97205
	1448128_at	Ctsa	NM_001038492 /// NM_008906	6.57029e-09	2.52229		1417960_at	Cpeb1	NM_007755	1.18917e-07	2.68334		1451447_at	Cuedc1	NM_001172099 /// NM_198013	3.23007e-06	1.50202		1416858_a_at	Fkbp3	NM_013902	1.11e-05	-1.81375		1448365_at	Exosc7	NM_001081188	2.88938e-07	-2.07921		1437480_at	Fam33a	NM_025377	2.41324e-10	-2.07758
	1417492_at	Ctsb	NM_007798	6.33316e-11	3.57783		1455372_at	Cpeb3	NM_198300	1.02614e-08	3.04551		1425611_a_at	Cux1	NM_009986 /// NM_198602	2.46033e-05	1.79097		1416362_a_at	Fkbp4	NM_010219	3.97e-09	-1.86394		1416544_at	Ezh2	NM_001146689 /// NM_007971	4.67787e-10	-3.38482		1432013_a_at	Fam54a	NM_027930	6.86547e-08	-1.92871
	1448118_a_at	Ctsd	NM_009983	2.12837e-08	2.60875		1420617_at	Cpeb4	NM_026252	8.78758e-07	2.33996		1450080_at	Cxx1c	NM_028375	0.00011234	1.601		1416125_at	Fkbp5	NM_010220	1.67e-06	-1.9685		1448931_at	F2rl1	NM_007974	2.44071e-10	-6.25661		1452073_at	Fam64a	NM_144526	2.54016e-09	-7.84396
	1451019_at	Ctsf	NM_019861	3.77437e-09	6.04518		1421477_at	Cplx2	NM_009946	5.56785e-08	1.95598		1416727_a_at	Cyb5	NM_025797	4.12148e-09	1.82703		1426677_at	Flna	NM_010227	3.37e-06	-1.56326		1417408_at	F3	NM_010171	1.49468e-07	-2.53891		1460555_at	Fam65b	NM_001080381 /// NM_029679 /// NM_178658	2.29533e-10	-2.29726
	1418365_at	Ctsh	NM_007801	6.67522e-10	4.83374		1426669_at	Cpped1	NM_146067	7.96699e-08	2.05304		1417507_at	Cyb561	NM_007805	9.10553e-09	4.8523		1454037_a_at	Flt1	NM_010228	3.65e-07	-1.91507		1427147_at	F730047E07Rik	NM_199467	3.67925e-10	-2.98651		1426985_s_at	Fam76b	NM_176836	4.34349e-07	-1.56824
	1416413_at	Ctsj	NM_012007	0.0001128	1.63522		1460409_at	Cpt1a	NM_013495	2.05612e-10	2.5063		1436270_at	Cyb5d1	NM_001045525	4.67939e-07	1.68616		1444052_at	Flt4	NM_008029	2.16e-10	-2.1487		1451263_a_at	Fabp4	NM_024406	1.02342e-07	-4.12834		1425213_at	Fam81a	NM_029784	0.000157022	-1.59535
	1451310_a_at	Ctsl	NM_009984	3.95709e-11	1.63935		1426251_at	Cpz	NM_153107	3.68076e-09	6.75352		1449273_at	Cyfip2	NM_133769	3.18071e-06	1.88709		1427671_a_at	Fmn1	NM_001043322 /// NM_010230	6.13e-07	-1.77539		1416022_at	Fabp5	NM_010634	9.70857e-11	-6.82416		1416445_at	Fam98a	NM_133747	1.0124e-07	-1.58061
	1417869_s_at	Ctsz	NM_022325	9.0117e-07	1.92489		1419979_s_at	Creb3	NM_013497	7.61731e-07	1.9036		1417590_at	Cyp27a1	NM_024264	3.46063e-11	6.73601		1449012_s_at	Fndc4	NM_022424	0.000123299	-1.58359		1416021_a_at	Fabp5 /// Gm3601	NM_010634 /// XR_105655	4.17876e-11	-4.5352		1418856_a_at	Fanca	NM_016925	6.72129e-07	-2.49666
	1419209_at	Cxcl1	NM_008176	0.00809582	1.72527		1419295_at	Creb3l1	NM_011957	7.23855e-06	1.54877		1417952_at	Cyp2j6	NM_010008	0.000161559	1.50287		1417487_at	Fosl1	NM_010235	6.04e-09	-2.68383		1423680_at	Fads1	NM_146094	3.63876e-09	-1.96823		1435834_at	Fancf	NM_001115087	4.07896e-06	-1.85696
	1419697_at	Cxcl11	NM_019494	1.80395e-05	1.95931		1452381_at	Creb3l2	NM_178661	4.45182e-08	2.06672		1418780_at	Cyp39a1	NM_018887	1.0172e-08	5.30644		1416693_at	Foxc2	NM_013519	6.45e-08	-2.15422		1419031_at	Fads2	NM_019699	2.1268e-06	-1.84776		1427953_at	Fanci	NM_145946	6.14295e-07	-2.28021
	1448823_at	Cxcl12	NM_001012477 /// NM_013655 /// NM_021704	3.59368e-05	1.53878		1415948_at	Creg1	NM_011804	1.1674e-11	3.13706		1417071_s_at	Cyp4v3	NM_133969	1.32346e-09	2.95742		1428353_at	Foxk2	NM_001080932	1.88e-07	-1.545		1418773_at	Fads3	NM_021890	2.28376e-06	-1.54272		1423624_at	Fancl	NM_025923	4.94265e-08	-2.12364
	1449195_s_at	Cxcl16	NM_023158	2.39419e-06	1.9593		1416537_at	Creld1	NM_133930	6.70761e-11	2.32342		1419070_at	Cys1	NM_001004455 /// NM_001161807 /// NM_138686	0.000172413	1.75293		1448833_at	Foxm1	NM_008021	4.89e-06	-2.03213		1456603_at	Fam101b	NM_029658	1.9417e-07	-1.62159		1447935_at	Fancm	NM_178912	5.44886e-07	-1.58226
	1450080_at	Cxx1c	NM_028375	7.74493e-06	1.97459		1420850_at	Crnkl1	NM_025820	2.53464e-06	1.78465		1437885_at	D030029J20Rik /// LOC100502854	XR_104775	0.00162341	1.57587		1454831_at	Foxn2	NM_180974	3.42e-07	-1.8462		1416893_at	Fam107b	NM_025626	2.38307e-06	-1.62349		1417552_at	Fap	NM_007986	6.4512e-10	-2.82511
	1417507_at	Cyb561	NM_007805	2.73803e-09	6.28624		1450966_at	Crot	NM_023733	1.92154e-08	2.41161		1450839_at	D0H4S114	NM_001109988 /// NM_001109989 /// NM_001109990 /// NM_053078	3.8445e-07	2.68182		1416514_a_at	Fscn1	NM_007984	4.19e-09	-1.55098		1423519_at	Fam108c	NM_133722	1.75985e-05	-1.60817		1423828_at	Fasn	NM_007988	2.49371e-06	-1.62291
	1436270_at	Cyb5d1	NM_001045525	2.0184e-06	1.5403		1438610_a_at	Cryz	NM_009968	7.79212e-07	1.53471		1448900_at	D16H22S680E	NM_138583	2.4369e-09	2.34345		1421365_at	Fst	NM_008046	4.55e-08	-1.71588		1438202_at	Fam109b	NM_177391	3.1626e-07	-1.75826		1416685_s_at	Fbl	NM_007991	2.37605e-08	-2.3876
	1425040_at	Cybrd1	NM_028593	1.8695e-05	1.66928		1427981_a_at	Csad	NM_144942	9.60038e-10	1.78644		1417001_a_at	D4Wsu53e	NM_023665	2.0375e-05	1.50553		1451026_at	Ftsj3	NM_025310	1.2e-05	-1.70997		1422628_at	Fam111a	NM_026640	7.49611e-10	-7.74752		1416164_at	Fbln5	NM_011812	3.83563e-07	-1.53425
	1449273_at	Cyfip2	NM_133769	3.26207e-07	2.34956		1420703_at	Csf2ra	NM_009970	1.76689e-06	1.78828		1455134_at	D730040F13Rik	NM_175518	0.000168277	1.57048		1437543_at	Fubp1	NM_057172	1.69e-06	-2.03367		1455421_x_at	Fam131b	NM_001113327 /// NM_029528	3.37133e-05	-1.74988		1438322_x_at	Fdft1	NM_010191	9.78229e-07	-1.60788
	1417590_at	Cyp27a1	NM_024264	9.18637e-11	5.40664		1449360_at	Csf2rb2	NM_007781	1.20293e-06	1.7768		1423805_at	Dab2	NM_001008702 /// NM_001037905 /// NM_001102400 /// NM_023118	1.0273e-09	3.65643		1451285_at	Fus	NM_139149	1.29e-09	-2.18063		1424813_at	Fam149b	NM_001024512 /// NM_001177633 /// NM_172379	2.14369e-05	-1.79366		1423418_at	Fdps	NM_134469	8.22164e-08	-1.69363
	1419040_at	Cyp2d22	NM_001163472 /// NM_019823	1.94625e-05	1.99647		1460318_at	Csrp3	NM_001198841 /// NM_013808	2.1815e-07	2.19513		1423872_a_at	Dag1	NM_010017	2.53253e-08	1.85594		1427282_a_at	Fxn	NM_008044	8.37e-07	-2.42827		1424652_at	Fam176a	NM_145570	2.40827e-06	-2.48992		1436454_x_at	Fen1	NM_007999	1.54063e-08	-2.16834
	1417952_at	Cyp2j6	NM_010008	1.89297e-05	1.73345		1427910_at	Cst6	NM_028623	1.14402e-08	3.66814		1426915_at	Dapk1	NM_029653 /// NM_134062	1.34614e-06	1.73176		1418296_at	Fxyd5	NM_001111073 /// NM_008761	5.13e-06	-1.75215		1437480_at	Fam33a	NM_025377	1.67997e-10	-2.1495		1418497_at	Fgf13	NM_010200	1.45127e-06	-1.7699
	1418780_at	Cyp39a1	NM_018887	3.21065e-06	2.21719		1420930_s_at	Ctnnal1	NM_018761	0.000312235	1.6801		1438211_s_at	Dbp	NM_016974	5.35713e-11	3.23844		1419761_a_at	Gabpb1	NM_010249 /// NM_207669	0.0001695	-1.54319		1432013_a_at	Fam54a	NM_027930	1.04094e-07	-1.86423		1420779_at	Fhl3	NM_010213	7.95842e-06	-1.52732
	1417071_s_at	Cyp4v3	NM_133969	1.91754e-09	2.81462		1430533_a_at	Ctnnb1	NM_001165902 /// NM_007614	0.000156809	1.72039		1460189_at	Dcaf11	NM_133734	1.7908e-05	2.17489		1419719_at	Gabrb1	NM_008069	1.01e-08	-2.97944		1452073_at	Fam64a	NM_144526	1.62391e-09	-8.8396		1422430_at	Fignl1	NM_001163359 /// NM_001163360 /// NM_021891	5.85054e-12	-5.06702
	1421075_s_at	Cyp7b1	NM_007825	0.00188106	1.65754		1416274_at	Ctns	NM_031251	1.6202e-05	1.60013		1450863_a_at	Dclk1	NM_001111051 /// NM_001111052 /// NM_001111053 /// NM_001195538 /// NM_001195539	5.85879e-08	2.01909		1424140_at	Gale	NM_178389	4.21e-07	-1.56028		1460555_at	Fam65b	NM_001080381 /// NM_029679 /// NM_178658	8.07289e-10	-2.03417		1452720_a_at	Fip1l1	NM_001159573 /// NM_001159574 /// NM_024183	9.27959e-07	-1.67816
	1419070_at	Cys1	NM_001004455 /// NM_001161807 /// NM_138686	2.23657e-05	2.11265		1448128_at	Ctsa	NM_001038492 /// NM_008906	4.81225e-09	2.6177		1459725_s_at	Dcpp1 /// Dcpp2 /// Dcpp3	NM_001039238 /// NM_001077633 /// NM_019910	1.35068e-06	2.43608		1423537_at	Gap43	NM_008083	8.5e-06	-1.94955		1426986_at	Fam76b	NM_176836	2.71313e-05	-1.57501		1416858_a_at	Fkbp3	NM_013902	5.9321e-06	-1.91083
	1450839_at	D0H4S114	NM_001109988 /// NM_001109989 /// NM_001109990 /// NM_053078	1.12603e-06	2.35902		1417492_at	Ctsb	NM_007798	4.77014e-11	3.74674		1416247_at	Dctn3	NM_001159565 /// NM_016890	1.13806e-07	1.6721		1418305_s_at	Gar1	NM_026578	3.24e-07	-1.80308		1418856_a_at	Fanca	NM_016925	3.93654e-07	-2.66574		1416362_a_at	Fkbp4	NM_010219	3.28191e-10	-2.3454
	1448900_at	D16H22S680E	NM_138583	1.48473e-07	1.65775		1448118_a_at	Ctsd	NM_009983	2.31871e-08	2.58184		1419456_at	Dcxr	NM_026428	4.61944e-11	3.32407		1416283_at	Gart	NM_010256	4.2e-09	-1.79639		1435834_at	Fancf	NM_001115087	8.83285e-06	-1.74791		1416125_at	Fkbp5	NM_010220	4.66848e-07	-2.22395
	1425529_s_at	D19Wsu162e	NM_001177812 /// NM_001177813 /// NM_146099	2.37673e-08	1.63509		1451019_at	Ctsf	NM_019861	5.80092e-10	9.75749		1417516_at	Ddit3	NM_007837	1.10461e-09	2.11955		1436222_at	Gas5	NR_002840	2.6e-07	-2.06673		1427953_at	Fanci	NM_145946	2.33537e-06	-1.99881		1454037_a_at	Flt1	NM_010228	3.64108e-07	-1.91531
	1417001_a_at	D4Wsu53e	NM_023665	1.69423e-05	1.52126		1418365_at	Ctsh	NM_007801	3.6831e-10	5.46272		1428306_at	Ddit4	NM_029083	6.28342e-09	1.84697		1455904_at	Gas5 /// Snord47	NR_002840 /// NR_028543	4.25e-08	-3.00363		1423624_at	Fancl	NM_025923	3.43006e-08	-2.20113		1444052_at	Flt4	NM_008029	2.29326e-09	-1.76511
	1423805_at	Dab2	NM_001008702 /// NM_001037905 /// NM_001102400 /// NM_023118	6.01251e-09	2.82218		1451310_a_at	Ctsl	NM_009984	3.36364e-11	1.65611		1451751_at	Ddit4l	NM_030143	6.2633e-09	2.12127		1418240_at	Gbp2	NM_010260	3.03e-05	-1.6251		1447935_at	Fancm	NM_178912	1.08478e-06	-1.5214		1427671_a_at	Fmn1	NM_001043322 /// NM_010230	7.2509e-07	-1.7536
	1423872_a_at	Dag1	NM_010017	7.05662e-08	1.72078		1417869_s_at	Ctsz	NM_022325	2.4031e-07	2.17455		1427242_at	Ddx4	NM_001145885 /// NM_010029	0.00032387	1.66994		1417823_at	Gcat	NM_001161712 /// NM_013847	5.76e-10	-2.31488		1417552_at	Fap	NM_007986	2.52947e-09	-2.39736		1426983_at	Fnbp1	NM_001038700 /// NM_001177648 /// NM_001177649 /// NM_001177650 /// NM_019406	7.40414e-06	-1.58137
	1426915_at	Dapk1	NM_029653 /// NM_134062	4.23748e-08	2.35573		1417851_at	Cxcl13	NM_018866	1.87775e-07	2.25894		1424598_at	Ddx6	NM_001110826 /// NM_007841 /// NM_181324	1.25341e-05	2.34364		1418627_at	Gclm	NM_008129	3.31e-08	-1.61365		1453550_a_at	Far1	NM_026143 /// NM_027379	2.09791e-06	-1.53593		1449012_s_at	Fndc4	NM_022424	2.20983e-06	-2.2148
	1438211_s_at	Dbp	NM_016974	1.16525e-11	4.14838		1449195_s_at	Cxcl16	NM_023158	1.49443e-06	2.04506		1423495_at	Decr2	NM_011933	6.54161e-05	1.56342		1432164_a_at	Gcsh	NM_026572	3.92e-09	-1.56353		1423828_at	Fasn	NM_007988	3.5573e-06	-1.58737		1417487_at	Fosl1	NM_010235	2.47744e-09	-3.01883
	1460189_at	Dcaf11	NM_133734	1.35133e-05	2.24162		1450080_at	Cxx1c	NM_028375	1.39864e-05	1.87459		1452070_at	Dedd2	NM_207677	1.96929e-06	1.87768		1424300_at	Gemin6	NM_026053	1.87e-08	-2.85537		1416685_s_at	Fbl	NM_007991	1.18193e-08	-2.58793		1416693_at	Foxc2	NM_013519	6.35876e-07	-1.77183
	1424777_at	Dcaf4	NM_001165256 /// NM_030246	5.40791e-08	2.44941		1416727_a_at	Cyb5	NM_025797	2.16064e-09	1.92294		1423082_at	Derl1	NM_024207	1.01295e-07	1.92259		1459917_at	Ggnbp2	NM_153144	6.17e-07	-1.81659		1416164_at	Fbln5	NM_011812	5.00659e-08	-1.743		1428353_at	Foxk2	NM_001080932	1.30455e-07	-1.57776
	1434133_s_at	Dcaf8	NM_153555	3.18106e-05	1.54604		1417507_at	Cyb561	NM_007805	1.91149e-09	6.84538		1460174_at	Dexi	NM_021428	6.71989e-08	1.70056		1451501_a_at	Ghr	NM_001048147 /// NM_001048178 /// NM_010284	4.5e-08	-1.86659		1422831_at	Fbn2	NM_010181	3.02705e-05	-1.89502		1448833_at	Foxm1	NM_008021	4.45103e-06	-2.05019
	1418321_at	Dci	NM_010023	2.86319e-06	1.55872		1436270_at	Cyb5d1	NM_001045525	1.40178e-07	1.84055		1418578_at	Dgka	NM_016811	2.16637e-07	1.9773		1452598_at	Gins1	NM_001163476 /// NM_027014	1.69e-09	-5.04221		1448747_at	Fbxo32	NM_026346	9.02222e-06	-1.92052		1454831_at	Foxn2	NM_180974	2.2057e-07	-1.91316
	1450863_a_at	Dclk1	NM_001111051 /// NM_001111052 /// NM_001111053 /// NM_001195538 /// NM_001195539	5.08904e-07	1.70314		1425040_at	Cybrd1	NM_028593	2.44572e-05	1.63877		1425704_at	Dhrs11	NM_177564	1.8925e-08	1.95237		1417913_at	Gins4	NM_024240	1.35e-06	-1.57788		1427121_at	Fbxo4	NM_134099	5.26021e-06	-1.51838		1421142_s_at	Foxp1	NM_001197321 /// NM_001197322 /// NM_053202	1.16208e-06	-1.59494
	1449368_at	Dcn	NM_001190451 /// NM_007833	2.90564e-07	2.01835		1449273_at	Cyfip2	NM_133769	7.86901e-07	2.14321		1448390_a_at	Dhrs3	NM_001172424 /// NM_011303	1.51352e-09	2.27995		1423271_at	Gjb2	NM_008125	3.87e-07	-6.4745		1423418_at	Fdps	NM_134469	1.59353e-09	-2.38294		1460673_at	Fpgs	NM_010236	1.85739e-06	-1.575
	1459725_s_at	Dcpp1 /// Dcpp2 /// Dcpp3	NM_001039238 /// NM_001077633 /// NM_019910	3.93147e-07	2.84336		1417590_at	Cyp27a1	NM_024264	2.12251e-11	7.59898		1426440_at	Dhrs7	NM_025522	2.42656e-06	1.90171		1416715_at	Gjb3	NM_001160012 /// NM_008126	4.46e-06	-1.811		1436454_x_at	Fen1	NM_007999	2.97057e-08	-2.03824		1416514_a_at	Fscn1	NM_007984	3.48279e-09	-1.56719
	1420863_at	Dctn4	NM_026302	1.1199e-05	1.50451		1419040_at	Cyp2d22	NM_001163472 /// NM_019823	0.000545559	1.53519		1426907_s_at	Dhx57	NM_001163759 /// NM_198942	1.73275e-07	1.78192		1449094_at	Gjc1	NM_001159382 /// NM_001159383 /// NM_008122	1.62e-08	-3.01801		1434180_at	Fermt2	NM_146054	1.52307e-09	-1.50955		1421365_at	Fst	NM_008046	1.42307e-09	-2.30977
	1419456_at	Dcxr	NM_026428	1.69398e-11	3.90462		1417952_at	Cyp2j6	NM_010008	2.81501e-06	2.03346		1427564_at	Diap2	NM_172493	7.94986e-06	1.77119		1452803_at	Glipr2	NM_027450	1.32e-06	-1.78234		1427368_x_at	Fes	NM_010194	2.64744e-05	-1.6074		1451026_at	Ftsj3	NM_025310	3.00655e-05	-1.60522
	1417516_at	Ddit3	NM_007837	1.73851e-10	2.58003		1417071_s_at	Cyp4v3	NM_133969	3.60166e-10	3.58663		1448669_at	Dkk3	NM_015814	4.60231e-07	1.9982		1430019_a_at	Gm10052 /// Gm5643 /// Hnrnpa1	NM_001039129 /// NM_010447 /// NR_002883 /// NR_002885	1.01e-06	-2.10449		1418497_at	Fgf13	NM_010200	8.21657e-09	-3.02753		1437543_at	Fubp1	NM_057172	2.34661e-05	-1.64841
	1428306_at	Ddit4	NM_029083	1.80361e-09	2.05078		1419070_at	Cys1	NM_001004455 /// NM_001161807 /// NM_138686	0.000259087	1.69678		1426465_at	Dlgap4	NM_001042487 /// NM_001042488 /// NM_146128	5.89962e-10	1.61377		1419445_s_at	Gm10094 /// Sap18	NM_001142441 /// NM_009119	6.11e-08	-1.60744		1417872_at	Fhl1	NM_001077361 /// NM_001077362 /// NM_010211	3.11489e-09	-1.61009		1451285_at	Fus	NM_139149	9.63463e-10	-2.24473
	1451751_at	Ddit4l	NM_030143	1.28276e-09	2.50565		1450839_at	D0H4S114	NM_001109988 /// NM_001109989 /// NM_001109990 /// NM_053078	1.28593e-06	2.32454		1449470_at	Dlx1	NM_010053	0.000109567	1.57589		1452590_a_at	Gm10393 /// Plac9	NM_207229 /// XM_001472576	5.52e-08	-3.23759		1419184_a_at	Fhl2	NM_010212	1.51754e-09	-1.62989		1427282_a_at	Fxn	NM_008044	5.596e-07	-2.54633
	1415797_at	Ddr1	NM_001198831 /// NM_001198833 /// NM_007584 /// NM_172962	3.03616e-08	1.87603		1448900_at	D16H22S680E	NM_138583	6.83828e-08	1.74739		1449819_at	Dmc1	NM_010059	3.64678e-06	2.07503		1438009_at	Gm11276 /// Hist1h2ao	NM_001177544 /// NM_178185	1.59e-07	-5.17593		1420779_at	Fhl3	NM_010213	1.43229e-06	-1.70092		1418296_at	Fxyd5	NM_001111073 /// NM_008761	5.77251e-07	-2.10977
	1417103_at	Ddt	NM_010027	2.42597e-06	1.65725		1425529_s_at	D19Wsu162e	NM_001177812 /// NM_001177813 /// NM_146099	1.3053e-08	1.69982		1434944_at	Dmpk	NM_001190490 /// NM_001190491 /// NM_032418	1.08004e-08	2.76131		1451184_at	Gm11847 /// Gm6793 /// Hnrnpa3	NM_053263 /// NM_146130 /// NM_198090 /// NR_033513 /// XM_003086345 /// XM_9882	4.28e-09	-2.0704		1422430_at	Fignl1	NM_001163359 /// NM_001163360 /// NM_021891	3.4714e-12	-5.65403		1419719_at	Gabrb1	NM_008069	3.40731e-06	-1.6763
	1424598_at	Ddx6	NM_001110826 /// NM_007841 /// NM_181324	3.13477e-05	2.1206		1423805_at	Dab2	NM_001008702 /// NM_001037905 /// NM_001102400 /// NM_023118	9.70916e-11	5.71952		1434196_at	Dnaja4	NM_021422	2.06025e-09	2.32857		1415913_at	Gm12270 /// Rps13	NM_026533 /// XM_001000226 /// XM_003086897	8.88e-07	-1.85543		1452720_a_at	Fip1l1	NM_001159573 /// NM_001159574 /// NM_024183	1.74651e-06	-1.61076		1424140_at	Gale	NM_178389	5.14523e-07	-1.54255
	1423495_at	Decr2	NM_011933	8.62336e-06	1.80362		1433558_at	Dab2ip	NM_001001602 /// NM_001114124 /// NM_001114125	1.97654e-08	1.65996		1448657_a_at	Dnajb2	NM_001159883 /// NM_001159884 /// NM_001159885 /// NM_020266 /// NM_178055	1.87972e-09	2.05045		1419203_at	Gm16516	NR_027800	1.08e-06	-1.5771		1416858_a_at	Fkbp3	NM_013902	8.26439e-05	-1.57078		1422558_at	Gamt	NM_010255	1.8429e-05	-1.7405
	1452070_at	Dedd2	NM_207677	6.70746e-06	1.70884		1423872_a_at	Dag1	NM_010017	1.32621e-07	1.64992		1417191_at	Dnajb9	NM_013760	2.11597e-09	1.76716		1439463_x_at	Gm2710 /// Hmg1l1 /// Hmgb1	NM_001111282 /// NM_010439 /// XR_031779 /// XR_108238	1.9e-08	-2.47879		1416362_a_at	Fkbp4	NM_010219	6.7883e-10	-2.17715		1423537_at	Gap43	NM_008083	1.72636e-07	-3.03593
	1423082_at	Derl1	NM_024207	8.3651e-07	1.64557		1423894_a_at	Dalrd3	NM_026378	9.5993e-05	1.66036		1417441_at	Dnajc12	NM_013888 /// NR_033911	1.40958e-09	2.36188		1421041_s_at	Gm3776 /// Gsta1 /// Gsta2	NM_008181 /// NM_008182 /// XM_001478795	2.72e-05	-1.76341		1448231_at	Fkbp5	NM_010220	0.000322693	-1.741		1418305_s_at	Gar1	NM_026578	1.3339e-07	-1.93627
	1450885_at	Dffa	NM_001025296 /// NM_010044	1.59961e-06	1.7101		1426915_at	Dapk1	NM_029653 /// NM_134062	1.99267e-08	2.56784		1448850_a_at	Dnajc5	NM_016775	6.85712e-09	1.5438		1454814_s_at	Gm5081	NM_001037746	2.57e-05	-1.54192		1454037_a_at	Flt1	NM_010228	1.68623e-07	-2.04928		1416283_at	Gart	NM_010256	2.31235e-08	-1.60324
	1418578_at	Dgka	NM_016811	2.32533e-08	2.47535		1438211_s_at	Dbp	NM_016974	6.84556e-11	3.12522		1448986_x_at	Dnase2a	NM_010062	1.37126e-05	1.84503		1448192_s_at	Gm5081 /// Prps1	NM_001037746 /// NM_021463	0.00049845	-1.52948		1444052_at	Flt4	NM_008029	3.83471e-11	-2.58617		1450112_a_at	Gas2	NM_008087	0.000248622	-1.64979
	1425704_at	Dhrs11	NM_177564	8.2572e-09	2.10257		1460189_at	Dcaf11	NM_133734	5.39176e-05	1.94944		1437938_x_at	Dnm2	NM_001039520	6.2872e-07	1.81701		1448232_x_at	Gm5620 /// Gm6682 /// Tuba1a /// Tuba1b /// Tuba1c	NM_009448 /// NM_011653 /// NM_011654 /// NR_033599 /// XM_003086752 /// XM_4862	1.24e-05	-1.84963		1427671_a_at	Fmn1	NM_001043322 /// NM_010230	1.00648e-07	-2.063		1436222_at	Gas5	NR_002840	4.83781e-07	-1.95463
	1448390_a_at	Dhrs3	NM_001172424 /// NM_011303	2.08749e-08	1.80674		1424777_at	Dcaf4	NM_001165256 /// NM_030246	1.55388e-07	2.18765		1423063_at	Dnmt3a	NM_007872 /// NM_153743	3.48136e-06	1.96124		1438527_at	Gm5879 /// Rpl3	NM_013762 /// XR_035706 /// XR_107848	1.56e-07	-2.09501		1437218_at	Fn1	NM_010233	0.000121832	-1.62851		1455904_at	Gas5 /// Snord47	NR_002840 /// NR_028543	1.75954e-07	-2.50228
	1426440_at	Dhrs7	NM_025522	3.59677e-06	1.84093		1418321_at	Dci	NM_010023	2.04322e-07	1.86893		1460579_at	Dnpep	NM_001110831 /// NM_016878	0.00166597	1.54382		1446165_at	Gm6211	XR_002190 /// XR_033558	3.27e-06	-1.63252		1426983_at	Fnbp1	NM_001038700 /// NM_001177648 /// NM_001177649 /// NM_001177650 /// NM_019406	4.52289e-06	-1.63128		1418240_at	Gbp2	NM_010260	5.32645e-07	-2.29406
	1426907_s_at	Dhx57	NM_001163759 /// NM_198942	6.98552e-07	1.62039		1450863_a_at	Dclk1	NM_001111051 /// NM_001111052 /// NM_001111053 /// NM_001195538 /// NM_001195539	2.25114e-06	1.55074		1449419_at	Dock8	NM_028785	1.98955e-07	1.60838		1456471_x_at	Gm6756 /// Phgdh	NM_016966	7.42e-08	-2.23632		1449012_s_at	Fndc4	NM_022424	2.50882e-06	-2.18588		1417823_at	Gcat	NM_001161712 /// NM_013847	1.33864e-08	-1.75835
	1448669_at	Dkk3	NM_015814	1.53081e-08	2.9136		1449368_at	Dcn	NM_001190451 /// NM_007833	5.67245e-06	1.61029		1428330_at	Dopey2	NM_026700 /// NM_027293	7.23338e-05	1.54119		1426657_s_at	Gm8096 /// Phgdh	NM_016966 /// NR_033590	3.81e-08	-2.54546		1417487_at	Fosl1	NM_010235	4.51456e-09	-2.78512		1418627_at	Gclm	NM_008129	2.49427e-08	-1.64217
	1427410_at	Dleu2	NR_028264	4.20099e-05	1.76266		1459725_s_at	Dcpp1 /// Dcpp2 /// Dcpp3	NM_001039238 /// NM_001077633 /// NM_019910	1.29324e-07	3.33831		1452603_at	Dpcd	NM_172639	8.02874e-07	1.56271		1456032_x_at	Gm8203 /// H2afz /// LOC100504949	NM_016750 /// XR_105012 /// XR_107551 /// XR_107552 /// XR_107553	7.95e-07	-1.90896		1416693_at	Foxc2	NM_013519	6.17427e-08	-2.16348		1424300_at	Gemin6	NM_026053	2.59158e-08	-2.73635
	1434944_at	Dmpk	NM_001190490 /// NM_001190491 /// NM_032418	2.85571e-06	1.64195		1416247_at	Dctn3	NM_001159565 /// NM_016890	3.62245e-07	1.55748		1435680_a_at	Dpp7	NM_031843	1.37086e-10	3.77075		1450086_at	Gmeb1	NM_001122992 /// NM_020273	1.29e-06	-1.55657		1418876_at	Foxd1	NM_008242	0.0032228	-1.65078		1459917_at	Ggnbp2	NM_153144	1.09403e-05	-1.50493
	1448657_a_at	Dnajb2	NM_001159883 /// NM_001159884 /// NM_001159885 /// NM_020266 /// NM_178055	3.83448e-09	1.92767		1419456_at	Dcxr	NM_026428	6.73668e-12	4.61343		1439476_at	Dsg2	NM_007883	6.50513e-08	4.25233		1448571_a_at	Gmfb	NM_022023	1.25e-06	-1.5827		1428353_at	Foxk2	NM_001080932	1.29054e-07	-1.57876		1417962_s_at	Ghr	NM_001048147 /// NM_001048178 /// NM_010284	5.3918e-10	-1.77226
	1417191_at	Dnajb9	NM_013760	1.43773e-09	1.81809		1429039_s_at	Dda1	NM_025600	1.247e-05	1.57571		1435494_s_at	Dsp	NM_023842	5.07792e-14	57.8557		1417506_at	Gmnn	NM_020567	5.49e-08	-3.31788		1448833_at	Foxm1	NM_008021	4.58049e-06	-2.04461		1452598_at	Gins1	NM_001163476 /// NM_027014	4.89563e-09	-4.11563
	1417441_at	Dnajc12	NM_013888 /// NR_033911	8.36808e-09	1.98661		1417516_at	Ddit3	NM_007837	2.55684e-10	2.46694		1421276_a_at	Dst	NM_133833 /// NM_134448	0.000200452	1.77065		1416356_at	Gmpr2	NM_177992	4.1e-06	-1.64972		1454831_at	Foxn2	NM_180974	2.55749e-07	-1.88992		1417913_at	Gins4	NM_024240	8.6349e-07	-1.6216
	1448986_x_at	Dnase2a	NM_010062	0.000135073	1.56135		1428306_at	Ddit4	NM_029083	1.82228e-08	1.70945		1436300_at	Dstyk	NM_172516	2.28925e-07	1.59029		1419316_s_at	Gnb1l	NM_001081682 /// NM_023120	4.72e-06	-1.55653		1421140_a_at	Foxp1	NM_001197321 /// NM_001197322 /// NM_053202	1.57766e-05	-1.66333		1415800_at	Gja1	NM_010288	1.6235e-05	-1.51855
	1460365_a_at	Dnm1	NM_010065	3.53924e-07	1.51126		1451751_at	Ddit4l	NM_030143	1.36233e-09	2.48833		1451040_at	Dtd1	NM_025314	1.28021e-09	3.28362		1419469_at	Gnb4	NM_013531	5.17e-08	-1.52604		1448378_at	Fscn1	NM_007984	3.44325e-08	-1.67767		1423271_at	Gjb2	NM_008125	2.07155e-05	-3.01707
	1437938_x_at	Dnm2	NM_001039520	1.65442e-06	1.69306		1415797_at	Ddr1	NM_001198831 /// NM_001198833 /// NM_007584 /// NM_172962	4.14132e-07	1.56886		1429768_at	Dtna	NM_010087 /// NM_207650	7.74855e-07	3.75868		1421947_at	Gng12	NM_001177556 /// NM_001177557 /// NM_001177558 /// NM_001177559 /// NM_001177560	2.83e-08	-1.65714		1421365_at	Fst	NM_008046	1.29411e-08	-1.88413		1416715_at	Gjb3	NM_001160012 /// NM_008126	1.46561e-05	-1.65932
	1423063_at	Dnmt3a	NM_007872 /// NM_153743	3.13926e-05	1.65037		1417103_at	Ddt	NM_010027	9.60852e-07	1.76857		1426189_at	Dusp15	NM_001159376 /// NM_145744	1.25222e-08	3.07984		1433656_a_at	Gnl3	NM_153547	1.49e-08	-1.91758		1451026_at	Ftsj3	NM_025310	4.30025e-05	-1.56897		1449094_at	Gjc1	NM_001159382 /// NM_001159383 /// NM_008122	9.60664e-09	-3.25503
	1416127_a_at	Dnpep	NM_001110831 /// NM_016878	8.68458e-09	1.74682		1427242_at	Ddx4	NM_001145885 /// NM_010029	3.64146e-08	5.66471		1451270_at	Dusp18	NM_173745	3.47105e-05	1.55425		1425820_x_at	Gpatch4	NM_001110809 /// NM_025663	2.51e-08	-1.82604		1437543_at	Fubp1	NM_057172	5.83524e-06	-1.82749		1452803_at	Glipr2	NM_027450	4.52985e-06	-1.63452
	1452603_at	Dpcd	NM_172639	1.22435e-06	1.52589		1424598_at	Ddx6	NM_001110826 /// NM_007841 /// NM_181324	3.37053e-05	2.1048		1434472_at	Dusp3	NM_028207	4.80216e-12	2.39761		1417390_at	Gpn1	NM_133756	9.64e-10	-1.90427		1451285_at	Fus	NM_139149	1.13277e-09	-2.20841		1430019_a_at	Gm10052 /// Gm5643 /// Hnrnpa1	NM_001039129 /// NM_010447 /// NR_002883 /// NR_002885	5.46173e-07	-2.23767
	1435680_a_at	Dpp7	NM_031843	7.57869e-11	4.1777		1423495_at	Decr2	NM_011933	5.11286e-05	1.58815		1423736_a_at	Dym	NM_027727	2.50611e-07	1.74992		1418492_at	Grem2	NM_011825	2.94e-10	-3.37902		1427282_a_at	Fxn	NM_008044	2.69631e-07	-2.7926		1419445_s_at	Gm10094 /// Sap18	NM_001142441 /// NM_009119	4.21391e-08	-1.64486
	1427946_s_at	Dpyd	NM_170778	4.76478e-07	1.94089		1452070_at	Dedd2	NM_207677	1.43487e-05	1.62222		1416361_a_at	Dync1i1	NM_001191023 /// NM_001191025 /// NM_001191026 /// NM_001191027 /// NM_010063	1.83021e-09	4.97329		1451672_at	Grk6	NM_001038018 /// NM_001112711 /// NM_011938	2.53e-07	-2.10653		1418296_at	Fxyd5	NM_001111073 /// NM_008761	7.15068e-07	-2.06712		1452590_a_at	Gm10393 /// Plac9	NM_207229 /// XM_001472576	2.87596e-08	-3.58394
	1424524_at	Dram1	NM_027878	7.96492e-07	1.50144		1423082_at	Derl1	NM_024207	5.97996e-08	2.01206		1418258_s_at	Dynll2	NM_001168471 /// NM_001168472 /// NM_026556	1.83457e-07	1.54838		1436887_x_at	Grwd1	NM_153419	4.25e-09	-2.07778		1419761_a_at	Gabpb1	NM_010249 /// NM_207669	6.9511e-05	-1.63694		1438009_at	Gm11276 /// Hist1h2ao	NM_001177544 /// NM_178185	6.5092e-08	-6.31055
	1426911_at	Dsc2	NM_013505	5.12249e-05	1.74423		1418578_at	Dgka	NM_016811	9.79925e-08	2.1269		1452792_at	Dzip1	NM_025943	1.72079e-09	2.42133		1450886_at	Gsg2	NM_010353	2.71e-08	-3.36953		1419719_at	Gabrb1	NM_008069	4.63133e-08	-2.46034		1451184_at	Gm11847 /// Gm6793 /// Hnrnpa3	NM_053263 /// NM_146130 /// NM_198090 /// NR_033513 /// XM_003086345 /// XM_9882	1.17933e-09	-2.3541
	1439476_at	Dsg2	NM_007883	2.13763e-06	2.51477		1422548_at	Dhdds	NM_026144	8.81884e-05	1.55526		1425295_at	Ear11	NM_053113	1.07234e-09	10.041		1421816_at	Gsr	NM_010344	0.00279246	-1.50241		1423236_at	Galnt1	NM_001160404 /// NM_013814	7.49767e-08	-1.55488		1415913_at	Gm12270 /// Rps13	NM_026533 /// XM_001000226 /// XM_003086897	1.34343e-05	-1.5397
	1435494_s_at	Dsp	NM_023842	8.53538e-14	44.824		1425704_at	Dhrs11	NM_177564	1.41227e-09	2.53121		1417298_at	Ebpl	NM_026598	3.7379e-09	2.41852		1456036_x_at	Gsto1	NM_010362	5.83e-08	-1.82581		1423537_at	Gap43	NM_008083	5.6263e-05	-1.67468		1419203_at	Gm16516	NR_027800	1.57229e-07	-1.79322
	1436300_at	Dstyk	NM_172516	1.65354e-07	1.62206		1448390_a_at	Dhrs3	NM_001172424 /// NM_011303	1.33579e-08	1.87007		1418862_at	Echdc3	NM_024208	8.94955e-07	1.77781		1452239_at	Gt(ROSA)26Sor	NR_027008 /// NR_027009 /// NR_027010	6.72e-06	-2.0051		1418305_s_at	Gar1	NM_026578	1.18787e-07	-1.95549		1439463_x_at	Gm2710 /// Hmg1l1 /// Hmgb1	NM_001111282 /// NM_010439 /// XR_031779 /// XR_108238	5.4396e-09	-2.8972
	1451040_at	Dtd1	NM_025314	3.04213e-06	1.55237		1426440_at	Dhrs7	NM_025522	7.6372e-06	1.73701		1423695_at	Edem2	NM_145537	0.00040556	1.51004		1426626_at	Gtf2f2	NM_026816	1.93e-07	-1.6403		1416283_at	Gart	NM_010256	2.52438e-08	-1.59488		1421041_s_at	Gm3776 /// Gsta1 /// Gsta2	NM_008181 /// NM_008182 /// XM_001478795	3.42828e-06	-2.1154
	1426189_at	Dusp15	NM_001159376 /// NM_145744	2.39208e-09	4.00117		1426907_s_at	Dhx57	NM_001163759 /// NM_198942	5.74933e-07	1.6405		1448507_at	Efhd1	NM_028889	1.7755e-10	17.803		1427027_a_at	Gtf3a	NM_025652	6.76e-07	-1.61309		1436222_at	Gas5	NR_002840	2.77643e-07	-2.05432		1433903_at	Gm5081	NM_001037746	1.99438e-06	-1.61899
	1451270_at	Dusp18	NM_173745	2.48643e-06	1.87468		1427564_at	Diap2	NM_172493	8.58704e-06	1.76082		1431170_at	Efna3	NM_010108	3.45087e-08	2.12309		1428449_at	Gtf3c2	NM_027901	1.2e-05	-1.85621		1455904_at	Gas5 /// Snord47	NR_002840 /// NR_028543	6.65687e-08	-2.82527		1448192_s_at	Gm5081 /// Prps1	NM_001037746 /// NM_021463	0.0002364	-1.60843
	1434472_at	Dusp3	NM_028207	7.96354e-11	1.84967		1448669_at	Dkk3	NM_015814	1.40154e-07	2.2403		1416132_at	Efr3a	NM_133766	6.04502e-06	2.11482		1423142_a_at	Gtpbp4	NM_027000	2.72e-06	-1.66782		1418240_at	Gbp2	NM_010260	1.09217e-07	-2.76744		1416128_at	Gm5620 /// Gm6682 /// Tuba1a /// Tuba1b /// Tuba1c	NM_009448 /// NM_011653 /// NM_011654 /// NR_033599 /// XM_003086752 /// XM_4862	8.61506e-05	-1.64199
	1423736_a_at	Dym	NM_027727	5.2979e-07	1.6621		1419204_at	Dll1	NM_007865	7.18628e-05	1.54437		1423785_at	Egln1	NM_053207	4.14186e-10	1.55165		1420343_at	Gzmd	NM_010372	7.05e-07	-3.7338		1417823_at	Gcat	NM_001161712 /// NM_013847	1.23731e-10	-2.76839		1438527_at	Gm5879 /// Rpl3	NM_013762 /// XR_035706 /// XR_107848	1.8159e-07	-2.06479
	1416361_a_at	Dync1i1	NM_001191023 /// NM_001191025 /// NM_001191026 /// NM_001191027 /// NM_010063	8.85962e-07	2.07377		1434944_at	Dmpk	NM_001190490 /// NM_001190491 /// NM_032418	8.66801e-08	2.1803		1449852_a_at	Ehd4	NM_133838	1.49121e-08	2.28862		1421227_at	Gzmd /// Gzme	NM_010372 /// NM_010373	0.000970159	-2.69531		1418627_at	Gclm	NM_008129	7.04669e-09	-1.78992		1446165_at	Gm6211	XR_002190 /// XR_033558	3.85285e-06	-1.61544
	1452792_at	Dzip1	NM_025943	2.97372e-10	3.01287		1417182_at	Dnaja2	NM_019794	1.3632e-07	1.56075		1416555_at	Ei24	NM_007915	1.59064e-08	1.6682		1450171_x_at	Gzme	NM_010373	0.000259428	-2.42788		1424300_at	Gemin6	NM_026053	1.85778e-08	-2.85784		1436930_x_at	Gm6453 /// Hmbs	NM_001110251 /// NM_013551 /// XM_888318 /// XM_915480	0.000696482	-1.63121
	1425295_at	Ear11	NM_053113	3.27343e-08	4.46935		1434196_at	Dnaja4	NM_021422	6.69971e-09	2.07166		1449278_at	Eif2ak3	NM_010121	3.16164e-08	1.85933		1415744_at	H2-Ke2	NM_001185182 /// NM_010385	1.14e-06	-1.56528		1421973_at	Gfra1	NM_010279	0.000135035	-1.52374		1456471_x_at	Gm6756 /// Phgdh	NM_016966	9.82878e-09	-2.83075
	1417298_at	Ebpl	NM_026598	1.03604e-07	1.78482		1448657_a_at	Dnajb2	NM_001159883 /// NM_001159884 /// NM_001159885 /// NM_020266 /// NM_178055	4.382e-09	1.90664		1450934_at	Eif4a2	NM_001123037 /// NM_001123038 /// NM_013506	1.76575e-06	1.61797		1416746_at	H2afx	NM_010436	2.37e-08	-2.5465		1459917_at	Ggnbp2	NM_153144	7.94695e-07	-1.78185		1426657_s_at	Gm8096 /// Phgdh	NM_016966 /// NR_033590	3.06911e-09	-3.6161
	1424561_at	Ece2	NM_025462 /// NM_139293 /// NM_177940 /// NM_177941 /// NM_177942	1.64614e-05	1.69083		1417191_at	Dnajb9	NM_013760	3.48651e-09	1.70679		1416414_at	Emilin1	NM_133918	8.08535e-08	1.68178		1426363_x_at	H2afy2	NM_207000	8.55e-05	-1.61347		1417962_s_at	Ghr	NM_001048147 /// NM_001048178 /// NM_010284	3.04253e-10	-1.84953		1456032_x_at	Gm8203 /// H2afz /// LOC100504949	NM_016750 /// XR_105012 /// XR_107551 /// XR_107552 /// XR_107553	1.06474e-06	-1.86342
	1460401_at	Edem3	NM_001039644	9.70263e-08	1.58026		1417441_at	Dnajc12	NM_013888 /// NR_033911	1.75661e-09	2.30701		1431162_a_at	Enah	NM_001083120 /// NM_001083121 /// NM_008680 /// NM_010135	2.77121e-08	2.00478		1421612_a_at	H2afy2 /// H2afy3	NM_207000 /// NR_003523	1.89e-05	-1.58319		1452598_at	Gins1	NM_001163476 /// NM_027014	1.36605e-09	-5.26938		1450086_at	Gmeb1	NM_001122992 /// NM_020273	9.51519e-07	-1.58436
	1427183_at	Efemp1	NM_146015	9.22723e-07	2.16161		1448850_a_at	Dnajc5	NM_016775	4.82854e-09	1.57448		1420965_a_at	Enc1	NM_007930	1.46938e-07	1.6776		1416415_a_at	H2afz	NM_016750	1.44e-08	-1.74329		1417913_at	Gins4	NM_024240	6.87004e-07	-1.64538		1417506_at	Gmnn	NM_020567	3.89903e-08	-3.5004
	1448507_at	Efhd1	NM_028889	0.000140502	1.63491		1448986_x_at	Dnase2a	NM_010062	4.18588e-05	1.69171		1426540_at	Endod1	NM_028013	1.35448e-06	1.78021		1438091_a_at	H2afz /// LOC100504949	NM_016750 /// XR_107551 /// XR_107552 /// XR_107553	6.8e-07	-1.96333		1423271_at	Gjb2	NM_008125	8.79156e-08	-9.57138		1416356_at	Gmpr2	NM_177992	7.01836e-06	-1.59383
	1416895_at	Efna1	NM_001162425 /// NM_010107	1.47562e-06	1.8178		1437938_x_at	Dnm2	NM_001039520	5.82923e-07	1.82772		1418829_a_at	Eno2	NM_013509	2.35534e-10	3.65984		1449169_at	Has2	NM_008216	2.76e-09	-1.86153		1416715_at	Gjb3	NM_001160012 /// NM_008126	4.68808e-06	-1.80384		1419316_s_at	Gnb1l	NM_001081682 /// NM_023120	2.63223e-06	-1.61284
	1431170_at	Efna3	NM_010108	1.27401e-09	3.13502		1423063_at	Dnmt3a	NM_007872 /// NM_153743	7.21901e-07	2.28753		1448136_at	Enpp2	NM_001136077 /// NM_015744	0.000193175	1.84401		1428061_at	Hat1	NM_026115	1.32e-08	-3.44473		1449094_at	Gjc1	NM_001159382 /// NM_001159383 /// NM_008122	2.27916e-09	-4.11803		1419469_at	Gnb4	NM_013531	1.48394e-08	-1.64097
	1416132_at	Efr3a	NM_133766	0.000197533	1.58715		1416127_a_at	Dnpep	NM_001110831 /// NM_016878	7.17012e-09	1.77089		1439260_a_at	Enpp3	NM_134005	7.18208e-05	2.24184		1424955_at	Haus1	NM_146089	1.72e-08	-2.64311		1428492_at	Glipr2	NM_027450	0.000907014	-1.7751		1433656_a_at	Gnl3	NM_153547	4.16339e-08	-1.7711
	1418648_at	Egln3	NM_028133	1.02574e-07	2.8882		1452603_at	Dpcd	NM_172639	6.80018e-08	1.84629		1425702_a_at	Enpp5	NM_001168620 /// NM_032003	2.70082e-11	6.54025		1423919_at	Haus3	NM_146159	4.32e-08	-2.2255		1430019_a_at	Gm10052 /// Gm5643 /// Hnrnpa1	NM_001039129 /// NM_010447 /// NR_002883 /// NR_002885	5.77609e-07	-2.22471		1425820_x_at	Gpatch4	NM_001110809 /// NM_025663	3.91186e-08	-1.76689
	1417236_at	Ehd3	NM_020578	4.46086e-06	1.55346		1435680_a_at	Dpp7	NM_031843	7.94713e-11	4.14238		1423330_at	Ensa	NM_001026212 /// NM_019561	5.93982e-08	1.51097		1451103_at	Haus4	NM_145462	1.48e-08	-2.52703		1452590_a_at	Gm10393 /// Plac9	NM_207229 /// XM_001472576	2.23243e-08	-3.73665		1417390_at	Gpn1	NM_133756	8.16389e-10	-1.93035
	1449852_a_at	Ehd4	NM_133838	2.45478e-08	2.17542		1427946_s_at	Dpyd	NM_170778	3.5915e-07	1.98931		1435172_at	Eomes	NM_001164789 /// NM_010136	1.07776e-05	1.76675		1452715_at	Haus5	NM_027999	3.05e-09	-2.28495		1438009_at	Gm11276 /// Hist1h2ao	NM_001177544 /// NM_178185	2.64621e-08	-7.89165		1424682_at	Gpn3	NM_024216	6.18177e-09	-1.70738
	1416555_at	Ei24	NM_007915	6.22797e-08	1.53762		1435494_s_at	Dsp	NM_023842	5.19371e-14	57.1983		1424092_at	Epb4.1	NM_001128606 /// NM_001128607 /// NM_183428	1.9659e-07	2.0751		1455488_at	Haus6	NM_173400	2.9e-09	-3.43699		1451184_at	Gm11847 /// Gm6793 /// Hnrnpa3	NM_053263 /// NM_146130 /// NM_198090 /// NR_033513 /// XM_003086345 /// XM_9882	2.40753e-09	-2.187		1424613_at	Gprc5b	NM_001195774 /// NM_022420	4.5946e-06	-1.60603
	1449278_at	Eif2ak3	NM_010121	1.94177e-08	1.93445		1421276_a_at	Dst	NM_133833 /// NM_134448	0.000307	1.70997		1460223_a_at	Epb4.9	NM_013514	9.14031e-07	1.76792		1418719_at	Haus8	NM_001163042 /// NM_029621	7.35e-06	-1.95668		1415913_at	Gm12270 /// Rps13	NM_026533 /// XM_001000226 /// XM_003086897	1.17446e-05	-1.55191		1424895_at	Gpsm2	NM_029522	1.03389e-08	-1.79015
	1450934_at	Eif4a2	NM_001123037 /// NM_001123038 /// NM_013506	7.27774e-07	1.71612		1436300_at	Dstyk	NM_172516	9.22869e-08	1.68401		1450380_at	Epdr1	NM_134065	7.23869e-09	2.00928		1437810_a_at	Hbb-bh1	NM_008219	1.19e-05	-1.55449		1419203_at	Gm16516	NR_027800	4.28998e-07	-1.67076		1425458_a_at	Grb10	NM_001177629 /// NM_010345	5.39741e-08	-1.63476
	1421882_a_at	Elavl2	NM_001177883 /// NM_010486 /// NM_207685 /// NM_207686	0.00337952	1.57541		1451040_at	Dtd1	NM_025314	1.08836e-11	8.69937		1418051_at	Ephb6	NM_001146351 /// NM_007680	2.64e-06	1.96597		1433736_at	Hcfc1	NM_008224	5.6e-08	-1.74354		1439463_x_at	Gm2710 /// Hmg1l1 /// Hmgb1	NM_001111282 /// NM_010439 /// XR_031779 /// XR_108238	9.20232e-09	-2.70562		1418492_at	Grem2	NM_011825	2.13225e-08	-2.0322
	1424098_at	Elovl7	NM_029001	8.99664e-05	1.50632		1429768_at	Dtna	NM_010087 /// NM_207650	3.72835e-07	4.28654		1422438_at	Ephx1	NM_010145	8.43341e-09	1.61469		1415888_at	Hdgf	NM_008231	9.14e-08	-1.53423		1421041_s_at	Gm3776 /// Gsta1 /// Gsta2	NM_008181 /// NM_008182 /// XM_001478795	1.24266e-06	-2.35355		1451672_at	Grk6	NM_001038018 /// NM_001112711 /// NM_011938	7.20313e-07	-1.91748
	1415856_at	Emb	NM_010330	6.20875e-07	2.25051		1426189_at	Dusp15	NM_001159376 /// NM_145744	8.72206e-10	4.82829		1448499_a_at	Ephx2	NM_007940	1.18232e-10	5.33159		1417541_at	Hells	NM_008234	1.75e-09	-4.54122		1454814_s_at	Gm5081	NM_001037746	1.34008e-05	-1.60492		1436887_x_at	Grwd1	NM_153419	4.27519e-08	-1.72589
	1416414_at	Emilin1	NM_133918	1.622e-08	1.89213		1451270_at	Dusp18	NM_173745	3.87854e-06	1.80878		1427225_at	Epn2	NM_010148	5.64783e-06	1.50173		1418102_at	Hes1	NM_008235	3.4e-05	-1.65051		1448192_s_at	Gm5081 /// Prps1	NM_001037746 /// NM_021463	7.06552e-05	-1.76033		1450886_at	Gsg2	NM_010353	5.67466e-09	-4.39648
	1420965_a_at	Enc1	NM_007930	8.09747e-08	1.74775		1434472_at	Dusp3	NM_028207	3.63868e-11	1.9709		1423344_at	Epor	NM_010149	2.2561e-05	1.58433		1418106_at	Hey2	NM_013904	0.000532343	-1.52776		1448232_x_at	Gm5620 /// Gm6682 /// Tuba1a /// Tuba1b /// Tuba1c	NM_009448 /// NM_011653 /// NM_011654 /// NR_033599 /// XM_003086752 /// XM_4862	5.63597e-05	-1.64798		1421817_at	Gsr	NM_010344	8.9054e-10	-1.69038
	1426540_at	Endod1	NM_028013	3.0063e-06	1.68115		1423736_a_at	Dym	NM_027727	1.19734e-06	1.57941		1419251_at	Eps15	NM_001159964 /// NM_007943	2.18369e-08	1.797		1449226_at	Hic1	NM_001098203 /// NM_010430	3.36e-06	-1.56033		1438527_at	Gm5879 /// Rpl3	NM_013762 /// XR_035706 /// XR_107848	5.60958e-08	-2.32218		1448330_at	Gstm1	NM_010358	2.17759e-05	-1.53438
	1418829_a_at	Eno2	NM_013509	1.346e-10	4.02232		1416361_a_at	Dync1i1	NM_001191023 /// NM_001191025 /// NM_001191026 /// NM_001191027 /// NM_010063	2.5239e-11	15.6046		1450935_at	Ercc5	NM_011729	3.71803e-07	1.6031		1451456_at	Hjurp	NM_198652	1.4e-06	-1.52232		1446165_at	Gm6211	XR_002190 /// XR_033558	1.31407e-06	-1.73737		1456036_x_at	Gsto1	NM_010362	5.51598e-09	-2.25222
	1448649_at	Enpep	NM_007934	1.28126e-07	3.9718		1418258_s_at	Dynll2	NM_001168471 /// NM_001168472 /// NM_026556	7.71465e-08	1.6298		1451449_at	Erlec1	NM_025745	9.15556e-10	1.96495		1416184_s_at	Hmga1 /// Hmga1-rs1	NM_001025427 /// NM_001039356 /// NM_001166476 /// NM_001166477 /// NM_001166535	5.98e-08	-4.76245		1456471_x_at	Gm6756 /// Phgdh	NM_016966	1.10976e-08	-2.78618		1426626_at	Gtf2f2	NM_026816	7.8571e-08	-1.74226
	1448136_at	Enpp2	NM_001136077 /// NM_015744	6.85539e-06	2.64455		1420614_at	Dynlt3	NM_025975	2.65084e-09	1.59362		1419030_at	Ero1l	NM_015774	2.21787e-07	2.01178		1450780_s_at	Hmga2	NM_010441	7.72e-08	-2.03544		1426657_s_at	Gm8096 /// Phgdh	NM_016966 /// NR_033590	3.256e-09	-3.58173		1417093_a_at	Gtf2h4	NM_010364	1.14183e-05	-1.62398
	1439260_a_at	Enpp3	NM_134005	7.78218e-05	2.22155		1452792_at	Dzip1	NM_025943	1.499e-10	3.3267		1451084_at	Etfdh	NM_025794	5.82562e-11	3.14265		1416176_at	Hmgb1	NM_010439	3.72e-08	-1.64806		1456032_x_at	Gm8203 /// H2afz /// LOC100504949	NM_016750 /// XR_105012 /// XR_107551 /// XR_107552 /// XR_107553	5.35355e-07	-1.97484		1427027_a_at	Gtf3a	NM_025652	3.85589e-07	-1.67224
	1425702_a_at	Enpp5	NM_001168620 /// NM_032003	1.46692e-11	7.59339		1425295_at	Ear11	NM_053113	5.5572e-10	12.2506		1433514_at	Etnk1	NM_029250	2.20453e-06	1.65575		1437313_x_at	Hmgb2	NM_008252	3.29e-07	-3.33337		1450086_at	Gmeb1	NM_001122992 /// NM_020273	7.0397e-07	-1.61372		1452781_a_at	Gtf3c2	NM_027901	3.52268e-07	-1.54705
	1423330_at	Ensa	NM_001026212 /// NM_019561	1.50491e-08	1.63466		1417298_at	Ebpl	NM_026598	1.65256e-08	2.07879		1422684_a_at	Exoc4	NM_009148	3.94612e-10	1.9284		1416155_at	Hmgb3	NM_008253	2.01e-09	-2.60784		1448571_a_at	Gmfb	NM_022023	2.39304e-06	-1.52436		1423142_a_at	Gtpbp4	NM_027000	3.79846e-06	-1.63158
	1429410_at	Eny2	NM_175009	4.4632e-06	1.60642		1422586_at	Ecel1	NM_021306	4.44255e-06	1.81346		1449023_a_at	Ezh1	NM_007970	1.04917e-05	1.70881		1427229_at	Hmgcr	NM_008255	8.78e-07	-1.90866		1417506_at	Gmnn	NM_020567	2.11227e-08	-3.87426		1423878_at	Gypc	NM_001048207	2.81013e-06	-1.79109
	1424092_at	Epb4.1	NM_001128606 /// NM_001128607 /// NM_183428	4.04373e-07	1.94509		1418862_at	Echdc3	NM_024208	5.77001e-06	1.56897		1450850_at	Ezr	NM_009510	3.25213e-08	1.78117		1433443_a_at	Hmgcs1	NM_145942	2.07e-06	-1.68346		1434440_at	Gnai1	NM_010305	8.73461e-05	-1.50067		1420343_at	Gzmd	NM_010372	4.12052e-07	-4.10518
	1450380_at	Epdr1	NM_134065	8.31194e-09	1.98513		1438045_at	Eea1	NM_001001932	7.54885e-07	1.51686		1424595_at	F11r	NM_172647	7.85992e-12	7.18153		1433507_a_at	Hmgn2 /// Hmgn4	NM_016957 /// XM_001473104 /// XM_003086446	3.1e-06	-1.77904		1419316_s_at	Gnb1l	NM_001081682 /// NM_023120	3.61343e-06	-1.58161		1421227_at	Gzmd /// Gzme	NM_010372 /// NM_010373	0.000186651	-3.57401
	1451991_at	Epha7	NM_001122889 /// NM_010141	3.59938e-06	2.11161		1427183_at	Efemp1	NM_146015	2.39191e-06	1.97514		1448929_at	F13a1	NM_001166391 /// NM_028784	3.09509e-11	41.3827		1450157_a_at	Hmmr	NM_013552	2.11e-07	-2.82014		1419469_at	Gnb4	NM_013531	3.24567e-09	-1.82256		1450171_x_at	Gzme	NM_010373	6.54847e-05	-2.94921
	1418051_at	Ephb6	NM_001146351 /// NM_007680	3.27634e-08	3.28847		1431170_at	Efna3	NM_010108	3.12265e-09	2.77469		1417412_at	F8a	NM_007978	1.55861e-08	2.0445		1416028_a_at	Hn1	NM_008258	1.04e-07	-1.96618		1448942_at	Gng11	NM_025331	3.95354e-07	-1.5674		1448194_a_at	H19	NR_001592	4.59322e-05	-2.7089
	1422438_at	Ephx1	NM_010145	3.88598e-10	2.02629		1416132_at	Efr3a	NM_133766	5.93726e-05	1.73082		1416023_at	Fabp3	NM_010174	1.94502e-09	5.54786		1455305_x_at	Hnrnpa1	NM_001039129 /// NM_010447	1.81e-05	-1.50324		1433656_a_at	Gnl3	NM_153547	2.59864e-08	-1.83473		1416746_at	H2afx	NM_010436	2.82096e-08	-2.49457
	1448499_a_at	Ephx2	NM_007940	1.21958e-09	3.48393		1418648_at	Egln3	NM_028133	3.69973e-06	1.94697		1426894_s_at	Fam102a	NM_153560	7.59437e-08	2.07421		1433829_a_at	Hnrnpa2b1	NM_016806 /// NM_182650	6.99e-07	-1.62928		1425820_x_at	Gpatch4	NM_001110809 /// NM_025663	3.11736e-08	-1.7966		1426363_x_at	H2afy2	NM_207000	6.77722e-06	-1.96827
	1421114_a_at	Epyc	NM_007884	1.8987e-06	4.27498		1449852_a_at	Ehd4	NM_133838	5.89495e-10	3.47181		1451568_at	Fam116a	NM_001134465 /// NM_145969	5.09747e-06	1.96834		1455855_x_at	Hnrnpab	NM_001048061 /// NM_010448	2.41e-05	-1.63612		1417390_at	Gpn1	NM_133756	1.32188e-09	-1.85704		1421612_a_at	H2afy2 /// H2afy3	NM_207000 /// NR_003523	7.72122e-07	-2.01762
	1450935_at	Ercc5	NM_011729	1.38691e-08	2.05071		1416555_at	Ei24	NM_007915	1.29379e-08	1.691		1433639_at	Fam117a	NM_172543	3.07761e-09	3.19306		1425142_a_at	Hnrnpd	NM_001077265 /// NM_001077266 /// NM_001077267 /// NM_007516	7.88e-08	-2.08541		1424682_at	Gpn3	NM_024216	5.85289e-09	-1.71372		1416415_a_at	H2afz	NM_016750	3.60301e-08	-1.63974
	1423548_s_at	Ergic3	NM_025516	3.66607e-08	1.82562		1449278_at	Eif2ak3	NM_010121	1.47383e-09	2.49418		1454236_a_at	Fam118b	NM_175411 /// NM_194257	1.9358e-07	1.65985		1423382_a_at	Hnrnpf	NM_001166427 /// NM_001166428 /// NM_001166429 /// NM_001166430 /// NM_001166431	5.26e-05	-1.50994		1418379_s_at	Gpr124	NM_054044	8.68267e-07	-1.55285		1438091_a_at	H2afz /// LOC100504949	NM_016750 /// XR_107551 /// XR_107552 /// XR_107553	6.14507e-07	-1.98099
	1451449_at	Erlec1	NM_025745	4.98008e-10	2.0735		1450934_at	Eif4a2	NM_001123037 /// NM_001123038 /// NM_013506	1.38521e-06	1.64326		1417142_at	Fam120b	NM_024203 /// NR_033586	7.01486e-07	1.50179		1437267_x_at	Hnrnph1	NM_021510	1.27e-06	-1.64627		1424895_at	Gpsm2	NM_029522	1.26034e-08	-1.76452		1418678_at	Has2	NM_008216	1.23074e-05	-1.67284
	1419030_at	Ero1l	NM_015774	5.48891e-08	2.30648		1424306_at	Elovl4	NM_001145974 /// NM_148941	0.000300242	1.59083		1438221_at	Fam126b	NM_172513	3.26275e-08	2.24272		1426698_a_at	Hnrnpm	NM_001109913 /// NM_029804	7.13e-08	-1.64653		1417836_at	Gpx7	NM_024198	7.76201e-06	-1.53442		1428061_at	Hat1	NM_026115	2.35992e-08	-3.15444
	1433683_at	Esrp2	NM_176838	7.49434e-07	1.87642		1424097_at	Elovl7	NM_029001	8.03259e-05	1.5625		1424683_at	Fam134b	NM_001034851 /// NM_025459	2.89328e-09	3.77859		1452030_a_at	Hnrnpr	NM_028871	1.36e-05	-1.60321		1425458_a_at	Grb10	NM_001177629 /// NM_010345	1.73225e-07	-1.52721		1424955_at	Haus1	NM_146089	1.51794e-08	-2.68454
	1451084_at	Etfdh	NM_025794	8.17237e-09	1.84899		1418618_at	En1	NM_010133	5.06806e-07	1.79055		1418474_at	Fam158a	NM_033146	6.91674e-09	1.9629		1424252_at	Hnrpdl	NM_016690	2.66e-05	-1.81646		1418492_at	Grem2	NM_011825	6.08013e-09	-2.29616		1423919_at	Haus3	NM_146159	6.7494e-07	-1.75469
	1433514_at	Etnk1	NM_029250	5.3507e-06	1.56601		1431162_a_at	Enah	NM_001083120 /// NM_001083121 /// NM_008680 /// NM_010135	1.35062e-06	1.52522		1425323_a_at	Fam173a	NM_145410	1.12956e-06	1.83446		1425255_s_at	Hnrpll	NM_144802	4.13e-08	-1.91354		1451672_at	Grk6	NM_001038018 /// NM_001112711 /// NM_011938	1.83839e-07	-2.17356		1451103_at	Haus4	NM_145462	6.52627e-09	-2.79654
	1416268_at	Ets2	NM_011809	2.19577e-07	2.08268		1420965_a_at	Enc1	NM_007930	7.63941e-08	1.75505		1419171_at	Fam174a	NM_026321	1.79089e-06	1.63283		1449397_at	Hoxb2	NM_134032	2.5e-06	-1.70376		1436887_x_at	Grwd1	NM_153419	2.76322e-08	-1.78048		1452715_at	Haus5	NM_027999	2.97327e-09	-2.29065
	1422684_a_at	Exoc4	NM_009148	1.46161e-10	2.10423		1426540_at	Endod1	NM_028013	7.19982e-08	2.32056		1418963_at	Fam188a	NM_024185	1.15413e-09	1.878		1452493_s_at	Hoxb7 /// Hoxb8	NM_010460 /// NM_010461	3.55e-05	-1.67454		1450886_at	Gsg2	NM_010353	7.61712e-09	-4.16497		1455488_at	Haus6	NM_173400	4.69024e-09	-3.19589
	1417160_s_at	Expi	NM_007969	5.35003e-06	1.96214		1418829_a_at	Eno2	NM_013509	2.61446e-10	3.59851		1419490_at	Fam19a5	NM_134096	1.42703e-05	1.72521		1452412_at	Hoxc8	NM_010466	2.92e-08	-1.8963		1421816_at	Gsr	NM_010344	0.000549124	-1.69918		1418719_at	Haus8	NM_001163042 /// NM_029621	2.12669e-06	-2.20548
	1422538_at	Extl2	NM_001163514 /// NM_001163515 /// NM_021388	8.50187e-08	1.80075		1448136_at	Enpp2	NM_001136077 /// NM_015744	5.68899e-05	2.07242		1424680_at	Fam26e	NM_178908	2.27386e-08	2.33914		1448586_at	Hspa14	NM_015765	9.25e-09	-1.6292		1448330_at	Gstm1	NM_010358	2.21645e-05	-1.53279		1420813_at	Hdac7	NM_019572	1.04742e-06	-1.71221
	1449023_a_at	Ezh1	NM_007970	1.1274e-05	1.70001		1439260_a_at	Enpp3	NM_134005	0.000367968	1.89018		1428619_at	Fam36a	NM_025511	1.43998e-07	1.53351		1416894_at	Hspbp1	NM_024172	3.6e-08	-1.72172		1456036_x_at	Gsto1	NM_010362	4.09408e-08	-1.87712		1415888_at	Hdgf	NM_008231	3.38321e-08	-1.6255
	1424595_at	F11r	NM_172647	5.51504e-12	7.85358		1425702_a_at	Enpp5	NM_001168620 /// NM_032003	1.4275e-11	7.6462		1448021_at	Fam46c	NM_001142952	1.35092e-06	1.84133		1426351_at	Hspd1	NM_010477	2.35e-09	-1.54719		1452239_at	Gt(ROSA)26Sor	NR_027008 /// NR_027009 /// NR_027010	1.62972e-05	-1.85447		1417541_at	Hells	NM_008234	1.4755e-09	-4.695
	1418907_at	F5	NM_007976	5.59474e-05	2.00328		1423330_at	Ensa	NM_001026212 /// NM_019561	3.13615e-09	1.8207		1451118_a_at	Fam53a	NM_178390	3.79876e-08	1.825		1423566_a_at	Hsph1	NM_013559	0.000152156	-1.52584		1426626_at	Gtf2f2	NM_026816	3.88479e-08	-1.8355		1418106_at	Hey2	NM_013904	0.000265226	-1.60115
	1417412_at	F8a	NM_007978	6.80246e-09	2.21287		1449190_a_at	Entpd4	NM_026174	4.75218e-06	1.58444		1417147_at	Fam69b	NM_019833	3.92182e-05	1.5147		1460495_s_at	Htra2	NM_019752	8.95e-09	-1.50483		1427027_a_at	Gtf3a	NM_025652	2.152e-07	-1.74063		1451456_at	Hjurp	NM_198652	4.49101e-07	-1.62779
	1416023_at	Fabp3	NM_010174	1.41679e-10	10.8259		1417384_at	Entpd5	NM_001026214 /// NM_007647	5.32674e-07	1.54515		1418658_at	Fam82b	NM_025476	1.39908e-06	1.81618		1418308_at	Hus1	NM_008316	1.34e-05	-1.7579		1428449_at	Gtf3c2	NM_027901	1.3014e-05	-1.84414		1416184_s_at	Hmga1 /// Hmga1-rs1	NM_001025427 /// NM_001039356 /// NM_001166476 /// NM_001166477 /// NM_001166535	4.61708e-08	-5.01777
	1417220_at	Fah	NM_010176	1.95416e-08	1.61613		1429410_at	Eny2	NM_175009	1.23127e-05	1.51269		1425452_s_at	Fam84a	NM_029007	3.36555e-06	2.62395		1460308_a_at	Ict1	NM_026729	1e-05	-1.51033		1423143_at	Gtpbp4	NM_027000	4.05607e-06	-1.68558		1450780_s_at	Hmga2	NM_010441	4.3061e-09	-2.78712
	1426894_s_at	Fam102a	NM_153560	4.49427e-09	2.84164		1435172_at	Eomes	NM_001164789 /// NM_010136	1.86206e-05	1.6965		1460251_at	Fas	NM_001146708 /// NM_007987	9.25789e-09	3.64956		1425895_a_at	Id1	NM_010495	2.08e-06	-1.75101		1423878_at	Gypc	NM_001048207	5.06341e-06	-1.71459		1416176_at	Hmgb1	NM_010439	6.81342e-09	-1.85804
	1435375_at	Fam105a	NM_198301	4.9935e-06	1.61602		1424092_at	Epb4.1	NM_001128606 /// NM_001128607 /// NM_183428	2.42861e-09	3.58079		1448420_a_at	Fbxl12	NM_001002846 /// NM_013911	1.70428e-05	1.51551		1422537_a_at	Id2	NM_010496	4.57e-07	-1.8375		1420343_at	Gzmd	NM_010372	2.97038e-07	-4.36274		1437313_x_at	Hmgb2	NM_008252	1.3105e-07	-3.87652
	1433639_at	Fam117a	NM_172543	1.02653e-09	3.79341		1460223_a_at	Epb4.9	NM_013514	5.11601e-07	1.8484		1418419_at	Fbxl20	NM_028149	4.6269e-08	1.92599		1423260_at	Id4	NM_031166	6.22e-09	-3.19239		1421227_at	Gzmd /// Gzme	NM_010372 /// NM_010373	0.000357798	-3.17947		1416155_at	Hmgb3	NM_008253	2.9837e-09	-2.48964
	1454236_a_at	Fam118b	NM_175411 /// NM_194257	3.32061e-07	1.60442		1450380_at	Epdr1	NM_134065	2.11992e-08	1.83857		1427004_at	Fbxo2	NM_176848	1.08387e-11	5.91857		1450048_a_at	Idh2	NM_173011	9.97e-07	-1.73872		1450171_x_at	Gzme	NM_010373	8.38287e-05	-2.84196		1427229_at	Hmgcr	NM_008255	3.49362e-06	-1.71508
	1449274_at	Fam119a	NM_025964	2.35482e-05	1.66964		1451991_at	Epha7	NM_001122889 /// NM_010141	0.000127974	1.58143		1417535_at	Fbxo25	NM_025785	1.26143e-08	2.33301		1451122_at	Idi1	NM_145360	3.89e-08	-2.81883		1448194_a_at	H19	NR_001592	0.000648821	-1.96787		1433444_at	Hmgcs1	NM_145942	7.03614e-07	-1.63381
	1428122_s_at	Fam125b	NM_175184	1.58676e-07	1.53491		1418051_at	Ephb6	NM_001146351 /// NM_007680	4.57799e-08	3.12934		1426871_at	Fbxo33	NM_001033156	7.12132e-09	2.05895		1417612_at	Ier5	NM_010500	7.45e-11	-1.72167		1415744_at	H2-Ke2	NM_001185182 /// NM_010385	2.17855e-06	-1.50906		1433507_a_at	Hmgn2 /// Hmgn4	NM_016957 /// XM_001473104 /// XM_003086446	1.48319e-07	-2.35021
	1424683_at	Fam134b	NM_001034851 /// NM_025459	4.12834e-09	3.56452		1422438_at	Ephx1	NM_010145	3.36541e-10	2.05256		1418510_s_at	Fbxo8	NM_015791	2.21104e-05	1.70202		1419066_at	Ier5l	NM_030244	0.000387303	-1.51687		1416746_at	H2afx	NM_010436	2.43626e-08	-2.5378		1450157_a_at	Hmmr	NM_013552	1.2337e-07	-3.03677
	1448557_at	Fam13c	NM_001143776 /// NM_001143777 /// NM_024244	6.23595e-07	1.81995		1448499_a_at	Ephx2	NM_007940	1.59522e-09	3.34228		1428120_at	Fbxw9	NM_026791	3.61013e-06	1.77094		1426597_s_at	Iffo2	NM_183148	1.07e-06	-1.53305		1426363_x_at	H2afy2	NM_207000	1.54934e-05	-1.83294		1416028_a_at	Hn1	NM_008258	9.52085e-08	-1.98101
	1418474_at	Fam158a	NM_033146	3.66123e-08	1.7263		1450935_at	Ercc5	NM_011729	7.50413e-09	2.17331		1416978_at	Fcgrt	NM_010189	9.96169e-09	2.7894		1426278_at	Ifi27l2a	NM_029803	5.96e-08	-3.95767		1421612_a_at	H2afy2 /// H2afy3	NM_207000 /// NR_003523	3.31846e-06	-1.7861		1455740_at	Hnrnpa1	NM_001039129 /// NM_010447	1.33176e-07	-1.56995
	1426701_at	Fam160a2	NM_199009	1.60671e-06	1.53819		1423548_s_at	Ergic3	NM_025516	2.71101e-08	1.8691		1425062_at	Fcrl1	NM_001136236 /// NM_153090 /// NM_178165	6.56816e-06	1.64317		1425120_x_at	Ifi27l2b	NM_145449	4.86e-07	-2.03217		1450307_x_at	H2afy3	NR_003523	3.97561e-05	-1.51238		1420365_a_at	Hnrnpa2b1	NM_016806 /// NM_182650	1.82771e-08	-1.50421
	1425323_a_at	Fam173a	NM_145410	5.45089e-07	1.94826		1451449_at	Erlec1	NM_025745	2.29182e-10	2.23435		1425037_at	Fgd4	NM_139232 /// NM_139233 /// NM_139234	5.0819e-05	1.54045		1416067_at	Ifrd1	NM_013562	6.77e-07	-1.7321		1416415_a_at	H2afz	NM_016750	7.96215e-09	-1.82009		1452712_at	Hnrnpa3	NM_053263 /// NM_146130 /// NM_198090	2.85282e-08	-1.71401
	1419171_at	Fam174a	NM_026321	5.8514e-06	1.52104		1419030_at	Ero1l	NM_015774	1.19072e-06	1.75499		1451693_a_at	Fgf12	NM_010199 /// NM_183064	2.41477e-07	2.41115		1451016_at	Ifrd2	NM_025903	2.29e-05	-1.88454		1438091_a_at	H2afz /// LOC100504949	NM_016750 /// XR_107551 /// XR_107552 /// XR_107553	1.33732e-07	-2.2976		1448144_at	Hnrnpab	NM_001048061 /// NM_010448	2.48079e-06	-1.51769
	1419490_at	Fam19a5	NM_134096	1.69313e-05	1.70379		1449280_at	Esm1	NM_023612	2.28698e-05	1.73745		1449545_at	Fgf18	NM_008005	1.15084e-08	2.60954		1448152_at	Igf2	NM_001122736 /// NM_001122737 /// NM_010514	3.11e-06	-4.71283		1452145_at	H6pd	NM_173371	3.80923e-08	-1.53059		1425142_a_at	Hnrnpd	NM_001077265 /// NM_001077266 /// NM_001077267 /// NM_007516	2.09016e-08	-2.38737
	1424680_at	Fam26e	NM_178908	1.28954e-09	3.39153		1433683_at	Esrp2	NM_176838	7.27281e-06	1.59493		1420795_at	Fgf9	NM_013518	6.31778e-05	1.64784		1427394_at	Igf2as	NR_002855	1.6e-06	-1.55084		1449169_at	Has2	NM_008216	9.63365e-09	-1.70005		1450963_at	Hnrnpf	NM_001166427 /// NM_001166428 /// NM_001166429 /// NM_001166430 /// NM_001166431	2.40965e-06	-1.55652
	1448021_at	Fam46c	NM_001142952	3.43466e-07	2.0732		1451084_at	Etfdh	NM_025794	5.70645e-09	1.90254		1425911_a_at	Fgfr1	NM_001079908 /// NM_001079909 /// NM_010206	1.01478e-06	2.3499		1418761_at	Igf2bp1	NM_009951	2.69e-05	-1.779		1428061_at	Hat1	NM_026115	9.84204e-09	-3.6092		1437267_x_at	Hnrnph1	NM_021510	9.36885e-07	-1.67943
	1417147_at	Fam69b	NM_019833	1.87781e-06	1.86705		1433514_at	Etnk1	NM_029250	4.86771e-06	1.57492		1418596_at	Fgfr4	NM_008011	7.50616e-07	1.99178		1453957_a_at	Igf2bp3	NM_023670	0.00110493	-1.67758		1424955_at	Haus1	NM_146089	1.02492e-08	-2.82322		1426698_a_at	Hnrnpm	NM_001109913 /// NM_029804	8.10648e-08	-1.63317
	1418658_at	Fam82b	NM_025476	3.74513e-06	1.68935		1422684_a_at	Exoc4	NM_009148	9.54353e-11	2.19205		1452799_at	Fggy	NM_001113412 /// NM_029347	6.71581e-07	1.59671		1417933_at	Igfbp6	NM_008344	5.67e-09	-2.51419		1423919_at	Haus3	NM_146159	2.97786e-07	-1.86819		1427129_a_at	Hnrnpr	NM_028871	1.89467e-07	-1.52646
	1452273_at	Fam83h	NM_001168253 /// NM_134087	1.24312e-07	1.61068		1422538_at	Extl2	NM_001163514 /// NM_001163515 /// NM_021388	5.84698e-08	1.85332		1421855_at	Fgl2	NM_008013	1.51614e-09	4.83434		1449982_at	Il11	NM_008350	3.24e-08	-2.47536		1451103_at	Haus4	NM_145462	3.06303e-09	-3.10019		1424252_at	Hnrpdl	NM_016690	5.02792e-05	-1.72717
	1425452_s_at	Fam84a	NM_029007	1.29242e-05	2.23931		1449023_a_at	Ezh1	NM_007970	1.10983e-05	1.70192		1435551_at	Fhod3	NM_175276	7.72749e-13	8.90427		1422397_a_at	Il15ra	NM_008358 /// NM_133836	2.58e-07	-1.95937		1452715_at	Haus5	NM_027999	1.26079e-09	-2.51805		1425255_s_at	Hnrpll	NM_144802	6.20519e-07	-1.58153
	1460251_at	Fas	NM_001146708 /// NM_007987	1.12887e-08	3.53429		1450850_at	Ezr	NM_009510	1.38983e-09	2.36332		1454796_at	Ficd	NM_001010825	1.01435e-06	1.97175		1435714_x_at	Il17d	NM_145837	2.43e-05	-1.93164		1455488_at	Haus6	NM_173400	1.61437e-09	-3.77793		1449397_at	Hoxb2	NM_134032	1.17754e-05	-1.54296
	1448420_a_at	Fbxl12	NM_001002846 /// NM_013911	8.93998e-06	1.5739		1424595_at	F11r	NM_172647	7.49333e-13	14.0979		1422733_at	Fjx1	NM_010218	3.28859e-07	2.13808		1425145_at	Il1rl1	NM_001025602 /// NM_010743	3.18e-09	-3.17215		1418719_at	Haus8	NM_001163042 /// NM_029621	2.29292e-06	-2.1884		1452412_at	Hoxc8	NM_010466	2.1472e-07	-1.64216
	1418419_at	Fbxl20	NM_028149	4.13116e-08	1.94442		1448929_at	F13a1	NM_001166391 /// NM_028784	6.15648e-12	95.3751		1449429_at	Fkbp1b	NM_016863	3.2077e-05	1.52883		1416296_at	Il2rg	NM_013563	0.0001923	-1.61547		1418349_at	Hbegf	NM_010415	2.7371e-08	-1.63191		1460371_at	Hspa12b	NM_028306	9.37055e-07	-1.91735
	1427004_at	Fbxo2	NM_176848	1.6186e-12	9.54637		1417412_at	F8a	NM_007978	8.185e-10	2.82191		1416113_at	Fkbp8	NM_001111066 /// NM_010223	4.7332e-08	1.50507		1421034_a_at	Il4ra	NM_001008700	1.67e-05	-1.9553		1433736_at	Hcfc1	NM_008224	8.27955e-08	-1.697		1448586_at	Hspa14	NM_015765	1.62027e-09	-1.83709
	1417535_at	Fbxo25	NM_025785	3.6584e-09	2.69305		1416023_at	Fabp3	NM_010174	2.38377e-10	9.3119		1423663_at	Flcn	NM_146018	7.81673e-06	1.58743		1450297_at	Il6	NM_031168	0.000270291	-2.5038		1420813_at	Hdac7	NM_019572	8.93717e-07	-1.73152		1416894_at	Hspbp1	NM_024172	2.71099e-08	-1.75656
	1426871_at	Fbxo33	NM_001033156	8.91885e-08	1.68853		1417220_at	Fah	NM_010176	6.5145e-09	1.73616		1426750_at	Flnb	NM_134080	0.000228279	1.51561		1417948_s_at	Ilf2	NM_026374	8.82e-06	-1.53824		1415888_at	Hdgf	NM_008231	2.44569e-08	-1.65908		1418308_at	Hus1	NM_008316	3.13535e-05	-1.653
	1418510_s_at	Fbxo8	NM_015791	4.40498e-06	1.93589		1426894_s_at	Fam102a	NM_153560	6.98231e-09	2.68539		1426642_at	Fn1	NM_010233	1.84967e-05	1.50647		1426213_at	Imp4	NM_178601	4.78e-08	-1.772		1417541_at	Hells	NM_008234	7.5823e-10	-5.37472		1425895_a_at	Id1	NM_010495	9.84547e-08	-2.29532
	1428120_at	Fbxw9	NM_026791	1.48104e-06	1.90118		1424761_at	Fam115c	NM_146174	1.15945e-09	2.4888		1453321_at	Fndc1	NM_001081416	6.31215e-05	1.93009		1415851_a_at	Impdh2	NM_011830	6.31e-08	-1.65632		1418102_at	Hes1	NM_008235	1.92567e-05	-1.7189		1422537_a_at	Id2	NM_010496	5.27893e-07	-1.8171
	1416978_at	Fcgrt	NM_010189	6.45192e-09	2.95579		1451568_at	Fam116a	NM_001134465 /// NM_145969	4.87846e-05	1.64607		1450995_at	Folr1	NM_008034	0.000104189	1.65828		1423092_at	Incenp	NM_016692	2.86e-11	-4.51673		1418106_at	Hey2	NM_013904	0.000385844	-1.5606		1423260_at	Id4	NM_031166	1.96555e-08	-2.72757
	1449545_at	Fgf18	NM_008005	1.22225e-08	2.5906		1433639_at	Fam117a	NM_172543	2.00008e-09	3.40697		1423100_at	Fos	NM_010234	1.82888e-07	1.59962		1422053_at	Inhba	NM_008380	6.26e-05	-1.97369		1448183_a_at	Hif1a	NM_010431	4.18417e-05	-1.5188		1450048_a_at	Idh2	NM_173011	2.91899e-06	-1.61707
	1420795_at	Fgf9	NM_013518	5.08059e-05	1.67353		1454236_a_at	Fam118b	NM_175411 /// NM_194257	2.10765e-08	1.9589		1434831_a_at	Foxo3	NM_019740	1.49203e-07	1.88829		1434011_a_at	Ints5	NM_176843	1.12e-09	-1.57635		1451456_at	Hjurp	NM_198652	3.65277e-07	-1.64935		1451122_at	Idi1	NM_145360	5.27651e-09	-3.79917
	1451912_a_at	Fgfrl1	NM_001164259 /// NM_054071	5.40981e-05	1.59355		1449274_at	Fam119a	NM_025964	1.45105e-05	1.72894		1422735_at	Foxq1	NM_008239	1.75942e-06	2.08887		1428532_at	Ints7	NM_178632	6.81e-08	-1.70479		1416184_s_at	Hmga1 /// Hmga1-rs1	NM_001025427 /// NM_001039356 /// NM_001166476 /// NM_001166477 /// NM_001166535	5.12227e-08	-4.91257		1417612_at	Ier5	NM_010500	8.10467e-11	-1.71191
	1452799_at	Fggy	NM_001113412 /// NM_029347	9.97934e-08	1.8185		1417142_at	Fam120b	NM_024203 /// NR_033586	5.97823e-07	1.51463		1438169_a_at	Frmd4b	NM_145148	1.30123e-07	5.90674		1426946_at	Ipo5	NM_023579	1.93e-09	-1.96733		1450780_s_at	Hmga2	NM_010441	1.45966e-08	-2.40692		1419066_at	Ier5l	NM_030244	6.21579e-06	-2.10392
	1421855_at	Fgl2	NM_008013	1.37893e-10	8.41571		1438221_at	Fam126b	NM_172513	1.09237e-07	1.99846		1423465_at	Frrs1	NM_001113478 /// NM_009146	7.32845e-08	1.95775		1459894_at	Iqgap2	NM_027711	5.15e-07	-2.47935		1416176_at	Hmgb1	NM_010439	3.32676e-09	-1.9704		1421551_s_at	Ifi202b	NM_008327 /// NM_011940	2.1669e-06	-1.55508
	1435551_at	Fhod3	NM_175276	2.20638e-12	6.80359		1424683_at	Fam134b	NM_001034851 /// NM_025459	3.0811e-11	10.5146		1416109_at	Fuca1	NM_024243	1.97236e-08	1.91913		1434850_at	Iqgap3	NM_001033484	4e-08	-2.93942		1437313_x_at	Hmgb2	NM_008252	9.44148e-08	-4.10812		1426278_at	Ifi27l2a	NM_029803	3.59513e-07	-2.98205
	1454796_at	Ficd	NM_001010825	6.75561e-07	2.04566		1418474_at	Fam158a	NM_033146	5.50811e-09	2.00194		1416046_a_at	Fuca2	NM_025799	2.06966e-10	3.99008		1443969_at	Irs2	NM_001081212	1.71e-06	-1.55704		1416155_at	Hmgb3	NM_008253	1.10713e-09	-2.81096		1416067_at	Ifrd1	NM_013562	1.29668e-06	-1.65664
	1449429_at	Fkbp1b	NM_016863	3.25469e-07	2.18033		1425323_a_at	Fam173a	NM_145410	2.89714e-07	2.06185		1427177_at	Fyco1	NM_001110253 /// NM_148925	2.72397e-07	2.12312		1451983_at	Irx1	NM_010573	2.57e-06	-1.76754		1427229_at	Hmgcr	NM_008255	9.80882e-07	-1.89107		1451016_at	Ifrd2	NM_025903	6.06374e-06	-2.13383
	1416803_at	Fkbp7	NM_010222	2.82931e-08	1.83226		1419171_at	Fam174a	NM_026321	1.68153e-06	1.63947		1417301_at	Fzd6	NM_001162494 /// NM_008056	1.71873e-09	2.42648		1426298_at	Irx2	NM_010574	7.42e-08	-1.76333		1433444_at	Hmgcs1	NM_145942	1.35919e-06	-1.56928		1448152_at	Igf2	NM_001122736 /// NM_001122737 /// NM_010514	6.28369e-06	-4.10532
	1416113_at	Fkbp8	NM_001111066 /// NM_010223	1.96817e-08	1.57944		1418963_at	Fam188a	NM_024185	1.86923e-08	1.55785		1423758_at	G3bp2	NM_001080794 /// NM_001080795 /// NM_001080796 /// NM_001080797 /// NM_011816	5.59246e-09	1.64255		1419357_at	Isy1	NM_133934	1.13e-08	-2.09536		1433507_a_at	Hmgn2 /// Hmgn4	NM_016957 /// XM_001473104 /// XM_003086446	5.47524e-07	-2.05914		1427394_at	Igf2as	NR_002855	1.04504e-06	-1.59026
	1423663_at	Flcn	NM_146018	1.52853e-05	1.52537		1419490_at	Fam19a5	NM_134096	1.80824e-05	1.69574		1419428_a_at	Gaa	NM_001159324 /// NM_008064	1.44447e-08	2.25595		1423267_s_at	Itga5	NM_010577	1.95e-08	-1.94525		1450157_a_at	Hmmr	NM_013552	1.04609e-07	-3.10956		1418761_at	Igf2bp1	NM_009951	1.87871e-05	-1.8312
	1438982_s_at	Flywch2	NM_029798	1.49671e-05	1.73222		1417688_at	Fam20c	NM_030565	1.07643e-09	2.71915		1417693_a_at	Gab1	NM_021356	1.13561e-06	1.63117		1425718_a_at	Ivns1abp	NM_001039511 /// NM_001039512 /// NM_054102	1.31e-06	-1.60223		1416028_a_at	Hn1	NM_008258	1.48836e-07	-1.90717		1453957_a_at	Igf2bp3	NM_023670	0.00390691	-1.51879
	1422905_s_at	Fmo2	NM_018881	1.78395e-05	1.73245		1424680_at	Fam26e	NM_178908	1.53475e-09	3.30288		1416418_at	Gabarapl1	NM_020590	1.35083e-07	1.9775		1451384_at	Jmjd5	NM_029842	0.000414888	-1.60386		1455305_x_at	Hnrnpa1	NM_001039129 /// NM_010447	8.01931e-06	-1.57604		1417933_at	Igfbp6	NM_008344	3.63072e-08	-2.07235
	1415939_at	Fmod	NM_021355	3.7621e-06	2.41562		1448021_at	Fam46c	NM_001142952	2.51602e-07	2.13592		1423187_at	Gabarapl2	NM_026693	1.22531e-08	1.95785		1420056_s_at	Jmjd6	NM_033398	1.92e-07	-1.51162		1433830_at	Hnrnpa2b1	NM_016806 /// NM_182650	8.67856e-06	-1.55059		1460664_at	Ikzf4	NM_011772	2.098e-06	-1.51092
	1426642_at	Fn1	NM_010233	1.82202e-05	1.50774		1417147_at	Fam69b	NM_019833	4.54373e-05	1.50203		1421738_at	Gabra2	NM_008066	4.3235e-06	1.73669		1448694_at	Jun	NM_010591	1.96e-07	-1.53426		1452712_at	Hnrnpa3	NM_053263 /// NM_146130 /// NM_198090	1.40674e-07	-1.55213		1449982_at	Il11	NM_008350	8.78263e-07	-1.81037
	1453321_at	Fndc1	NM_001081416	3.43227e-06	2.65397		1418658_at	Fam82b	NM_025476	1.5066e-06	1.80578		1460408_at	Gabrg1	NM_010252	4.19445e-05	1.73586		1426783_at	Kat2a	NM_001038010 /// NM_020004	1.09e-06	-1.55518		1459880_at	Hnrnpab	NM_001048061 /// NM_010448	4.57965e-05	-1.54008		1422397_a_at	Il15ra	NM_008358 /// NM_133836	2.32223e-07	-1.97732
	1426903_at	Fndc3a	NM_207636	3.98721e-07	1.5285		1425452_s_at	Fam84a	NM_029007	6.858e-07	3.27946		1449519_at	Gadd45a	NM_007836	1.77595e-08	2.19053		1454043_a_at	Kcnab1	NM_010597	6.68e-08	-2.30272		1425142_a_at	Hnrnpd	NM_001077265 /// NM_001077266 /// NM_001077267 /// NM_007516	1.49338e-08	-2.4796		1435714_x_at	Il17d	NM_145837	3.77653e-05	-1.85811
	1431900_a_at	Foxa3	NM_008260	4.20316e-07	2.38182		1439406_x_at	Fars2	NM_001039189 /// NM_024274	0.00366273	1.54732		1453851_a_at	Gadd45g	NM_011817	5.34188e-07	1.64037		1448690_at	Kcnk1	NM_008430	1.95e-05	-1.55357		1450963_at	Hnrnpf	NM_001166427 /// NM_001166428 /// NM_001166429 /// NM_001166430 /// NM_001166431	1.69421e-06	-1.58942		1448950_at	Il1r1	NM_001123382 /// NM_008362	3.58118e-05	-1.80576
	1419485_at	Foxc1	NM_008592	1.33464e-07	2.24565		1460251_at	Fas	NM_001146708 /// NM_007987	9.84858e-09	3.61291		1452583_s_at	Galm	NM_176963	1.63908e-06	1.7718		1435945_a_at	Kcnn4	NM_001163510 /// NM_008433	2.51e-08	-1.83138		1437267_x_at	Hnrnph1	NM_021510	4.96623e-07	-1.75578		1425145_at	Il1rl1	NM_001025602 /// NM_010743	1.29538e-10	-5.62403
	1434831_a_at	Foxo3	NM_019740	1.70763e-08	2.3114		1422540_at	Fbln1	NM_010180	8.61367e-06	1.80049		1448744_at	Galns	NM_001193645 /// NM_016722	7.42732e-07	1.78211		1434881_s_at	Kctd12	NM_177715	4.6e-07	-2.05345		1426698_a_at	Hnrnpm	NM_001109913 /// NM_029804	3.17397e-08	-1.73804		1416296_at	Il2rg	NM_013563	0.000493961	-1.51682
	1422735_at	Foxq1	NM_008239	1.30314e-05	1.75883		1448420_a_at	Fbxl12	NM_001002846 /// NM_013911	1.21112e-05	1.54561		1424748_at	Galnt11	NM_144908	1.54831e-05	1.70618		1452198_at	Kdm2b	NM_001003953 /// NM_001005866 /// NM_013910	6.35e-07	-1.55602		1427129_a_at	Hnrnpr	NM_028871	1.31045e-07	-1.55802		1421034_a_at	Il4ra	NM_001008700	1.85789e-06	-2.45545
	1438169_a_at	Frmd4b	NM_145148	3.01844e-05	2.37994		1418419_at	Fbxl20	NM_028149	9.13882e-08	1.82384		1416760_at	Galntl1	NM_001081421	4.50121e-05	1.50124		1418628_at	Khdrbs1	NM_011317	6e-07	-1.54979		1423051_at	Hnrnpu	NM_016805	5.11554e-07	-1.55512		1450297_at	Il6	NM_031168	0.000999905	-2.11879
	1423465_at	Frrs1	NM_001113478 /// NM_009146	5.02918e-08	2.0235		1427004_at	Fbxo2	NM_176848	8.28842e-11	3.96624		1417399_at	Gas6	NM_019521	8.92745e-07	1.809		1452315_at	Kif11	NM_010615	2.55e-06	-1.77244		1424252_at	Hnrpdl	NM_016690	1.34274e-05	-1.92507		1417948_s_at	Ilf2	NM_026374	3.70695e-06	-1.62137
	1448424_at	Frzb	NM_011356	0.00012297	1.61411		1417535_at	Fbxo25	NM_025785	3.45783e-09	2.71217		1425464_at	Gata6	NM_010258	4.91723e-05	1.55969		1424107_at	Kif18a	NM_139303	2.65e-07	-2.68499		1425255_s_at	Hnrpll	NM_144802	5.55504e-08	-1.86795		1426213_at	Imp4	NM_178601	1.37146e-07	-1.6489
	1416109_at	Fuca1	NM_024243	1.69381e-08	1.94368		1426871_at	Fbxo33	NM_001033156	3.35399e-08	1.81012		1425075_at	Gatad2b	NM_139304	7.02597e-08	1.71305		1449207_a_at	Kif20a	NM_001166406 /// NM_001166407 /// NM_009004	1.42e-08	-4.64101		1452493_s_at	Hoxb7 /// Hoxb8	NM_010460 /// NM_010461	9.59693e-05	-1.56595		1418665_at	Impa2	NM_053261	2.21473e-07	-2.04729
	1416046_a_at	Fuca2	NM_025799	2.17688e-10	3.95531		1418510_s_at	Fbxo8	NM_015791	1.75778e-05	1.731		1451589_at	Gatsl2	NM_030719	1.15303e-05	1.54736		1437716_x_at	Kif22	NM_145588	4.51e-08	-2.40118		1452412_at	Hoxc8	NM_010466	5.64356e-08	-1.80122		1415851_a_at	Impdh2	NM_011830	2.03459e-08	-1.79089
	1421374_a_at	Fxyd1	NM_019503 /// NM_052991 /// NM_052992 /// NM_194321	1.17146e-06	1.8843		1424986_s_at	Fbxw7	NM_001177773 /// NM_001177774 /// NM_080428	2.75608e-07	1.63545		1450099_a_at	Gba	NM_001077411 /// NM_008094	2.07571e-08	2.09854		1453748_a_at	Kif23	NM_024245	1.11e-07	-3.42622		1448586_at	Hspa14	NM_015765	2.42957e-08	-1.54015		1423092_at	Incenp	NM_016692	3.22695e-11	-4.41551
	1427177_at	Fyco1	NM_001110253 /// NM_148925	2.15152e-07	2.17291		1428120_at	Fbxw9	NM_026791	4.07432e-07	2.13752		1424698_s_at	Gca	NM_145523	5.04767e-05	1.78465		1449060_at	Kif2c	NM_134471	3.39e-09	-3.89234		1418253_a_at	Hspa4l	NM_011020	7.80099e-07	-1.63989		1450760_a_at	Ing3	NM_023626	8.54696e-06	-1.53867
	1422985_at	Fzd1	NM_021457	8.80841e-05	1.53582		1426872_at	Fcgbp	NM_001122603	8.28911e-05	1.55061		1425503_at	Gcnt2	NM_008105 /// NM_023887 /// NM_133219	5.72779e-08	2.27244		1450692_at	Kif4	NM_008446	2.81e-09	-4.32086		1421290_at	Hspb7	NM_013868	7.06656e-05	-1.52875		1424428_at	Ino80e	NM_153580	0.000128578	-1.50903
	1417301_at	Fzd6	NM_001162494 /// NM_008056	5.30549e-10	2.79489		1416978_at	Fcgrt	NM_010189	4.70704e-08	2.32173		1422868_s_at	Gda	NM_010266	2.70776e-05	1.55065		1449877_s_at	Kifc1	NM_001195298 /// XM_001479207	4.82e-08	-2.11335		1416894_at	Hspbp1	NM_024172	6.60205e-08	-1.65371		1434011_a_at	Ints5	NM_176843	1.26719e-09	-1.56544
	1422327_s_at	G6pd2 /// G6pdx	NM_008062 /// NM_019468	1.10682e-07	1.90522		1416806_at	Fdxr	NM_007997	3.60421e-06	1.76569		1451070_at	Gdi1	NM_010273	5.17608e-08	1.60591		1416029_at	Klf10	NM_013692	1.07e-05	-1.51427		1426351_at	Hspd1	NM_010477	3.44965e-09	-1.51559		1428532_at	Ints7	NM_178632	2.42651e-08	-1.83734
	1448354_at	G6pdx	NM_008062	5.88998e-09	2.03293		1451693_a_at	Fgf12	NM_010199 /// NM_183064	7.90577e-08	2.76051		1424076_at	Gdpd1	NM_025638	1.76988e-07	2.48373		1433508_at	Klf6	NM_011803	2.35e-06	-1.63613		1425993_a_at	Hsph1	NM_013559	4.42185e-07	-1.50988		1426946_at	Ipo5	NM_023579	3.26994e-09	-1.88344
	1419428_a_at	Gaa	NM_001159324 /// NM_008064	3.9606e-09	2.60706		1420806_at	Fgf16	NM_030614	0.000189768	1.75371		1426063_a_at	Gem	NM_010276	1.46355e-06	1.65763		1419354_at	Klf7	NM_033563	1.52e-06	-1.81681		1418308_at	Hus1	NM_008316	2.44097e-05	-1.68231		1459894_at	Iqgap2	NM_027711	7.41265e-07	-2.37793
	1426589_at	Gab3	NM_181584	2.0128e-06	1.88614		1449545_at	Fgf18	NM_008005	3.14129e-09	3.09639		1435695_a_at	Ggct	NM_026637	8.25636e-08	3.08466		1424885_at	Klhdc8a	NM_144810	9.81e-06	-1.72651		1425895_a_at	Id1	NM_010495	3.04286e-07	-2.05222		1434850_at	Iqgap3	NM_001033484	2.10991e-08	-3.22083
	1416418_at	Gabarapl1	NM_020590	4.01668e-07	1.80892		1420795_at	Fgf9	NM_013518	1.27319e-05	1.8636		1419506_at	Ggps1	NM_010282	1.38385e-05	1.69977		1419722_at	Klk8	NM_008940	8.56e-08	-5.54448		1422537_a_at	Id2	NM_010496	1.05146e-07	-2.08526		1423104_at	Irs1	NM_010570	3.84463e-06	-1.63659
	1423187_at	Gabarapl2	NM_026693	6.13805e-09	2.08184		1452799_at	Fggy	NM_001113412 /// NM_029347	2.21471e-08	2.06345		1415881_at	Ghitm	NM_078478	1.4838e-10	2.20111		1415860_at	Kpna2	NM_010655	1.11e-08	-2.31302		1423260_at	Id4	NM_031166	1.27939e-08	-2.88506		1451983_at	Irx1	NM_010573	3.48417e-07	-2.09301
	1449519_at	Gadd45a	NM_007836	6.48705e-08	1.94459		1421855_at	Fgl2	NM_008013	4.41769e-05	1.51432		1451397_at	Gigyf2	NM_001110212 /// NM_146112	2.01026e-05	1.57221		1450385_at	Kpna3	NM_008466	7.13e-06	-1.80799		1450048_a_at	Idh2	NM_173011	3.54443e-08	-2.33756		1426298_at	Irx2	NM_010574	8.89479e-08	-1.74057
	1455798_at	Galk2	NM_175154	1.02803e-07	1.70341		1425893_a_at	Fhit	NM_010210	1.52073e-06	1.71403		1418248_at	Gla	NM_013463	3.04726e-08	1.97706		1416925_at	Kpnb1	NM_008379	2.54e-06	-1.78162		1451122_at	Idi1	NM_145360	6.13985e-09	-3.7042		1419357_at	Isy1	NM_133934	4.77239e-09	-2.28148
	1452583_s_at	Galm	NM_176963	4.60913e-06	1.64741		1435551_at	Fhod3	NM_175276	1.42579e-13	14.9008		1416205_at	Glb1	NM_009752	3.29907e-11	2.10718		1451979_at	Kras	NM_021284	6.74e-10	-1.91501		1460009_at	Ier5	NM_010500	1.55662e-06	-1.50869		1450350_a_at	Jdp2	NM_030887	7.39038e-08	-1.5521
	1448744_at	Galns	NM_001193645 /// NM_016722	3.5901e-07	1.88654		1454796_at	Ficd	NM_001010825	2.55686e-07	2.25095		1430385_a_at	Glb1l	NM_029010	2.26033e-06	1.66697		1417156_at	Krt19	NM_008471	1.57e-06	-2.37563		1419066_at	Ier5l	NM_030244	1.05826e-05	-1.99905		1451384_at	Jmjd5	NM_029842	0.000275232	-1.65266
	1424748_at	Galnt11	NM_144908	2.02095e-05	1.67408		1438954_x_at	Figf	NM_010216	9.48502e-06	1.74387		1426218_at	Glcci1	NM_133236	6.85562e-05	1.55494		1426284_at	Krt20	NM_023256	2.94e-05	-1.78332		1426278_at	Ifi27l2a	NM_029803	1.85112e-08	-4.93336		1454109_a_at	Jmjd6	NM_033398	2.06506e-09	-1.53789
	1448494_at	Gas1	NM_008086	1.44833e-06	2.25897		1422733_at	Fjx1	NM_010218	4.18195e-07	2.08907		1424927_at	Glipr1	NM_028608	4.29646e-12	10.3735		1423952_a_at	Krt7	NM_033073	1.09e-08	-4.15811		1425120_x_at	Ifi27l2b	NM_145449	1.10889e-05	-1.59999		1417409_at	Jun	NM_010591	2.75809e-07	-1.53801
	1450112_a_at	Gas2	NM_008087	0.000226603	1.6612		1449429_at	Fkbp1b	NM_016863	2.61976e-06	1.81175		1422504_at	Glrb	NM_010298	2.69706e-06	2.07806		1419619_at	Krt80	NM_028770	5.34e-06	-1.60654		1416067_at	Ifrd1	NM_013562	2.85536e-07	-1.84796		1426783_at	Kat2a	NM_001038010 /// NM_020004	1.08284e-06	-1.5556
	1417399_at	Gas6	NM_019521	7.03062e-08	2.27504		1416803_at	Fkbp7	NM_010222	4.19487e-08	1.77886		1422948_s_at	Gm11275 /// Hist1h4a /// Hist1h4b /// Hist1h4c /// Hist1h4h /// Hist1h4i /// Hist1h4j /// Hist1h4k /// Hist1h4m	NM_001195421 /// NM_153173 /// NM_175656 /// NM_175657 /// NM_178192 /// NM_1781	2.92817e-12	8.00691		1416106_at	Kti12	NM_029571	2.36e-10	-1.96622		1451016_at	Ifrd2	NM_025903	4.76546e-06	-2.18712		1454043_a_at	Kcnab1	NM_010597	2.07269e-07	-2.05768
	1425464_at	Gata6	NM_010258	5.44643e-06	1.82088		1422787_at	Fkbpl	NM_019873	2.26631e-05	1.57531		1425398_at	Gm11277 /// Gm13646	NM_001097979 /// NM_001110555	7.36648e-06	2.01215		1417057_a_at	Lamp3 /// Ppid	NM_026352 /// NM_177356	2.21e-06	-1.62568		1448152_at	Igf2	NM_001122736 /// NM_001122737 /// NM_010514	3.38774e-07	-7.91756		1418156_at	Kcne4	NM_021342	0.000149239	-1.64154
	1451589_at	Gatsl2	NM_030719	3.62733e-06	1.6642		1423663_at	Flcn	NM_146018	5.76054e-06	1.61821		1452540_a_at	Gm11277 /// Gm13646 /// Hist1h2bc /// Hist1h2be /// Hist1h2bl /// Hist1h2bm /// Hist1h2bp	NM_001097979 /// NM_001110555 /// NM_001177653 /// NM_023422 /// NM_178194 /// N	4.77274e-10	3.80266		1428310_at	Larp7	NM_138593	1.05e-08	-2.02587		1427394_at	Igf2as	NR_002855	7.82305e-07	-1.61881		1435945_a_at	Kcnn4	NM_001163510 /// NM_008433	3.47841e-09	-2.175
	1450099_a_at	Gba	NM_001077411 /// NM_008094	4.01691e-08	1.97704		1453321_at	Fndc1	NM_001081416	1.55715e-06	2.95304		1418423_s_at	Gm11397 /// Serpinb9e /// Serpinb9f /// Serpinb9g	NM_011455 /// NM_011456 /// NM_183197 /// XM_619089	4.23788e-05	1.83523		1438633_x_at	Lasp1	NM_010688	0.000110203	-1.55231		1418761_at	Igf2bp1	NM_009951	1.62872e-05	-1.85303		1452198_at	Kdm2b	NM_001003953 /// NM_001005866 /// NM_013910	2.20832e-07	-1.65981
	1424698_s_at	Gca	NM_145523	6.28815e-07	2.8298		1423100_at	Fos	NM_010234	1.68856e-09	2.34293		1427174_at	Gm14325 /// Gm14326 /// Gm14430 /// Gm14434 /// Gm6710	NM_001100415 /// NM_001101804 /// NM_001164689 /// NM_001190302 /// XM_003084531	6.20072e-05	1.58116		1426156_at	Lats2	NM_015771 /// NM_153382	0.000230144	-1.68377		1453957_a_at	Igf2bp3	NM_023670	0.0015898	-1.62841		1449379_at	Kdr	NM_010612	0.000241499	-1.55066
	1429033_at	Gcc1	NM_028900	8.89633e-05	1.53396		1434831_a_at	Foxo3	NM_019740	3.46277e-08	2.15098		1460257_a_at	Gm2382 /// Mthfs	NM_001128601 /// NM_026829	3.0415e-06	1.61871		1415829_at	Lbr	NM_133815	3.12e-09	-3.77719		1417933_at	Igfbp6	NM_008344	2.1114e-09	-2.84184		1434541_x_at	Khdrbs1	NM_011317	9.00195e-07	-1.55266
	1455180_at	Gcom1	NM_001033208	0.00018101	1.54618		1422735_at	Foxq1	NM_008239	1.25657e-06	2.1592		1448241_at	Gm2a	NM_010299	9.41074e-10	2.58237		1449959_x_at	Lce1h	NM_026335	1.83e-09	-3.23608		1449982_at	Il11	NM_008350	1.03974e-08	-2.84916		1452315_at	Kif11	NM_010615	3.07572e-06	-1.74791
	1422868_s_at	Gda	NM_010266	1.69366e-08	3.15106		1438169_a_at	Frmd4b	NM_145148	9.18598e-08	6.40434		1426088_at	Gm4076 /// ND5	XM_001478943 /// XM_003085879	0.000451751	1.60547		1431947_at	Ldlr	NM_010700	7.15e-06	-1.5758		1422397_a_at	Il15ra	NM_008358 /// NM_133836	1.13624e-07	-2.11101		1424107_at	Kif18a	NM_139303	2.06922e-07	-2.77187
	1451070_at	Gdi1	NM_010273	1.72096e-08	1.72433		1423465_at	Frrs1	NM_001113478 /// NM_009146	1.39866e-08	2.29158		1450859_s_at	Gm4596 /// Ube2d3	NM_025356 /// XM_001480977 /// XM_003086331	3.80393e-07	1.80242		1421217_a_at	Lgals9	NM_001159301 /// NM_010708	8.16e-08	-1.9045		1435714_x_at	Il17d	NM_145837	1.47883e-05	-2.02253		1449207_a_at	Kif20a	NM_001166406 /// NM_001166407 /// NM_009004	9.91025e-09	-4.98712
	1424076_at	Gdpd1	NM_025638	1.4448e-06	2.00054		1416109_at	Fuca1	NM_024243	5.12547e-09	2.16651		1439295_x_at	Gm5595	NM_001008427	5.92632e-07	1.92442		1450988_at	Lgr5	NM_010195	9.63e-06	-2.29266		1448950_at	Il1r1	NM_001123382 /// NM_008362	2.04993e-05	-1.8927		1437716_x_at	Kif22	NM_145588	5.51227e-08	-2.34868
	1426063_a_at	Gem	NM_010276	5.70843e-07	1.77037		1416046_a_at	Fuca2	NM_025799	6.31516e-11	4.98348		1423889_at	Gm5617	NM_001004191	6.11109e-07	1.75547		1418317_at	Lhx2	NM_010710	0.000364878	-1.57516		1425145_at	Il1rl1	NM_001025602 /// NM_010743	1.022e-10	-5.92513		1453748_a_at	Kif23	NM_024245	9.52831e-08	-3.50968
	1428141_at	Gga2	NM_028758	1.73395e-09	1.6913		1460319_at	Fut8	NM_016893	1.33447e-06	1.52892		1455065_x_at	Gm8615 /// Gnpda1	NM_011937 /// NR_028061	1.55981e-08	2.37012		1416641_at	Lig1	NM_001083188 /// NM_010715	1.73e-11	-3.19193		1416296_at	Il2rg	NM_013563	0.000411825	-1.53464		1449060_at	Kif2c	NM_134471	2.88275e-09	-4.00414
	1435695_a_at	Ggct	NM_026637	7.80066e-08	3.11004		1427177_at	Fyco1	NM_001110253 /// NM_148925	3.71222e-07	2.06155		1439506_at	Gm98	NM_001033481	1.24361e-06	1.7083		1435106_at	Limch1	NM_001001980	4.01e-07	-2.34462		1423996_a_at	Il4ra	NM_001008700	0.000254937	-1.56224		1450692_at	Kif4	NM_008446	3.72474e-09	-4.10645
	1419595_a_at	Ggh	NM_010281	1.51473e-10	1.9252		1417301_at	Fzd6	NM_001162494 /// NM_008056	3.89037e-10	2.91151		1419194_s_at	Gmfg	NM_001039192 /// NM_022024	2.23605e-06	2.14612		1456377_x_at	Limd2	NM_172397	1.72e-06	-1.69531		1450297_at	Il6	NM_031168	0.000108427	-2.85265		1449877_s_at	Kifc1	NM_001195298 /// XM_001479207	1.33103e-08	-2.41355
	1419506_at	Ggps1	NM_010282	6.74464e-05	1.53192		1422327_s_at	G6pd2 /// G6pdx	NM_008062 /// NM_019468	7.27719e-09	2.48684		1448530_at	Gmpr	NM_025508	1.13977e-09	2.0514		1418231_at	Lims1	NM_001193303 /// NM_026148 /// NM_201242	1.43e-06	-1.60584		1452843_at	Il6st	NM_010560	7.22283e-06	-1.57685		1415854_at	Kitl	NM_013598	2.13022e-05	-1.53187
	1419502_at	Ghdc	NM_031871	3.68136e-07	1.59879		1448354_at	G6pdx	NM_008062	5.20871e-10	2.61996		1449848_at	Gna14	NM_008137	0.000727603	1.51387		1418898_at	Lin7c	NM_011699	3.71e-05	-1.54163		1417948_s_at	Ilf2	NM_026374	1.14752e-06	-1.75704		1416029_at	Klf10	NM_013692	8.16544e-08	-2.18913
	1415881_at	Ghitm	NM_078478	2.93788e-10	2.06287		1419428_a_at	Gaa	NM_001159324 /// NM_008064	1.7246e-09	2.8984		1426517_at	Gnaz	NM_010311	6.05697e-07	2.17901		1428639_at	Lin9	NM_001103182 /// NM_175186	3.45e-07	-2.33505		1426213_at	Imp4	NM_178601	6.5662e-08	-1.73232		1448890_at	Klf2	NM_008452	5.07035e-05	-1.86518
	1418248_at	Gla	NM_013463	1.94248e-07	1.71269		1417693_a_at	Gab1	NM_021356	6.69531e-07	1.68888		1422208_a_at	Gnb5	NM_010313 /// NM_138719	1.63771e-10	2.44446		1423357_at	Lipt2	NM_026010	5.8e-07	-2.02806		1418665_at	Impa2	NM_053261	2.22584e-06	-1.70089		1451021_a_at	Klf5	NM_009769	2.79499e-06	-1.58522
	1416205_at	Glb1	NM_009752	1.99055e-11	2.21241		1426589_at	Gab3	NM_181584	4.62232e-06	1.7659		1448163_at	Gnpda1	NM_011937	1.79893e-08	1.94423		1423521_at	Lmnb1	NM_010721	5.94e-08	-2.4841		1415851_a_at	Impdh2	NM_011830	6.08697e-08	-1.66015		1433508_at	Klf6	NM_011803	9.51752e-06	-1.50514
	1430385_a_at	Glb1l	NM_029010	4.80433e-07	1.86854		1416418_at	Gabarapl1	NM_020590	2.02028e-07	1.91083		1426524_at	Gnpda2	NM_001038015	2.02837e-08	1.62511		1448531_at	Lmnb2	NM_010722	5.56e-07	-2.12502		1423092_at	Incenp	NM_016692	1.82561e-11	-4.92853		1424885_at	Klhdc8a	NM_144810	9.24625e-08	-2.72694
	1448579_at	Glg1	NM_009149	7.14855e-07	1.52312		1423187_at	Gabarapl2	NM_026693	5.49456e-09	2.10346		1435335_a_at	Gnptab	NM_001004164	5.67814e-06	1.65772		1427485_at	Lmod1	NM_053106	2.35e-07	-1.86816		1422053_at	Inhba	NM_008380	0.000336743	-1.70396		1419722_at	Klk8	NM_008940	3.6141e-08	-6.76397
	1424927_at	Glipr1	NM_028608	1.50997e-09	3.06744		1449519_at	Gadd45a	NM_007836	5.85418e-08	1.9617		1433546_at	Gns	NM_029364	2.58396e-08	2.1557		1417658_at	LOC100046166 /// Tbrg4	NM_001130457 /// NM_134011 /// XM_001475720	0.000509124	-1.58567		1434011_a_at	Ints5	NM_176843	1.77614e-09	-1.53649		1415860_at	Kpna2	NM_010655	1.84557e-08	-2.19566
	1422504_at	Glrb	NM_010298	4.00206e-07	2.55411		1460668_at	Gal	NM_010253	1.32743e-05	1.78556		1448803_at	Golga4	NM_018748	4.79394e-07	2.27081		1433935_at	LOC100504230	XR_105121	3.51e-06	-1.75093		1428532_at	Ints7	NM_178632	3.70486e-08	-1.77974		1450385_at	Kpna3	NM_008466	6.73884e-05	-1.5459
	1422948_s_at	Gm11275 /// Hist1h4a /// Hist1h4b /// Hist1h4c /// Hist1h4h /// Hist1h4i /// Hist1h4j /// Hist1h4k /// Hist1h4m	NM_001195421 /// NM_153173 /// NM_175656 /// NM_175657 /// NM_178192 /// NM_1781	1.49716e-10	3.56237		1452583_s_at	Galm	NM_176963	6.15105e-07	1.91516		1425173_s_at	Golph3l	NM_001177669 /// NM_001177670 /// NM_146133	8.62111e-06	1.53609		1419944_at	LOC100504316 /// LOC100505168	XR_105582 /// XR_107715	5.25e-08	-2.40524		1426946_at	Ipo5	NM_023579	2.06791e-09	-1.95573		1416925_at	Kpnb1	NM_008379	1.9865e-05	-1.55056
	1425398_at	Gm11277 /// Gm13646	NM_001097979 /// NM_001110555	7.69448e-05	1.66029		1448744_at	Galns	NM_001193645 /// NM_016722	2.55402e-06	1.63516		1450970_at	Got1	NM_010324	0.000178549	1.83705		1426572_at	LOC100505264 /// Me2	NM_145494 /// XM_003086093	1.98e-06	-1.65128		1459894_at	Iqgap2	NM_027711	7.7434e-07	-2.36632		1423952_a_at	Krt7	NM_033073	1.85788e-08	-3.78572
	1452540_a_at	Gm11277 /// Gm13646 /// Hist1h2bc /// Hist1h2be /// Hist1h2bl /// Hist1h2bm /// Hist1h2bp	NM_001097979 /// NM_001110555 /// NM_001177653 /// NM_023422 /// NM_178194 /// N	8.04578e-10	3.49307		1424748_at	Galnt11	NM_144908	3.71138e-06	1.90925		1417716_at	Got2	NM_010325	1.12855e-06	1.67375		1424136_a_at	LOC433064 /// Ppih	NM_001110129 /// NM_001110130 /// NM_028677 /// XM_001476964 /// XM_003085121	6.85e-06	-1.94701		1434850_at	Iqgap3	NM_001033484	1.58156e-08	-3.3642		1416106_at	Kti12	NM_029571	6.10196e-10	-1.82238
	1418423_s_at	Gm11397 /// Serpinb9e /// Serpinb9f /// Serpinb9g	NM_011455 /// NM_011456 /// NM_183197 /// XM_619089	0.000279387	1.5896		1417399_at	Gas6	NM_019521	9.75445e-07	1.79676		1417389_at	Gpc1	NM_016696	1.71335e-10	2.29423		1437490_x_at	LOC640502 /// Uap1	NM_133806 /// XM_917484	2.34e-07	-1.61984		1443969_at	Irs2	NM_001081212	3.73058e-07	-1.71503		1450028_a_at	Lancl2	NM_133737	7.34108e-06	-1.61372
	1438685_at	Gm12942 /// Zmym6	NM_001099319 /// NM_177462	0.000130978	1.50193		1425464_at	Gata6	NM_010258	3.52453e-06	1.88682		1450990_at	Gpc3	NM_016697	8.92749e-09	3.38144		1436714_at	Lpp	NM_001145952 /// NM_001145954 /// NM_178665	7.4e-05	-1.65634		1451983_at	Irx1	NM_010573	9.45492e-07	-1.91377		1428310_at	Larp7	NM_138593	7.50797e-09	-2.08814
	1417505_s_at	Gm13305 /// Gm2002 /// Il11ra1 /// Il11ra2	NM_001099348 /// NM_001100596 /// NM_001163401 /// NM_001172054 /// NM_010549 //	1.26667e-07	2.07549		1450099_a_at	Gba	NM_001077411 /// NM_008094	6.16205e-09	2.37375		1421088_at	Gpc4	NM_008150	2.41454e-08	1.59976		1449893_a_at	Lrig1	NM_008377	1.58e-07	-1.801		1426298_at	Irx2	NM_010574	6.97475e-08	-1.77125		1438633_x_at	Lasp1	NM_010688	2.91651e-05	-1.69848
	1427174_at	Gm14325 /// Gm14326 /// Gm14430 /// Gm14434 /// Gm6710	NM_001100415 /// NM_001101804 /// NM_001164689 /// NM_001190302 /// XM_003084531	1.29789e-05	1.76482		1424698_s_at	Gca	NM_145523	1.81364e-06	2.47488		1429144_at	Gpcpd1	NM_001042671 /// NM_001042672 /// NM_028802	1.32603e-09	2.0108		1448720_at	Lrrc40	NM_024194	2.62e-08	-2.10919		1419357_at	Isy1	NM_133934	4.70656e-09	-2.28479		1439441_x_at	Lats2	NM_015771 /// NM_153382	2.5868e-06	-1.55713
	1448241_at	Gm2a	NM_010299	4.76865e-10	2.81062		1425503_at	Gcnt2	NM_008105 /// NM_023887 /// NM_133219	1.72298e-06	1.69774		1425942_a_at	Gpm6b	NM_001177955 /// NM_001177956 /// NM_001177957 /// NM_001177958 /// NM_001177959	2.8856e-06	2.08831		1416235_at	Lrrc59	NM_133807	7.01e-10	-2.14121		1423267_s_at	Itga5	NM_010577	9.92752e-09	-2.06411		1415829_at	Lbr	NM_133815	3.25765e-09	-3.75094
	1450859_s_at	Gm4596 /// Ube2d3	NM_025356 /// XM_001480977 /// XM_003086331	9.24402e-07	1.69072		1424901_at	Gcnt3	NM_028087	0.000208618	1.50431		1449670_x_at	Gpr137b	NM_031999	3.60229e-09	2.67708		1451884_a_at	Lsm2	NM_001110101 /// NM_030597	1.41e-08	-2.79031		1451384_at	Jmjd5	NM_029842	0.000277406	-1.65169		1449959_x_at	Lce1h	NM_026335	9.79296e-09	-2.58685
	1450006_at	Gm6768 /// Ncoa4	NM_001033988 /// NM_019744 /// XM_925755	5.77795e-05	1.50856		1422868_s_at	Gda	NM_010266	1.09167e-08	3.36496		1429775_a_at	Gpr137b /// Gpr137b-ps	NM_031999 /// NR_003568	1.79309e-06	1.88384		1448536_at	Lsm3	NM_026309	1.15e-08	-2.55103		1454109_a_at	Jmjd6	NM_033398	1.56765e-09	-1.56146		1434690_at	Lclat1	NM_001081071 /// NM_001177967 /// NM_001177968	3.1926e-07	-1.67233
	1455065_x_at	Gm8615 /// Gnpda1	NM_011937 /// NR_028061	1.88733e-08	2.32178		1451070_at	Gdi1	NM_010273	1.13286e-08	1.77622		1439256_x_at	Gpr137b-ps	NR_003568	1.2197e-06	1.57162		1448622_at	Lsm4	NM_015816	3.84e-08	-1.88233		1417409_at	Jun	NM_010591	7.57668e-08	-1.66195		1421101_a_at	Ldb2	NM_001077398 /// NM_010698	4.29312e-05	-1.70662
	1439506_at	Gm98	NM_001033481	1.97324e-07	1.97272		1424076_at	Gdpd1	NM_025638	2.07403e-07	2.43863		1421756_a_at	Gpr19	NM_001167693 /// NM_001167694 /// NM_001167695 /// NM_001167696 /// NM_001167697	3.32945e-06	2.10859		1418656_at	Lsm5	NM_025520	2.89e-07	-1.75929		1454043_a_at	Kcnab1	NM_010597	6.67053e-08	-2.30304		1431947_at	Ldlr	NM_010700	1.05163e-05	-1.5401
	1419194_s_at	Gmfg	NM_001039192 /// NM_022024	8.2493e-05	1.59719		1435695_a_at	Ggct	NM_026637	5.36391e-07	2.42485		1421118_a_at	Gpr56	NM_018882	0.000151075	1.8103		1417756_a_at	Lsp1	NM_001136071 /// NM_019391	1.54e-08	-1.81383		1448690_at	Kcnk1	NM_008430	2.42796e-05	-1.53369		1421217_a_at	Lgals9	NM_001159301 /// NM_010708	6.89466e-09	-2.41505
	1448530_at	Gmpr	NM_025508	2.92783e-08	1.61074		1423554_at	Ggcx	NM_019802	0.000104917	1.53426		1424455_at	Gprasp1	NM_001004359 /// NM_001005385 /// NM_026081	1.93984e-06	1.57053		1420013_s_at	Lss	NM_146006	2.53e-07	-2.08242		1435945_a_at	Kcnn4	NM_001163510 /// NM_008433	1.38159e-08	-1.92068		1431598_a_at	Lhx9	NM_001025565 /// NM_001042577 /// NM_010714	1.37804e-06	-1.755
	1422208_a_at	Gnb5	NM_010313 /// NM_138719	1.91221e-10	2.40272		1419595_a_at	Ggh	NM_010281	9.01522e-10	1.68788		1416708_a_at	Gramd1a	NM_027898	1.29251e-05	1.54844		1431181_a_at	Luc7l	NM_025881 /// NM_028190	1.03e-06	-1.57707		1418628_at	Khdrbs1	NM_011317	1.88608e-07	-1.66286		1416641_at	Lig1	NM_001083188 /// NM_010715	2.15365e-10	-2.33001
	1448163_at	Gnpda1	NM_011937	3.16856e-08	1.85662		1419506_at	Ggps1	NM_010282	2.20353e-05	1.64544		1419593_at	Greb1	NM_015764	3.58911e-06	1.5799		1417511_at	Lyar	NM_025281	4.56e-09	-3.57803		1452315_at	Kif11	NM_010615	1.56726e-06	-1.84061		1456377_x_at	Limd2	NM_172397	3.15706e-07	-1.93046
	1426524_at	Gnpda2	NM_001038015	4.86342e-08	1.54418		1419502_at	Ghdc	NM_031871	1.705e-07	1.67878		1420563_at	Gria3	NM_016886	2.53476e-07	1.93381		1439426_x_at	Lyz1	NM_013590	4.3e-07	-2.5578		1424107_at	Kif18a	NM_139303	9.4007e-08	-3.08925		1417627_a_at	Limk1	NM_010717	3.73846e-05	-1.56442
	1435335_a_at	Gnptab	NM_001004164	2.54297e-05	1.5112		1415881_at	Ghitm	NM_078478	4.91873e-10	1.97128		1436297_a_at	Grina	NM_023168	2.44348e-09	3.28269		1423547_at	Lyz2	NM_017372	1.73e-06	-2.14059		1449207_a_at	Kif20a	NM_001166406 /// NM_001166407 /// NM_009004	8.35738e-09	-5.16491		1418898_at	Lin7c	NM_011699	4.90677e-05	-1.51645
	1433546_at	Gns	NM_029364	1.15787e-07	1.88604		1451397_at	Gigyf2	NM_001110212 /// NM_146112	3.99925e-05	1.50935		1454152_a_at	Grk4	NM_001080743 /// NM_019497	4.13324e-07	1.9395		1416386_a_at	M6pr	NM_010749	7.78e-09	-1.70231		1437716_x_at	Kif22	NM_145588	1.80745e-08	-2.67479		1428639_at	Lin9	NM_001103182 /// NM_175186	2.09605e-07	-2.46965
	1448803_at	Golga4	NM_018748	2.62108e-06	1.92954		1418248_at	Gla	NM_013463	2.12286e-09	2.59817		1449514_at	Grk5	NM_018869	6.72963e-10	2.18505		1422460_at	Mad2l1	NM_019499	1.25e-08	-4.66864		1453748_a_at	Kif23	NM_024245	7.59776e-08	-3.64136		1423357_at	Lipt2	NM_026010	4.72351e-06	-1.71149
	1421845_at	Golph3	NM_025673	0.00108606	1.57628		1416205_at	Glb1	NM_009752	3.15602e-11	2.11595		1448148_at	Grn	NM_008175	4.72815e-09	2.08831		1416212_at	Magoh	NM_010760	1.52e-08	-1.59038		1450053_at	Kif2a	NM_001145779 /// NM_008442	1.78102e-06	-1.50988		1423521_at	Lmnb1	NM_010721	2.50539e-08	-2.76083
	1425173_s_at	Golph3l	NM_001177669 /// NM_001177670 /// NM_146133	6.87098e-06	1.55653		1430385_a_at	Glb1l	NM_029010	2.10924e-06	1.67476		1424525_at	Grp	NM_175012	1.49774e-12	13.099		1450943_at	Magohb	NM_025564	2.36e-08	-2.10504		1449060_at	Kif2c	NM_134471	2.19473e-09	-4.20329		1448531_at	Lmnb2	NM_010722	2.66456e-07	-2.29062
	1450970_at	Got1	NM_010324	0.00116089	1.5794		1426218_at	Glcci1	NM_133236	1.13456e-05	1.75989		1439150_x_at	Grtp1	NM_025768	0.000109341	1.79338		1420932_at	Mapk8	NM_016700	1.25e-05	-1.50175		1450692_at	Kif4	NM_008446	1.58075e-09	-4.82489		1455056_at	Lmo7	NM_201529	9.27972e-06	-1.72343
	1417716_at	Got2	NM_010325	5.63943e-06	1.51713		1424927_at	Glipr1	NM_028608	3.08876e-11	6.21539		1416842_at	Gstm5	NM_010360	9.26314e-09	1.66185		1435415_x_at	Marcksl1	NM_010807	4.37e-05	-1.82123		1449877_s_at	Kifc1	NM_001195298 /// XM_001479207	6.19817e-08	-2.06403		1448796_s_at	LOC100046166 /// Tbrg4	NM_001130457 /// NM_134011 /// XM_001475720	9.55572e-07	-1.63031
	1422977_at	Gp1bb	NM_001001999 /// NM_010327	1.75179e-05	1.68804		1422504_at	Glrb	NM_010298	6.82593e-07	2.39923		1419072_at	Gstm7	NM_026672	2.47754e-08	1.7547		1455346_at	Masp1	NM_008555	3.27e-05	-1.74516		1426152_a_at	Kitl	NM_013598	9.08374e-06	-1.65446		1420828_s_at	LOC100503129 /// Ywhaq	NM_011739 /// XM_003085802 /// XM_003085803 /// XM_003085804 /// XM_003085805 //	3.0325e-08	-1.53622
	1450990_at	Gpc3	NM_016697	2.93176e-06	1.78358		1426236_a_at	Glul	NM_008131	1.46087e-05	1.60411		1418186_at	Gstt1	NM_008185	1.36891e-06	2.14512		1423525_at	Mastl	NM_025979	2.54e-07	-2.36663		1416029_at	Klf10	NM_013692	4.73836e-07	-1.86857		1433935_at	LOC100504230	XR_105121	2.84548e-06	-1.77858
	1429144_at	Gpcpd1	NM_001042671 /// NM_001042672 /// NM_028802	2.23357e-09	1.92343		1422948_s_at	Gm11275 /// Hist1h4a /// Hist1h4b /// Hist1h4c /// Hist1h4h /// Hist1h4i /// Hist1h4j /// Hist1h4k /// Hist1h4m	NM_001195421 /// NM_153173 /// NM_175656 /// NM_175657 /// NM_178192 /// NM_1781	8.59229e-12	6.15913		1417883_at	Gstt2	NM_010361	0.000182021	1.88555		1438386_x_at	Mat2a	NM_145569	2.3e-05	-1.60134		1448890_at	Klf2	NM_008452	0.000164469	-1.6944		1419944_at	LOC100504316 /// LOC100505168	XR_105582 /// XR_107715	4.15713e-08	-2.46992
	1425942_a_at	Gpm6b	NM_001177955 /// NM_001177956 /// NM_001177957 /// NM_001177958 /// NM_001177959	5.80288e-09	5.12327		1425398_at	Gm11277 /// Gm13646	NM_001097979 /// NM_001110555	5.94123e-06	2.0535		1423891_at	Gstt3	NM_133994	1.16173e-08	2.29919		1417728_at	Mbd3	NM_013595	7.27e-07	-1.59412		1433508_at	Klf6	NM_011803	2.9937e-07	-1.90296		1424136_a_at	LOC433064 /// Ppih	NM_001110129 /// NM_001110130 /// NM_028677 /// XM_001476964 /// XM_003085121	3.22084e-06	-2.08862
	1448303_at	Gpnmb	NM_053110	7.99925e-06	1.66488		1452540_a_at	Gm11277 /// Gm13646 /// Hist1h2bc /// Hist1h2be /// Hist1h2bl /// Hist1h2bm /// Hist1h2bp	NM_001097979 /// NM_001110555 /// NM_001177653 /// NM_023422 /// NM_178194 /// N	3.06088e-10	4.10579		1434066_at	Gtf3c1	NM_207239	3.68363e-08	1.66661		1422836_at	Mbnl3	NM_134163	0.00392778	-1.60111		1419354_at	Klf7	NM_033563	9.27665e-07	-1.89068		1437490_x_at	LOC640502 /// Uap1	NM_133806 /// XM_917484	1.50608e-07	-1.66614
	1426078_a_at	Gpr108	NM_030084	1.1711e-05	1.69105		1418423_s_at	Gm11397 /// Serpinb9e /// Serpinb9f /// Serpinb9g	NM_011455 /// NM_011456 /// NM_183197 /// XM_619089	1.57073e-05	2.00506		1448429_at	Gyg	NM_013755	5.4503e-08	1.98903		1435323_a_at	Mboat1	NM_153546	2.54e-05	-1.788		1424885_at	Klhdc8a	NM_144810	8.33005e-08	-2.76389		1425226_x_at	LOC665506	XM_977361	2.41287e-05	-1.66425
	1449670_x_at	Gpr137b	NM_031999	4.38043e-08	2.04943		1438685_at	Gm12942 /// Zmym6	NM_001099319 /// NM_177462	5.60785e-05	1.5821		1422704_at	Gyk	NM_008194 /// NM_212444	3.35636e-10	2.20834		1425264_s_at	Mbp	NM_001025245 /// NM_001025251 /// NM_001025254 /// NM_001025255 /// NM_001025256	0.00027883	-1.50159		1419722_at	Klk8	NM_008940	7.51649e-08	-5.70503		1418269_at	Loxl3	NM_013586	1.97764e-09	-2.28182
	1426973_at	Gpr153	NM_178406	1.69084e-06	1.70386		1427174_at	Gm14325 /// Gm14326 /// Gm14430 /// Gm14434 /// Gm6710	NM_001100415 /// NM_001101804 /// NM_001164689 /// NM_001190302 /// XM_003084531	5.6927e-05	1.58991		1450648_s_at	H2-Ab1	NM_207105	9.72963e-10	3.78605		1433408_a_at	Mcm10	NM_027290	4.75e-08	-4.44923		1415860_at	Kpna2	NM_010655	1.09459e-08	-2.31709		1425673_at	Lpp	NM_001145952 /// NM_001145954 /// NM_178665	0.000492119	-1.52177
	1452353_at	Gpr155	NM_001080707 /// NM_001190297	8.69648e-06	2.42427		1417477_at	Gm16515	NM_025294	5.91464e-08	1.61852		1450531_at	H2-Bl	NM_008199	2.81726e-07	1.60662		1434079_s_at	Mcm2	NM_008564	2.55e-05	-2.35226		1450385_at	Kpna3	NM_008466	5.70012e-06	-1.84068		1434210_s_at	Lrig1	NM_008377	1.50773e-07	-1.67399
	1421118_a_at	Gpr56	NM_018882	5.34766e-05	1.98944		1448241_at	Gm2a	NM_010299	6.57422e-10	2.69799		1452544_x_at	H2-D1	NM_010380	4.159e-07	1.84293		1420029_at	Mcm3	NM_008563	5.37e-05	-1.54573		1416925_at	Kpnb1	NM_008379	6.99247e-06	-1.65682		1448720_at	Lrrc40	NM_024194	8.57511e-09	-2.36301
	1423171_at	Gpr88	NM_022427	9.24357e-09	2.03063		1450859_s_at	Gm4596 /// Ube2d3	NM_025356 /// XM_001480977 /// XM_003086331	8.17677e-07	1.70504		1427651_x_at	H2-D1 /// H2-L	NM_010380	2.97057e-05	1.51403		1416214_at	Mcm4	NM_008565	4.1e-09	-3.005		1451979_at	Kras	NM_021284	2.88128e-10	-2.06069		1424049_at	Lrrc42	NM_029985	1.77327e-07	-1.5167
	1424455_at	Gprasp1	NM_001004359 /// NM_001005385 /// NM_026081	8.30215e-08	1.9702		1439295_x_at	Gm5595	NM_001008427	4.75804e-06	1.64606		1422527_at	H2-DMa	NM_010386	1.65875e-06	2.0273		1415945_at	Mcm5	NM_008566	1.17e-11	-7.84613		1424788_at	Kri1	NM_145416	1.13881e-08	-1.64075		1416235_at	Lrrc59	NM_133807	7.71428e-10	-2.1218
	1424450_at	Gprc5c	NM_001110337 /// NM_001110338 /// NM_147217	5.63001e-06	1.55947		1454921_at	Gm561	NM_001033297	3.94273e-06	1.51313		1449580_s_at	H2-DMb1 /// H2-DMb2	NM_010387 /// NM_010388	5.83197e-05	1.51751		1416251_at	Mcm6	NM_008567	2.83e-10	-4.68449		1417156_at	Krt19	NM_008471	5.68144e-07	-2.68421		1416053_at	Lrrn1	NM_008516	7.16172e-05	-1.50138
	1438385_s_at	Gpt2	NM_173866	8.80608e-06	1.59983		1423889_at	Gm5617	NM_001004191	1.22755e-06	1.67194		1454987_a_at	H2-Ke6	NM_013543	7.56819e-06	1.68265		1416031_s_at	Mcm7	NM_008568	8.08e-11	-3.17016		1426284_at	Krt20	NM_023256	0.000105393	-1.62218		1437194_x_at	Lrwd1	NM_027891	1.56049e-07	-1.54501
	1449106_at	Gpx3	NM_001083929 /// NM_008161	1.42144e-07	1.80736		1455065_x_at	Gm8615 /// Gnpda1	NM_011937 /// NR_028061	5.86967e-09	2.65532		1425137_a_at	H2-Q10	NM_010391	1.7932e-10	7.48144		1416006_at	Mdk	NM_001012335 /// NM_001012336 /// NM_010784	3.24e-05	-3.30989		1423952_a_at	Krt7	NM_033073	1.06112e-08	-4.17517		1451884_a_at	Lsm2	NM_001110101 /// NM_030597	5.00661e-09	-3.22091
	1416522_a_at	Grcc10	NM_013535	1.81303e-07	1.58353		1431591_s_at	Gm9706 /// Isg15	NM_015783 /// XR_005074 /// XR_034969	0.00316347	1.54775		1418536_at	H2-Q7	NM_001198560 /// NM_001198561 /// NM_010394	3.11571e-06	1.52453		1451053_a_at	Mdm1	NM_001162904 /// NM_001162905 /// NM_010785 /// NM_148922	1.68e-06	-1.67218		1419619_at	Krt80	NM_028770	1.19364e-05	-1.53071		1448536_at	Lsm3	NM_026309	1.16451e-08	-2.5482
	1425357_a_at	Grem1	NM_011824	7.37595e-06	1.96028		1439506_at	Gm98	NM_001033481	4.43427e-08	2.27554		1449875_s_at	H2-T10 /// H2-T22 /// H2-T9	NM_010395 /// NM_010397 /// NM_010399	5.59093e-08	1.79386		1417098_s_at	Mecr	NM_025297	1.23e-05	-1.61883		1449560_at	Krtap1-5	NM_027157	9.29259e-05	-1.50458		1448622_at	Lsm4	NM_015816	3.07589e-08	-1.91676
	1435239_at	Gria1	NM_001113325 /// NM_008165	7.00534e-06	2.91546		1448530_at	Gmpr	NM_025508	8.19929e-09	1.75095		1424771_at	H2afj	NM_177688	9.52698e-08	1.88519		1431423_a_at	Med8	NM_020000 /// NM_173719	1.03e-07	-1.67965		1427211_at	Krtap8-1	NM_010675	0.00202406	-1.52697		1418656_at	Lsm5	NM_025520	6.62173e-08	-1.9783
	1420563_at	Gria3	NM_016886	7.51034e-09	2.80785		1449848_at	Gna14	NM_008137	9.81637e-07	2.82796		1418927_a_at	Habp4	NM_019986	5.80165e-08	1.83562		1416558_at	Melk	NM_010790	1.8e-08	-4.48843		1416106_at	Kti12	NM_029571	6.97809e-10	-1.80417		1417756_a_at	Lsp1	NM_001136071 /// NM_019391	1.29295e-09	-2.2569
	1418784_at	Grik5	NM_008168	9.32246e-06	1.56965		1427789_s_at	Gnas	NM_001077507 /// NM_001077510 /// NM_010309 /// NM_019690 /// NM_022000 /// NM_2	3.89108e-05	1.59721		1449047_at	Hacl1	NM_019975	3.91649e-08	1.76295		1424233_at	Meox2	NM_008584	1.22e-07	-2.95157		1417057_a_at	Lamp3 /// Ppid	NM_026352 /// NM_177356	5.34768e-06	-1.54077		1420014_at	Lss	NM_146006	0.000319502	-1.5825
	1436297_a_at	Grina	NM_023168	2.63688e-09	3.24559		1426517_at	Gnaz	NM_010311	6.74481e-05	1.51351		1424172_at	Hagh	NM_001159626 /// NM_024284	2.66932e-08	2.1617		1416397_at	Mesdc1	NM_030705	1.48e-05	-1.56109		1428310_at	Larp7	NM_138593	6.05274e-09	-2.13103		1431181_a_at	Luc7l	NM_025881 /// NM_028190	5.969e-07	-1.6305
	1448148_at	Grn	NM_008175	8.4763e-09	1.98174		1422208_a_at	Gnb5	NM_010313 /// NM_138719	1.09232e-10	2.56111		1460367_at	Hbp1	NM_153198 /// NM_177993	2.67506e-09	2.19546		1424356_a_at	Metrnl	NM_144797	1.83e-09	-2.78897		1438634_x_at	Lasp1	NM_010688	3.1782e-06	-1.5949		1423251_at	Luc7l2	NM_001170848 /// NM_001170849 /// NM_138680	7.60359e-08	-1.52808
	1416368_at	Gsta4	NM_010357	5.83057e-05	1.59044		1419414_at	Gng13	NM_022422	1.90117e-05	1.91323		1428405_at	Hcfc1r1	NM_181821	1.71825e-07	1.73476		1419122_at	Mettl1	NM_010792	1.82e-05	-1.69189		1439441_x_at	Lats2	NM_015771 /// NM_153382	4.31189e-06	-1.5128		1423607_at	Lum	NM_008524	0.00133112	-3.56338
	1452823_at	Gstk1	NM_029555	8.32762e-06	1.59001		1448163_at	Gnpda1	NM_011937	7.94499e-09	2.09043		1449455_at	Hck	NM_001172117 /// NM_010407	3.64528e-07	1.76613		1424010_at	Mfap4	NM_029568	2.23e-07	-3.18571		1415829_at	Lbr	NM_133815	9.69055e-10	-4.66575		1417511_at	Lyar	NM_025281	1.29217e-08	-3.05751
	1416842_at	Gstm5	NM_010360	8.04871e-10	1.99628		1426524_at	Gnpda2	NM_001038015	2.43126e-08	1.60727		1451229_at	Hdac11	NM_144919	3.28862e-07	2.2366		1449082_at	Mfap5	NM_015776	1.16e-08	-3.04026		1449959_x_at	Lce1h	NM_026335	5.92748e-09	-2.75316		1439426_x_at	Lyz1	NM_013590	3.93755e-07	-2.58526
	1418186_at	Gstt1	NM_008185	2.69868e-08	3.53933		1435335_a_at	Gnptab	NM_001004164	8.76505e-06	1.6112		1448928_at	Hdac6	NM_001130416 /// NM_010413	2.28427e-09	2.60766		1450391_a_at	Mgll	NM_001166249 /// NM_001166250 /// NM_001166251 /// NM_011844	2.05e-08	-1.80865		1421101_a_at	Ldb2	NM_001077398 /// NM_010698	0.000167786	-1.55355		1423547_at	Lyz2	NM_017372	2.61794e-06	-2.0556
	1423891_at	Gstt3	NM_133994	2.85295e-09	2.7026		1433546_at	Gns	NM_029364	2.98984e-08	2.1255		1433808_at	Heatr7a	NM_001162489 /// NM_175457	8.82439e-09	2.36349		1423595_at	Mina	NM_025910	1.57e-06	-1.54719		1431947_at	Ldlr	NM_010700	9.97036e-06	-1.54489		1422460_at	Mad2l1	NM_019499	8.87319e-09	-5.00247
	1451899_a_at	Gtf2ird1	NM_001081462 /// NM_001081463 /// NM_001081464 /// NM_001081465 /// NM_001081466	1.62703e-06	1.50558		1448625_at	Golga2	NM_001080968 /// NM_133852	5.15738e-07	1.519		1449271_a_at	Hebp2	NM_019487	3.6209e-08	1.94509		1426817_at	Mki67	NM_001081117	1.62e-09	-9.9897		1421217_a_at	Lgals9	NM_001159301 /// NM_010708	1.56523e-06	-1.55285		1416212_at	Magoh	NM_010760	9.98299e-09	-1.63157
	1416690_at	Gtpbp2	NM_001145979 /// NM_019581	3.11059e-06	1.55824		1448803_at	Golga4	NM_018748	1.2441e-06	2.06403		1415982_at	Herpud2	NM_020586	3.98689e-06	1.51294		1424001_at	Mki67ip	NM_026472	1.18e-10	-1.64778		1450988_at	Lgr5	NM_010195	0.000101508	-1.82125		1450943_at	Magohb	NM_025564	2.48874e-08	-2.09469
	1448124_at	Gusb	NM_010368	2.57559e-08	1.53565		1421845_at	Golph3	NM_025673	0.0019746	1.51068		1452021_a_at	Hes6	NM_019479	2.4395e-09	2.532		1418589_a_at	Mlf1	NM_001039543 /// NM_010801	2.56e-05	-1.61367		1431598_a_at	Lhx9	NM_001025565 /// NM_001042577 /// NM_010714	3.77605e-06	-1.63677		1449283_a_at	Mapk12	NM_013871	2.04252e-07	-2.05983
	1448429_at	Gyg	NM_013755	2.61306e-07	1.75535		1425173_s_at	Golph3l	NM_001177669 /// NM_001177670 /// NM_146133	6.37608e-06	1.56345		1449024_a_at	Hexa	NM_010421	2.57214e-10	2.68863		1423488_at	Mmd	NM_026178	1.12e-06	-1.59762		1416641_at	Lig1	NM_001083188 /// NM_010715	9.01097e-12	-3.5234		1448871_at	Mapk13	NM_011950	1.83706e-06	-1.86166
	1423702_at	H1f0	NM_008197	1.42148e-06	1.57699		1416215_at	Gosr1	NM_016810	6.96921e-06	1.55354		1460180_at	Hexb	NM_010422	9.39985e-06	1.64828		1448598_at	Mmp17	NM_011846	5.75e-06	-1.58529		1456377_x_at	Limd2	NM_172397	3.5123e-06	-1.61703		1437226_x_at	Marcksl1	NM_010807	8.81199e-07	-1.57032
	1450648_s_at	H2-Ab1	NM_207105	1.03598e-09	3.7466		1417716_at	Got2	NM_010325	6.40154e-06	1.50659		1450868_at	Hgsnat	NM_029884	6.14648e-07	1.55634		1418945_at	Mmp3	NM_010809	3.43e-05	-3.34524		1418231_at	Lims1	NM_001193303 /// NM_026148 /// NM_201242	1.18173e-07	-1.92213		1455346_at	Masp1	NM_008555	3.85849e-05	-1.72325
	1450531_at	H2-Bl	NM_008199	3.32495e-08	1.86464		1422977_at	Gp1bb	NM_001001999 /// NM_010327	8.697e-05	1.52088		1421426_at	Hhip	NM_020259	0.000154898	1.57824		1419402_at	Mns1	NM_008613	1.87e-06	-2.24186		1424408_at	Lims2	NM_144862	6.95599e-08	-1.52929		1423525_at	Mastl	NM_025979	4.01735e-07	-2.25279
	1452544_x_at	H2-D1	NM_010380	2.14031e-06	1.63891		1450990_at	Gpc3	NM_016697	7.14259e-08	2.5485		1416481_s_at	Higd1a	NM_019814	1.59752e-08	1.66645		1429080_at	Mphosph10	NM_026483	1.91e-07	-1.66191		1418898_at	Lin7c	NM_011699	2.94995e-05	-1.56323		1438630_x_at	Mat2a	NM_145569	3.17797e-05	-1.52042
	1427651_x_at	H2-D1 /// H2-L	NM_010380	2.38805e-05	1.53324		1429144_at	Gpcpd1	NM_001042671 /// NM_001042672 /// NM_028802	4.59767e-09	1.81694		1434150_a_at	Higd1c /// Mettl7a1 /// Mettl7a2	NM_001002900 /// NM_027334 /// NM_199477	2.72311e-06	3.024		1423848_at	Mphosph6	NM_026758	1.07e-07	-1.54969		1428639_at	Lin9	NM_001103182 /// NM_175186	2.17883e-07	-2.45859		1419442_at	Matn2	NM_016762	0.00190423	-1.6143
	1422527_at	H2-DMa	NM_010386	3.30088e-06	1.90717		1425942_a_at	Gpm6b	NM_001177955 /// NM_001177956 /// NM_001177957 /// NM_001177958 /// NM_001177959	8.55356e-09	4.73782		1456510_x_at	Higd1c /// Mettl7a2	NM_001002900 /// NM_199477	4.98289e-06	2.09897		1449659_s_at	Mphosph9	NM_001081323	1.1e-05	-1.55327		1421262_at	Lipg	NM_010720	2.95022e-07	-1.78914		1417728_at	Mbd3	NM_013595	2.51471e-07	-1.70718
	1449580_s_at	H2-DMb1 /// H2-DMb2	NM_010387 /// NM_010388	1.48725e-05	1.65422		1448303_at	Gpnmb	NM_053110	1.3158e-06	1.90959		1418002_at	Higd2a	NM_025933	1.58639e-08	1.62628		1449348_at	Mpp6	NM_001164733 /// NM_001164734 /// NM_019939	8.26e-09	-2.82636		1423357_at	Lipt2	NM_026010	6.44143e-07	-2.00888		1422836_at	Mbnl3	NM_134163	0.000505637	-1.9333
	1451644_a_at	H2-gs10 /// H2-Q6 /// LOC68395	NM_001143689 /// NM_207648 /// XM_003085179	1.51748e-07	1.92563		1426078_a_at	Gpr108	NM_030084	2.5615e-05	1.60378		1425196_a_at	Hint2	NM_026871	7.63967e-08	1.89132		1416748_a_at	Mre11a	NM_018736	7.02e-08	-2.69697		1416621_at	Llgl1	NM_001159404 /// NM_001159405 /// NM_008502	2.58271e-08	-1.55476		1435323_a_at	Mboat1	NM_153546	1.2192e-05	-1.90068
	1454987_a_at	H2-Ke6	NM_013543	1.17158e-06	1.94544		1426782_at	Gpr125	NM_133911	2.59668e-05	1.52971		1434557_at	Hip1	NM_146001	1.20271e-06	1.64935		1452048_at	Mrpl12	NM_027204	5.8e-07	-1.67625		1424596_s_at	Lmcd1	NM_144799	9.17138e-06	-1.52252		1425264_s_at	Mbp	NM_001025245 /// NM_001025251 /// NM_001025254 /// NM_001025255 /// NM_001025256	5.99677e-05	-1.66069
	1451931_x_at	H2-L	---	1.69986e-07	1.91771		1449670_x_at	Gpr137b	NM_031999	4.46416e-08	2.0459		1416101_a_at	Hist1h1c	NM_015786	5.07522e-12	4.4602		1430798_x_at	Mrpl15	NM_001177658 /// NM_025300 /// NR_033530	7.53e-06	-1.76762		1423521_at	Lmnb1	NM_010721	1.54834e-08	-2.94312		1433408_a_at	Mcm10	NM_027290	6.27635e-08	-4.22413
	1421358_at	H2-M3	NM_013819	2.11654e-06	1.76919		1452353_at	Gpr155	NM_001080707 /// NM_001190297	0.00176281	1.50439		1418072_at	Hist1h2bc	NM_023422	3.8334e-12	3.4333		1448373_at	Mrpl18	NM_026310	9.52e-08	-1.74994		1448531_at	Lmnb2	NM_010722	4.57489e-07	-2.16635		1434079_s_at	Mcm2	NM_008564	1.27469e-05	-2.56009
	1425137_a_at	H2-Q10	NM_010391	3.88612e-09	3.92125		1421118_a_at	Gpr56	NM_018882	6.95337e-05	1.94057		1427762_x_at	Hist1h2bp	NM_178202	1.79128e-08	2.0801		1450405_at	Mrpl19	NM_026490	1.04e-06	-1.67235		1427485_at	Lmod1	NM_053106	5.93681e-07	-1.74106		1420029_at	Mcm3	NM_008563	3.29795e-05	-1.59364
	1450582_at	H2-Q5	NM_010393	3.51421e-07	1.77851		1424455_at	Gprasp1	NM_001004359 /// NM_001005385 /// NM_026081	1.14329e-06	1.62206		1460314_s_at	Hist1h3a /// Hist1h3b /// Hist1h3c /// Hist1h3d /// Hist1h3e /// Hist1h3f /// Hist1h3g /// Hist1h3h /// Hist1h3i /// Hist2h3b /// Hist2h3c1 /// Hist2h3c2-ps	NM_013548 /// NM_013550 /// NM_054045 /// NM_145073 /// NM_175653 /// NM_178203	3.34947e-08	3.22175		1422463_a_at	Mrpl3	NM_053159	4.54e-06	-1.54053		1448795_a_at	LOC100046166 /// Tbrg4	NM_001130457 /// NM_134011 /// XM_001475720	0.000129793	-1.50975		1416214_at	Mcm4	NM_008565	1.15355e-09	-3.63603
	1418536_at	H2-Q7	NM_001198560 /// NM_001198561 /// NM_010394	2.10228e-07	1.81954		1438385_s_at	Gpt2	NM_173866	1.53437e-06	1.80767		1427864_at	Hist1h3b /// Hist1h3d /// Hist1h3e /// Hist1h3i	NM_178203 /// NM_178204 /// NM_178205 /// NM_178207	2.14688e-08	1.93684		1419363_a_at	Mrpl35	NM_025430	1.38e-07	-1.60619		1433935_at	LOC100504230	XR_105121	7.81014e-07	-1.97745		1415945_at	Mcm5	NM_008566	8.96005e-12	-8.41938
	1449875_s_at	H2-T10 /// H2-T22 /// H2-T9	NM_010395 /// NM_010397 /// NM_010399	6.91811e-10	2.76883		1449106_at	Gpx3	NM_001083929 /// NM_008161	5.85589e-08	1.94036		1453573_at	Hist1h3d	NM_178204	2.53569e-08	2.46429		1423764_s_at	Mrpl37	NM_025500	8.43e-09	-1.58595		1419944_at	LOC100504316 /// LOC100505168	XR_105582 /// XR_107715	4.65676e-08	-2.4381		1416251_at	Mcm6	NM_008567	1.56948e-09	-3.47208
	1424771_at	H2afj	NM_177688	6.92848e-07	1.63429		1416522_a_at	Grcc10	NM_013535	4.2585e-07	1.50957		1431231_at	Hist1h3f	NM_013548	1.88926e-09	3.35542		1448849_at	Mrpl40	NM_010922	4.89e-07	-1.57866		1426572_at	LOC100505264 /// Me2	NM_145494 /// XM_003086093	3.72176e-06	-1.58669		1416031_s_at	Mcm7	NM_008568	6.48058e-11	-3.27466
	1418927_a_at	Habp4	NM_019986	5.24582e-07	1.58076		1419593_at	Greb1	NM_015764	2.26133e-09	3.24247		1424854_at	Hist1h4a /// Hist1h4b /// Hist1h4f /// Hist1h4i /// Hist1h4m	NM_175655 /// NM_175656 /// NM_175657 /// NM_178192 /// NM_178193	3.72669e-09	4.03756		1429054_at	Mrpl47	NM_029017	7.25e-07	-1.60874		1424136_a_at	LOC433064 /// Ppih	NM_001110129 /// NM_001110130 /// NM_028677 /// XM_001476964 /// XM_003085121	3.34283e-06	-2.08111		1449965_at	Mcpt8	NM_008572	0.000897107	-4.15729
	1449047_at	Hacl1	NM_019975	7.69444e-09	2.00762		1435239_at	Gria1	NM_001113325 /// NM_008165	0.000681048	1.74816		1422947_at	Hist1h4a /// Hist1h4b /// Hist1h4f /// Hist1h4m	NM_175655 /// NM_175657 /// NM_178192 /// NM_178193	1.90445e-08	2.96874		1437997_x_at	Mrpl48	NM_198831 /// NR_003559	2.5e-07	-1.58348		1437490_x_at	LOC640502 /// Uap1	NM_133806 /// XM_917484	1.10063e-07	-1.70136		1416006_at	Mdk	NM_001012335 /// NM_001012336 /// NM_010784	3.39197e-06	-5.06158
	1460184_at	Hadh	NM_008212	5.99279e-07	1.84062		1420563_at	Gria3	NM_016886	5.35185e-09	2.93761		1428014_at	Hist1h4h	NM_153173	6.20267e-12	8.2219		1427297_at	Mrpl9	NM_030116	8.53e-08	-1.67276		1418269_at	Loxl3	NM_013586	1.02344e-08	-1.95485		1451053_a_at	Mdm1	NM_001162904 /// NM_001162905 /// NM_010785 /// NM_148922	3.92969e-07	-1.86022
	1452173_at	Hadha	NM_178878	5.20179e-08	1.63578		1449245_at	Grin2c	NM_010350	6.88936e-07	1.74472		1418367_x_at	Hist2h2aa1 /// Hist2h2aa2 /// Hist2h2ac /// Hist2h3c1	NM_013549 /// NM_175662 /// NM_178212 /// NM_178216	1.86088e-12	3.4411		1456109_a_at	Mrps15	NM_025544	2.62e-07	-1.58622		1436714_at	Lpp	NM_001145952 /// NM_001145954 /// NM_178665	0.000226518	-1.53662		1417098_s_at	Mecr	NM_025297	2.55919e-05	-1.54674
	1426522_at	Hadhb	NM_145558	7.19488e-06	1.5923		1436297_a_at	Grina	NM_023168	7.16978e-10	4.00346		1425868_at	Hist2h2bb	NM_175666	1.7258e-06	2.01044		1451164_a_at	Mrps18b	NM_025878	5.69e-10	-1.92266		1449893_a_at	Lrig1	NM_008377	3.78585e-07	-1.69193		1417739_at	Med11	NM_025397	2.90204e-06	-1.57399
	1460367_at	Hbp1	NM_153198 /// NM_177993	2.40524e-09	2.21889		1449514_at	Grk5	NM_018869	4.91722e-10	2.25489		1422155_at	Hist2h3c2-ps	NM_054045	4.3128e-11	7.96414		1416595_at	Mrps22	NM_025485	1.11e-06	-1.57656		1448720_at	Lrrc40	NM_024194	1.33713e-08	-2.25445		1431423_a_at	Med8	NM_020000 /// NM_173719	4.3339e-07	-1.53928
	1428405_at	Hcfc1r1	NM_181821	5.76303e-09	2.33569		1448148_at	Grn	NM_008175	2.65411e-08	1.80732		1435866_s_at	Hist3h2a	NM_178218	3.15362e-07	1.97926		1452585_at	Mrps28	NM_025434	1.44e-07	-1.52216		1416235_at	Lrrc59	NM_133807	9.3748e-10	-2.08347		1416558_at	Melk	NM_010790	6.36283e-09	-5.54738
	1451229_at	Hdac11	NM_144919	1.6918e-08	3.24057		1424525_at	Grp	NM_175012	8.31431e-15	137.883		1435865_at	Hist3h2a /// Trim17	NM_031172 /// NM_178218	1.67012e-07	1.55536		1453954_a_at	Mrps5	NM_029963	2.45e-06	-1.64773		1451884_a_at	Lsm2	NM_001110101 /// NM_030597	6.90795e-09	-3.07417		1424233_at	Meox2	NM_008584	1.13022e-08	-4.32664
	1448928_at	Hdac6	NM_001130416 /// NM_010413	1.4752e-09	2.75316		1418109_at	Gspt2	NM_008179	1.59037e-07	1.93394		1422742_at	Hivep1	NM_007772	7.47237e-07	1.68262		1424440_at	Mrps6	NM_080456	5.19e-10	-2.12692		1448536_at	Lsm3	NM_026309	1.23029e-08	-2.53172		1416397_at	Mesdc1	NM_030705	4.9333e-06	-1.67549
	1433808_at	Heatr7a	NM_001162489 /// NM_175457	3.35955e-08	2.06681		1416842_at	Gstm5	NM_010360	2.7029e-09	1.81022		1425607_at	Hlcs	NM_139145	2.00696e-08	1.51749		1426364_at	Mrrf	NM_026422	5.31e-06	-1.53328		1448622_at	Lsm4	NM_015816	4.4808e-08	-1.85937		1424356_a_at	Metrnl	NM_144797	1.4438e-08	-2.20315
	1449271_a_at	Hebp2	NM_019487	1.01409e-08	2.1856		1419072_at	Gstm7	NM_026672	1.64934e-07	1.55509		1418152_at	Hmgn5	NM_016710	2.48973e-09	2.84427		1423823_at	Mrto4	NM_023536	3.22e-08	-2.02736		1418656_at	Lsm5	NM_025520	1.22808e-07	-1.8785		1419122_at	Mettl1	NM_010792	3.24087e-06	-1.93911
	1448185_at	Herpud1	NM_022331	7.4595e-07	1.68364		1418186_at	Gstt1	NM_008185	8.58785e-09	4.31183		1451776_s_at	Hopx	NM_001159900 /// NM_001159901 /// NM_175606	5.83041e-05	2.03471		1416988_at	Msh2	NM_008628	1.24e-05	-1.62821		1417756_a_at	Lsp1	NM_001136071 /// NM_019391	1.06866e-09	-2.30195		1417359_at	Mfap2	NM_001161799 /// NM_008546	4.4219e-06	-1.60865
	1452021_a_at	Hes6	NM_019479	5.56535e-09	2.30979		1423891_at	Gstt3	NM_133994	4.98464e-09	2.52589		1425874_at	Hoxc13	NM_010464	7.18018e-05	1.99721		1448638_at	Mtbp	NM_001168250 /// NM_134092	7.42e-07	-1.94701		1420014_at	Lss	NM_146006	9.85535e-05	-1.72432		1424010_at	Mfap4	NM_029568	3.1612e-08	-4.42358
	1449024_a_at	Hexa	NM_010421	4.67241e-10	2.50315		1434066_at	Gtf3c1	NM_207239	5.90973e-09	1.90434		1418606_at	Hoxd10	NM_013554	1.90626e-08	4.59804		1436704_x_at	Mthfd1	NM_138745	2.26e-05	-1.71797		1431181_a_at	Luc7l	NM_025881 /// NM_028190	4.30944e-07	-1.66516		1449082_at	Mfap5	NM_015776	1.58167e-08	-2.91372
	1460180_at	Hexb	NM_010422	4.14823e-07	2.12278		1450648_s_at	H2-Ab1	NM_207105	1.01731e-10	5.85998		1448812_at	Hpcal1	NM_016677	2.06629e-07	1.67951		1419253_at	Mthfd2	NM_008638	1.41e-07	-1.7404		1423251_at	Luc7l2	NM_001170848 /// NM_001170849 /// NM_138680	5.16458e-08	-1.56119		1426817_at	Mki67	NM_001081117	1.74457e-09	-9.78331
	1422645_at	Hfe	NM_010424	9.52428e-07	2.11503		1450531_at	H2-Bl	NM_008199	1.00095e-08	2.06587		1438494_at	Hrh1	NM_008285	1.49457e-05	1.66223		1454904_at	Mtm1	NM_001164190 /// NM_001164191 /// NM_001164192 /// NM_001164193 /// NM_019926	8.11e-07	-2.77382		1449328_at	Ly75	NM_013825	2.80049e-05	-1.52627		1424001_at	Mki67ip	NM_026472	3.00726e-10	-1.55913
	1416481_s_at	Higd1a	NM_019814	1.85009e-09	1.95544		1452544_x_at	H2-D1	NM_010380	1.04307e-07	2.07547		1428326_s_at	Hrsp12	NM_008287	2.09287e-06	1.75463		1452110_at	Mtrr	NM_172480	8.56e-08	-1.58306		1417511_at	Lyar	NM_025281	4.4926e-09	-3.58717		1418589_a_at	Mlf1	NM_001039543 /// NM_010801	4.59801e-08	-2.98746
	1434150_a_at	Higd1c /// Mettl7a1 /// Mettl7a2	NM_001002900 /// NM_027334 /// NM_199477	2.98757e-07	4.37094		1427651_x_at	H2-D1 /// H2-L	NM_010380	1.79793e-06	1.82882		1433843_at	Hs1bp3	NM_021429	3.95762e-06	1.77405		1416536_at	Mum1	NM_023431	1.8e-08	-1.69475		1439426_x_at	Lyz1	NM_013590	2.21732e-07	-2.7807		1417256_at	Mmp13	NM_008607	0.00123821	-2.06658
	1456510_x_at	Higd1c /// Mettl7a2	NM_001002900 /// NM_199477	6.92422e-07	2.61252		1422527_at	H2-DMa	NM_010386	8.12805e-06	1.77317		1423906_at	Hsbp1	NM_024219	6.28911e-07	1.58919		1420551_at	Murc	NM_026509	4.93e-09	-2.3241		1423547_at	Lyz2	NM_017372	9.70707e-07	-2.27139		1437568_at	Mmp16	NM_019724	4.45392e-05	-1.57686
	1418002_at	Higd2a	NM_025933	5.70366e-09	1.73935		1449580_s_at	H2-DMb1 /// H2-DMb2	NM_010387 /// NM_010388	2.247e-05	1.6094		1427927_at	Hscb	NM_153571	6.14226e-09	1.78401		1448663_s_at	Mvd	NM_138656 /// NR_028354	3.13e-05	-1.68648		1416386_a_at	M6pr	NM_010749	2.35343e-08	-1.58779		1418945_at	Mmp3	NM_010809	5.94699e-06	-4.62128
	1425196_a_at	Hint2	NM_026871	7.51874e-08	1.89378		1451593_at	H2-K1	NM_001001892	2.44104e-05	1.55532		1421011_at	Hsd17b11	NM_053262	8.35414e-07	2.10045		1438847_at	Mxd3	NM_016662	2.97e-08	-1.89315		1422460_at	Mad2l1	NM_019499	1.16064e-08	-4.74045		1452606_at	Mnd1	NM_029797	5.39692e-06	-1.50374
	1434557_at	Hip1	NM_146001	2.80168e-07	1.82988		1454987_a_at	H2-Ke6	NM_013543	6.40749e-07	2.05395		1417369_at	Hsd17b4	NM_008292	9.8871e-09	1.61189		1423431_a_at	Mybbp1a	NM_016776	2.32e-08	-1.64512		1416212_at	Magoh	NM_010760	1.3924e-08	-1.59895		1419402_at	Mns1	NM_008613	3.08104e-05	-1.7412
	1416101_a_at	Hist1h1c	NM_015786	1.66143e-11	3.62836		1451931_x_at	H2-L	---	4.0843e-08	2.18408		1426856_at	Hsdl2	NM_024255	3.70039e-06	1.84178		1454946_at	Mybl2	NM_008652	3.77e-07	-1.78234		1450943_at	Magohb	NM_025564	2.27102e-08	-2.11288		1422489_at	Mogs	NM_020619	7.43996e-07	-1.58378
	1418072_at	Hist1h2bc	NM_023422	5.16286e-12	3.28175		1425137_a_at	H2-Q10	NM_010391	8.18545e-12	19.3685		1452388_at	Hspa1a	NM_010479	1.45311e-05	1.97777		1424942_a_at	Myc	NM_001177352 /// NM_001177353 /// NM_001177354 /// NM_010849	2.57e-07	-1.77359		1449283_a_at	Mapk12	NM_013871	2.44536e-07	-2.02608		1429080_at	Mphosph10	NM_026483	1.93542e-07	-1.66051
	1427762_x_at	Hist1h2bp	NM_178202	1.19244e-07	1.77772		1450582_at	H2-Q5	NM_010393	3.81741e-07	1.76767		1427126_at	Hspa1b	NM_010478	1.66799e-05	1.52092		1424088_at	Myg1	NM_021713	1.53e-07	-2.15909		1455346_at	Masp1	NM_008555	0.000268764	-1.51047		1439263_at	Mpp6	NM_001164733 /// NM_001164734 /// NM_019939	2.91488e-05	-1.63093
	1460314_s_at	Hist1h3a /// Hist1h3b /// Hist1h3c /// Hist1h3d /// Hist1h3e /// Hist1h3f /// Hist1h3g /// Hist1h3h /// Hist1h3i /// Hist2h3b /// Hist2h3c1 /// Hist2h3c2-ps	NM_013548 /// NM_013550 /// NM_054045 /// NM_145073 /// NM_175653 /// NM_178203	6.04723e-07	2.24217		1418536_at	H2-Q7	NM_001198560 /// NM_001198561 /// NM_010394	9.77261e-09	2.42259		1417101_at	Hspa2	NM_001002012 /// NM_008301	3.31791e-08	2.4776		1448962_at	Myh11	NM_001161775 /// NM_013607	5.17e-05	-1.63536		1423525_at	Mastl	NM_025979	1.95587e-07	-2.43753		1416748_a_at	Mre11a	NM_018736	1.01859e-06	-2.02025
	1427864_at	Hist1h3b /// Hist1h3d /// Hist1h3e /// Hist1h3i	NM_178203 /// NM_178204 /// NM_178205 /// NM_178207	3.53447e-07	1.58749		1424771_at	H2afj	NM_177688	6.24732e-08	1.95251		1431182_at	Hspa8 /// LOC624853	NM_031165 /// NR_015570	1.80742e-07	2.61639		1425505_at	Mylk	NM_139300	0.000136289	-1.53204		1433576_at	Mat2a	NM_145569	5.29251e-05	-1.58852		1425894_at	Mrgprf	NM_145379	7.71364e-07	-1.66657
	1453573_at	Hist1h3d	NM_178204	6.28219e-06	1.5558		1418927_a_at	Habp4	NM_019986	1.17748e-07	1.74176		1425964_x_at	Hspb1	NM_013560	2.14766e-09	2.07085		1451183_at	Myo19	NM_025414	3.21e-06	-1.95971		1417728_at	Mbd3	NM_013595	7.86133e-07	-1.58666		1421590_at	Mrgprh	NM_030726	0.000562195	-1.5987
	1424854_at	Hist1h4a /// Hist1h4b /// Hist1h4f /// Hist1h4i /// Hist1h4m	NM_175655 /// NM_175656 /// NM_175657 /// NM_178192 /// NM_178193	1.64441e-07	2.36929		1449047_at	Hacl1	NM_019975	4.32457e-09	2.11613		1429888_a_at	Hspb2	NM_001164708 /// NM_024441	9.56694e-08	2.6026		1448990_a_at	Myo1b	NM_001161817 /// NM_010863	5.57e-05	-1.70344		1416904_at	Mbnl1	NM_020007	4.45437e-08	-1.64698		1452048_at	Mrpl12	NM_027204	7.65244e-07	-1.64603
	1428014_at	Hist1h4h	NM_153173	2.58969e-10	3.74122		1460184_at	Hadh	NM_008212	2.25718e-06	1.67073		1451814_a_at	Htatip2	NM_001146049 /// NM_001146050 /// NM_001146052 /// NM_001146053 /// NM_016865	1.24551e-07	1.58728		1449550_at	Myo1c	NM_001080774 /// NM_001080775 /// NM_008659	2.5e-05	-1.72164		1422836_at	Mbnl3	NM_134163	0.000125192	-2.24908		1430798_x_at	Mrpl15	NM_001177658 /// NM_025300 /// NR_033530	9.91404e-07	-2.1044
	1418367_x_at	Hist2h2aa1 /// Hist2h2aa2 /// Hist2h2ac /// Hist2h3c1	NM_013549 /// NM_175662 /// NM_178212 /// NM_178216	3.27506e-11	2.36986		1452173_at	Hadha	NM_178878	2.34881e-08	1.72371		1416749_at	Htra1	NM_019564	2.37665e-09	2.11798		1417118_a_at	Naa10	NM_001177965 /// NM_019870	1.71e-06	-1.71412		1435323_a_at	Mboat1	NM_153546	1.05379e-06	-2.4297		1448373_at	Mrpl18	NM_026310	6.09387e-07	-1.5539
	1425868_at	Hist2h2bb	NM_175666	1.00277e-05	1.73871		1426522_at	Hadhb	NM_145558	1.06421e-05	1.55489		1449954_at	Hyal1 /// Nat6	NM_008317 /// NM_019750	4.3734e-07	1.99703		1418023_at	Naa15	NM_053089	1.39e-06	-1.6316		1433407_at	Mcm10	NM_027290	0.000331326	-1.51942		1450405_at	Mrpl19	NM_026490	7.41177e-07	-1.71125
	1422155_at	Hist2h3c2-ps	NM_054045	3.85768e-11	8.20029		1439032_at	Haus2	NM_025475	1.68503e-08	1.61169		1454898_s_at	Iah1	NM_026347	7.57866e-08	2.13257		1448703_at	Naa38	NM_133939	8.58e-08	-1.67481		1434079_s_at	Mcm2	NM_008564	5.92337e-06	-2.8341		1422463_a_at	Mrpl3	NM_053159	5.56353e-06	-1.52282
	1435866_s_at	Hist3h2a	NM_178218	1.13495e-05	1.532		1460367_at	Hbp1	NM_153198 /// NM_177993	1.64107e-09	2.30793		1424067_at	Icam1	NM_010493	1.0729e-07	3.11548		1437945_x_at	Nap1l1	NM_001146707 /// NM_015781	1.71e-07	-1.66122		1420029_at	Mcm3	NM_008563	2.16928e-05	-1.63818		1419363_a_at	Mrpl35	NM_025430	2.39744e-07	-1.5547
	1420901_a_at	Hk1	NM_001146100 /// NM_010438	1.40209e-06	2.00474		1428405_at	Hcfc1r1	NM_181821	9.41146e-09	2.21952		1453988_a_at	Ide	NM_031156	9.0441e-05	1.6575		1416042_s_at	Nasp	NM_001081475 /// NM_016777	1.54e-09	-4.36095		1416214_at	Mcm4	NM_008565	1.55772e-09	-3.46589		1423764_s_at	Mrpl37	NM_025500	2.14023e-08	-1.50653
	1425607_at	Hlcs	NM_139145	1.54564e-09	1.78007		1451229_at	Hdac11	NM_144919	6.08971e-08	2.7158		1434751_at	Ids	NM_010498	6.252e-05	1.72748		1435981_at	Nav2	NM_001111016 /// NM_175272	4.25e-07	-2.24583		1415945_at	Mcm5	NM_008566	4.00258e-12	-10.557		1448849_at	Mrpl40	NM_010922	3.65757e-07	-1.60649
	1417637_a_at	Hmg20b	NM_001163165 /// NM_001163166 /// NM_010440	1.49452e-05	1.96543		1415743_at	Hdac5	NM_001077696 /// NM_010412	1.41143e-06	1.52178		1419647_a_at	Ier3	NM_133662	2.56098e-09	1.6927		1448746_at	Nbn	NM_013752	8.54e-08	-2.54923		1416251_at	Mcm6	NM_008567	1.74573e-10	-5.15877		1429054_at	Mrpl47	NM_029017	3.2401e-07	-1.69488
	1418152_at	Hmgn5	NM_016710	1.57795e-08	2.28804		1448928_at	Hdac6	NM_001130416 /// NM_010413	3.05292e-10	3.43741		1425120_x_at	Ifi27l2b	NM_145449	3.35338e-06	1.7353		1423847_at	Ncapd2	NM_146171	2.48e-09	-5.27313		1416031_s_at	Mcm7	NM_008568	5.92018e-11	-3.31928		1428302_at	Mrpl48	NM_198831 /// NR_003559	7.00506e-06	-1.69848
	1448239_at	Hmox1	NM_010442	2.26883e-07	1.6191		1419806_at	Hdlbp	NM_133808	0.00508066	1.52217		1417292_at	Ifi47	NM_008330	1.03549e-08	2.75349		1429171_a_at	Ncapg	NM_019438	3.14e-09	-6.08944		1449965_at	Mcpt8	NM_008572	0.0172459	-2.29688		1427297_at	Mrpl9	NM_030116	9.04193e-08	-1.66633
	1419350_at	Hook2	NM_001167991 /// NM_133255	9.39096e-06	1.51337		1433808_at	Heatr7a	NM_001162489 /// NM_175457	1.30509e-08	2.26724		1450783_at	Ifit1	NM_008331	2.0641e-07	5.9583		1417926_at	Ncapg2	NM_133762	4.76e-08	-4.99065		1427040_at	Mdfic	NM_175088	1.00618e-07	-1.54533		1449294_at	Mrps15	NM_025544	0.00043746	-1.55311
	1425874_at	Hoxc13	NM_010464	0.000527103	1.67621		1449271_a_at	Hebp2	NM_019487	2.86723e-09	2.50228		1418293_at	Ifit2	NM_008332	1.74592e-07	1.76523		1423920_at	Ncaph	NM_144818	1.05e-09	-2.66255		1416006_at	Mdk	NM_001012335 /// NM_001012336 /// NM_010784	7.96636e-06	-4.25357		1451164_a_at	Mrps18b	NM_025878	6.39037e-10	-1.9044
	1448812_at	Hpcal1	NM_016677	1.98378e-07	1.68408		1448185_at	Herpud1	NM_022331	1.64169e-07	1.88366		1449025_at	Ifit3	NM_010501	4.31126e-06	1.98962		1415771_at	Ncl	NM_010880	1.17e-07	-1.68498		1451053_a_at	Mdm1	NM_001162904 /// NM_001162905 /// NM_010785 /// NM_148922	4.45047e-07	-1.84191		1416595_at	Mrps22	NM_025485	1.48665e-06	-1.54991
	1419905_s_at	Hpgd	NM_008278	7.71579e-06	1.91412		1452021_a_at	Hes6	NM_019479	1.48789e-09	2.68786		1424254_at	Ifitm1	NM_001112715 /// NM_026820	2.27595e-12	12.8851		1417445_at	Ndc80	NM_023294	2.78e-09	-5.72528		1417739_at	Med11	NM_025397	4.6765e-06	-1.53095		1448488_at	Mrps5	NM_029963	1.03036e-05	-1.52899
	1450647_at	Hps3	NM_001146323 /// NM_001146324 /// NM_080634	2.64171e-07	1.51911		1449024_a_at	Hexa	NM_010421	2.05131e-10	2.76639		1427239_at	Ift122	NM_001167763 /// NM_031177	1.53959e-06	1.89297		1435333_at	Ndufaf4	NM_026742	0.000125093	-1.53836		1431423_a_at	Med8	NM_020000 /// NM_173719	1.60282e-07	-1.63262		1424440_at	Mrps6	NM_080456	2.48407e-09	-1.85815
	1438494_at	Hrh1	NM_008285	8.14417e-08	2.72941		1460180_at	Hexb	NM_010422	2.71388e-07	2.2145		1451412_a_at	Ift20	NM_018854	9.28674e-06	1.67345		1417299_at	Nek2	NM_010892	3.85e-07	-3.15284		1416558_at	Melk	NM_010790	5.57225e-09	-5.71044		1423823_at	Mrto4	NM_023536	4.97625e-08	-1.95161
	1428326_s_at	Hrsp12	NM_008287	1.13751e-05	1.56685		1416481_s_at	Higd1a	NM_019814	5.37061e-09	1.79722		1424648_at	Ift27	NM_025931	1.47088e-05	1.55538		1449022_at	Nes	NM_016701	1.87e-07	-1.58602		1424233_at	Meox2	NM_008584	2.14791e-08	-3.85855		1416988_at	Msh2	NM_008628	8.967e-07	-1.99324
	1433843_at	Hs1bp3	NM_021429	1.82749e-06	1.88632		1434150_a_at	Higd1c /// Mettl7a1 /// Mettl7a2	NM_001002900 /// NM_027334 /// NM_199477	1.92321e-06	3.18449		1419999_at	Igbp1	NM_008784	0.00574949	1.54246		1438244_at	Nfib	NM_001113209 /// NM_001113210 /// NM_008687	0.000124123	-1.50733		1416397_at	Mesdc1	NM_030705	6.31051e-06	-1.64786		1453030_at	Msl2	NM_001100451	9.36819e-06	-1.54441
	1423450_a_at	Hs3st1	NM_010474	0.000574684	1.54409		1456510_x_at	Higd1c /// Mettl7a2	NM_001002900 /// NM_199477	5.58809e-06	2.07557		1437401_at	Igf1	NM_001111274 /// NM_001111275 /// NM_001111276 /// NM_010512 /// NM_184052	5.6334e-08	5.22433		1419675_at	Ngf	NM_001112698 /// NM_013609	1.75e-05	-2.09299		1424356_a_at	Metrnl	NM_144797	1.21296e-08	-2.24233		1448638_at	Mtbp	NM_001168250 /// NM_134092	6.35232e-07	-1.97358
	1423906_at	Hsbp1	NM_024219	6.71101e-07	1.58303		1418002_at	Higd2a	NM_025933	5.40218e-10	2.10634		1424112_at	Igf2r	NM_010515	1.8984e-06	2.88014		1416606_s_at	Nhp2	NM_026631	1.06e-08	-2.18621		1419122_at	Mettl1	NM_010792	1.41079e-05	-1.7232		1454904_at	Mtm1	NM_001164190 /// NM_001164191 /// NM_001164192 /// NM_001164193 /// NM_019926	8.40841e-06	-2.11671
	1427927_at	Hscb	NM_153571	6.38683e-08	1.53734		1425196_a_at	Hint2	NM_026871	5.08553e-08	1.95662		1454159_a_at	Igfbp2	NM_008342	2.75722e-08	3.18947		1416972_at	Nhp2l1	NM_011482	4.37e-07	-1.53498		1424010_at	Mfap4	NM_029568	4.21274e-08	-4.19386		1416991_at	Mto1	NM_026658	3.07167e-06	-1.50962
	1421011_at	Hsd17b11	NM_053262	2.27247e-07	2.40615		1434557_at	Hip1	NM_146001	2.13661e-06	1.59067		1423062_at	Igfbp3	NM_008343	1.01671e-05	1.69501		1419078_at	Nin	NM_001081453 /// NM_008697	4.96e-06	-1.53667		1449082_at	Mfap5	NM_015776	9.80698e-08	-2.33463		1416536_at	Mum1	NM_023431	8.06566e-09	-1.79298
	1417369_at	Hsd17b4	NM_008292	5.42925e-09	1.67364		1416101_a_at	Hist1h1c	NM_015786	1.78056e-11	3.58818		1452114_s_at	Igfbp5	NM_010518	0.000496687	1.93233		1448480_at	Nip7	NM_001164472 /// NM_025391 /// NR_028367	3.21e-08	-1.65512		1426785_s_at	Mgll	NM_001166249 /// NM_001166250 /// NM_001166251 /// NM_011844	3.40242e-07	-1.60379		1420551_at	Murc	NM_026509	4.41677e-09	-2.35159
	1416968_a_at	Hsd3b7	NM_001040684 /// NM_133943	5.49446e-09	2.32131		1418072_at	Hist1h2bc	NM_023422	2.31479e-12	3.72081		1423585_at	Igfbp7	NM_001159518 /// NM_008048	3.55089e-07	2.05751		1419651_at	Nkain1	NM_025998	0.000100971	-1.52214		1423595_at	Mina	NM_025910	2.13971e-06	-1.52073		1422816_a_at	Mutyh	NM_001159581 /// NM_133250	4.71072e-08	-1.63487
	1426856_at	Hsdl2	NM_024255	4.18214e-06	1.8238		1427762_x_at	Hist1h2bp	NM_178202	2.96631e-08	1.98772		1419043_a_at	Iigp1	NM_001146275 /// NM_021792	3.40857e-06	2.08995		1419763_at	Nkap	NM_025937	5.66e-06	-1.67108		1424717_at	Mis12	NM_025993	1.02821e-05	-1.55107		1417303_at	Mvd	NM_138656 /// NR_028354	2.39369e-06	-1.72155
	1452388_at	Hspa1a	NM_010479	0.000170345	1.62171		1460314_s_at	Hist1h3a /// Hist1h3b /// Hist1h3c /// Hist1h3d /// Hist1h3e /// Hist1h3f /// Hist1h3g /// Hist1h3h /// Hist1h3i /// Hist2h3b /// Hist2h3c1 /// Hist2h3c2-ps	NM_013548 /// NM_013550 /// NM_054045 /// NM_145073 /// NM_175653 /// NM_178203	4.88089e-07	2.29363		1420904_at	Il17ra	NM_008359	2.23376e-06	1.58853		1423506_a_at	Nnat	NM_010923 /// NM_180960	4.47e-06	-1.99087		1426817_at	Mki67	NM_001081117	5.3147e-10	-14.1365		1430619_a_at	Mvk	NM_023556	1.26378e-05	-1.60065
	1417101_at	Hspa2	NM_001002012 /// NM_008301	3.63658e-08	2.45168		1427864_at	Hist1h3b /// Hist1h3d /// Hist1h3e /// Hist1h3i	NM_178203 /// NM_178204 /// NM_178205 /// NM_178207	4.49527e-08	1.82539		1426566_s_at	Il17re	NM_001034029 /// NM_001034031 /// NM_145826	2.89177e-06	1.74263		1424323_at	Noc2l	NM_021303	5.56e-08	-1.6264		1424001_at	Mki67ip	NM_026472	3.12733e-10	-1.55574		1438847_at	Mxd3	NM_016662	1.87505e-08	-1.96743
	1416147_at	Hspa4	NM_008300	1.68544e-08	1.61789		1453573_at	Hist1h3d	NM_178204	1.68526e-07	2.03059		1417932_at	Il18	NM_008360	2.52286e-05	1.53251		1423827_s_at	Noc4l	NM_153570	3.09e-06	-1.55437		1418589_a_at	Mlf1	NM_001039543 /// NM_010801	8.79941e-08	-2.73872		1423431_a_at	Mybbp1a	NM_016776	7.0327e-08	-1.54064
	1429888_a_at	Hspb2	NM_001164708 /// NM_024441	6.20264e-07	2.12157		1431231_at	Hist1h3f	NM_013548	2.23746e-07	1.93509		1419532_at	Il1r2	NM_010555	1.65815e-09	3.06967		1423479_at	Nol11	NM_001161329 /// NM_133702	3.03e-05	-1.52345		1417256_at	Mmp13	NM_008607	0.000323455	-2.44513		1454946_at	Mybl2	NM_008652	8.55624e-08	-2.01168
	1417013_at	Hspb8	NM_030704	1.61244e-07	1.5634		1424854_at	Hist1h4a /// Hist1h4b /// Hist1h4f /// Hist1h4i /// Hist1h4m	NM_175655 /// NM_175656 /// NM_175657 /// NM_178192 /// NM_178193	6.95566e-09	3.63222		1449585_at	Il1rap	NM_001159317 /// NM_001159318 /// NM_008364 /// NM_134103	1.79628e-05	1.58735		1428870_at	Nolc1	NM_001039351 /// NM_001039352 /// NM_001039353 /// NM_053086	3.13e-05	-1.62282		1448598_at	Mmp17	NM_011846	1.29722e-05	-1.51166		1424942_a_at	Myc	NM_001177352 /// NM_001177353 /// NM_001177354 /// NM_010849	2.56227e-06	-1.52966
	1451814_a_at	Htatip2	NM_001146049 /// NM_001146050 /// NM_001146052 /// NM_001146053 /// NM_016865	5.03126e-09	2.00285		1428014_at	Hist1h4h	NM_153173	1.45437e-11	6.64243		1425663_at	Il1rn	NM_001039701 /// NM_001159562 /// NM_031167	0.00038052	1.73859		1424620_at	Nop16	NM_178605	2.64e-09	-2.08535		1418945_at	Mmp3	NM_010809	6.10674e-06	-4.59642		1424088_at	Myg1	NM_021713	3.97017e-08	-2.49513
	1416749_at	Htra1	NM_019564	2.00211e-08	1.77391		1418367_x_at	Hist2h2aa1 /// Hist2h2aa2 /// Hist2h2ac /// Hist2h3c1	NM_013549 /// NM_175662 /// NM_178212 /// NM_178216	4.73869e-12	3.00209		1416200_at	Il33	NM_001164724 /// NM_133775	0.00505514	1.68933		1424019_at	Nop2	NM_138747	1.55e-06	-1.60708		1452606_at	Mnd1	NM_029797	3.79628e-06	-1.53331		1427556_at	Mylk2	NM_001081044	4.33856e-06	-1.52174
	1449954_at	Hyal1 /// Nat6	NM_008317 /// NM_019750	1.34266e-07	2.23681		1425868_at	Hist2h2bb	NM_175666	2.5097e-05	1.62977		1436861_at	Il7	NM_008371	1.36287e-06	1.63968		1426533_at	Nop56	NM_024193	1.82e-10	-2.71784		1419402_at	Mns1	NM_008613	2.23856e-06	-2.19946		1451183_at	Myo19	NM_025414	6.21346e-06	-1.85229
	1454898_s_at	Iah1	NM_026347	1.85049e-06	1.651		1422155_at	Hist2h3c2-ps	NM_054045	3.94423e-11	8.15249		1423127_at	Impa1	NM_018864	1.76874e-10	2.58182		1450986_at	Nop58	NM_018868	8.85e-09	-2.2788		1422489_at	Mogs	NM_020619	4.67645e-07	-1.62954		1448989_a_at	Myo1b	NM_001161817 /// NM_010863	3.5105e-06	-1.57133
	1431644_a_at	Ica1	NM_010492	0.000199671	1.51329		1435866_s_at	Hist3h2a	NM_178218	9.42023e-07	1.80868		1437289_at	Impad1	NM_177730	1.47194e-06	1.51705		1418633_at	Notch1	NM_008714	6.49e-06	-1.5111		1434436_at	Morc4	NM_001193309 /// NM_029413	1.86647e-05	-1.59852		1417118_a_at	Naa10	NM_001177965 /// NM_019870	1.10783e-07	-2.15388
	1424067_at	Icam1	NM_010493	1.19251e-08	4.49404		1420901_a_at	Hk1	NM_001146100 /// NM_010438	1.87215e-05	1.63681		1433605_at	Inpp5a	NM_001127363 /// NM_183144	8.49411e-10	2.1035		1432416_a_at	Npm1	NM_008722	3.49e-08	-1.59984		1429080_at	Mphosph10	NM_026483	1.45028e-07	-1.69255		1418023_at	Naa15	NM_053089	4.12064e-06	-1.52868
	1434751_at	Ids	NM_010498	2.15168e-05	1.88433		1425607_at	Hlcs	NM_139145	2.75567e-09	1.70936		1417981_at	Insig2	NM_133748 /// NM_178082	1.60871e-06	1.7207		1423522_at	Npm3 /// Npm3-ps1	NM_008723 /// NR_002702	0.000196482	-1.84801		1423848_at	Mphosph6	NM_026758	1.92192e-07	-1.5012		1418244_at	Naa20	NM_001141965 /// NM_026425	1.00453e-06	-1.70103
	1439251_at	Idua	NM_008325	1.06128e-07	1.81271		1417637_a_at	Hmg20b	NM_001163165 /// NM_001163166 /// NM_010440	2.98643e-05	1.8493		1418346_at	Insl6	NM_013754	7.49449e-05	1.52013		1420720_at	Nptx2	NM_016789	5.89e-07	-2.01179		1439263_at	Mpp6	NM_001164733 /// NM_001164734 /// NM_019939	5.91618e-06	-1.83451		1448703_at	Naa38	NM_133939	3.24164e-07	-1.5448
	1417292_at	Ifi47	NM_008330	2.21522e-08	2.50877		1418152_at	Hmgn5	NM_016710	6.06538e-10	3.486		1426760_at	Ipo8	NM_001081113	9.23123e-09	1.58535		1421471_at	Npy1r	NM_010934	0.000207026	-1.61135		1416748_a_at	Mre11a	NM_018736	4.35037e-08	-2.87081		1417930_at	Nab2	NM_001122895 /// NM_008668	2.05511e-07	-1.74244
	1450783_at	Ifit1	NM_008331	7.09878e-08	7.73697		1448239_at	Hmox1	NM_010442	6.70239e-08	1.75639		1423025_a_at	Iqcj-schip1 /// Schip1	NM_001113419 /// NM_001113420 /// NM_001113421 /// NM_013928 /// NR_036665	4.16208e-07	1.5129		1423627_at	Nqo1	NM_008706	7.92e-07	-1.9198		1452048_at	Mrpl12	NM_027204	8.36752e-07	-1.6366		1452192_at	Naf1	NM_001163564	3.97156e-07	-1.50073
	1424254_at	Ifitm1	NM_001112715 /// NM_026820	2.92457e-06	1.53631		1451776_s_at	Hopx	NM_001159900 /// NM_001159901 /// NM_175606	2.18692e-08	7.39682		1427145_at	Iqsec1	NM_001134383 /// NM_001134384	7.44212e-06	1.62876		1416158_at	Nr2f2	NM_009697 /// NM_183261	4.51e-06	-1.70244		1430798_x_at	Mrpl15	NM_001177658 /// NM_025300 /// NR_033530	1.94352e-05	-1.65084		1437945_x_at	Nap1l1	NM_001146707 /// NM_015781	1.66436e-07	-1.6642
	1427239_at	Ift122	NM_001167763 /// NM_031177	1.82583e-06	1.8665		1425874_at	Hoxc13	NM_010464	5.85702e-05	2.03773		1418825_at	Irgm1	NM_008326	1.96917e-06	1.79033		1416505_at	Nr4a1	NM_010444	2.09e-06	-1.73355		1448373_at	Mrpl18	NM_026310	1.24731e-07	-1.71701		1416042_s_at	Nasp	NM_001081475 /// NM_016777	2.03771e-09	-4.1444
	1451412_a_at	Ift20	NM_018854	3.77718e-05	1.53016		1418606_at	Hoxd10	NM_013554	3.63372e-05	1.76547		1417793_at	Irgm2	NM_019440	2.20772e-05	1.86796		1454060_a_at	Nras	NM_010937	7.37e-06	-1.58001		1421914_s_at	Mrpl19	NM_026490	0.000113635	-1.50901		1435981_at	Nav2	NM_001111016 /// NM_175272	1.54658e-05	-1.65506
	1424648_at	Ift27	NM_025931	6.48576e-07	1.94848		1448812_at	Hpcal1	NM_016677	4.24076e-08	1.88666		1452579_at	Iscu	NM_025526	2.2251e-08	1.69264		1434709_at	Nrcam	NM_001146031 /// NM_176930	0.000237501	-1.64644		1419363_a_at	Mrpl35	NM_025430	9.50563e-08	-1.64349		1448746_at	Nbn	NM_013752	5.24927e-08	-2.70661
	1418929_at	Ift57	NM_028680	4.48751e-07	1.62476		1428326_s_at	Hrsp12	NM_008287	2.12306e-06	1.75278		1418450_at	Islr	NM_001195431 /// NM_012043	7.31647e-08	3.65526		1424787_a_at	Nrf1	NM_001164226 /// NM_001164227 /// NM_001164228 /// NM_001164229 /// NM_001164230	5.61e-07	-1.61651		1423764_s_at	Mrpl37	NM_025500	1.40523e-08	-1.54075		1423847_at	Ncapd2	NM_146171	2.16811e-09	-5.42709
	1427568_a_at	Ift80	NM_026641	2.74698e-07	1.69211		1433843_at	Hs1bp3	NM_021429	1.25175e-06	1.948		1435637_at	Itfg1	NM_028007	3.58435e-06	2.41018		1417971_at	Nrm	NM_134122	3.26e-08	-3.87544		1448849_at	Mrpl40	NM_010922	1.97532e-07	-1.67054		1429171_a_at	Ncapg	NM_019438	3.07178e-09	-6.11844
	1416474_at	Igdcc4	NM_020043	6.66274e-08	2.27306		1423906_at	Hsbp1	NM_024219	7.57166e-08	1.83681		1422444_at	Itga6	NM_008397	2.44674e-09	3.07684		1416222_at	Nsdhl	NM_010941	1.07e-10	-1.77322		1429054_at	Mrpl47	NM_029017	2.73286e-07	-1.71481		1417926_at	Ncapg2	NM_133762	2.33307e-08	-5.81328
	1437401_at	Igf1	NM_001111274 /// NM_001111275 /// NM_001111276 /// NM_010512 /// NM_184052	1.91807e-07	4.11068		1427927_at	Hscb	NM_153571	1.77547e-09	1.96799		1418393_a_at	Itga7	NM_008398	4.87806e-08	2.13935		1428213_at	Nsmce4a	NM_001162855	2.43e-08	-2.01775		1437997_x_at	Mrpl48	NM_198831 /// NR_003559	3.49366e-07	-1.55324		1423920_at	Ncaph	NM_144818	7.25328e-10	-2.78804
	1424112_at	Igf2r	NM_010515	9.53231e-07	3.18153		1421011_at	Hsd17b11	NM_053262	8.50287e-07	2.09689		1427489_at	Itga8	NM_001001309	0.000189661	1.75735		1423850_at	Nsun2	NM_145354	3.85e-08	-1.61429		1427297_at	Mrpl9	NM_030116	2.76888e-07	-1.55641		1415771_at	Ncl	NM_010880	1.14526e-07	-1.68743
	1454159_a_at	Igfbp2	NM_008342	3.01878e-09	4.63921		1417369_at	Hsd17b4	NM_008292	8.03029e-09	1.63254		1460285_at	Itga9	NM_001113514 /// NM_133721	9.99361e-09	2.86125		1451180_a_at	Nt5c3l	NM_001102650 /// NM_026561	1.04e-05	-1.55527		1456109_a_at	Mrps15	NM_025544	1.68502e-07	-1.62943		1417445_at	Ndc80	NM_023294	3.10722e-09	-5.58717
	1423062_at	Igfbp3	NM_008343	8.71243e-08	2.66815		1416968_a_at	Hsd3b7	NM_001040684 /// NM_133943	6.41736e-08	1.85247		1423238_at	Itgb1bp2	NM_013712	5.37893e-06	1.84943		1424882_a_at	Nt5dc2	NM_027289	8.91e-05	-1.8387		1451164_a_at	Mrps18b	NM_025878	1.05806e-09	-1.83045		1427997_at	Ndufaf4	NM_026742	4.23922e-07	-1.50466
	1423757_x_at	Igfbp4	NM_010517	2.05472e-05	1.85489		1426856_at	Hsdl2	NM_024255	9.46318e-07	2.07553		1429159_at	Itih5	NM_172471	5.63762e-13	9.72606		1426283_at	Ntm	NM_172290	1.56e-06	-1.56451		1416595_at	Mrps22	NM_025485	1.6513e-06	-1.54067		1417299_at	Nek2	NM_010892	2.92905e-07	-3.28491
	1452114_s_at	Igfbp5	NM_010518	7.41932e-06	3.29611		1417101_at	Hspa2	NM_001002012 /// NM_008301	2.81621e-08	2.52539		1451047_at	Itm2a	NM_008409	1.61299e-07	1.53686		1418905_at	Nubp1	NM_011955	2.71e-07	-1.66365		1452585_at	Mrps28	NM_025434	1.73275e-07	-1.50712		1427680_a_at	Nfib	NM_001113209 /// NM_001113210 /// NM_008687	0.00101666	-1.56422
	1417141_at	Igtp	NM_018738	7.2675e-06	1.81518		1416147_at	Hspa4	NM_008300	5.44282e-09	1.74214		1418000_a_at	Itm2b	NM_008410	1.57355e-09	1.58731		1419472_s_at	Nudc	NM_010948	4.58e-11	-1.95485		1448488_at	Mrps5	NM_029963	3.35145e-06	-1.63737		1436363_a_at	Nfix	NM_001081981 /// NM_001081982 /// NM_010906	1.93325e-08	-1.52488
	1419043_a_at	Iigp1	NM_001146275 /// NM_021792	2.60151e-06	2.14655		1429888_a_at	Hspb2	NM_001164708 /// NM_024441	4.50792e-05	1.52917		1415961_at	Itm2c	NM_022417	4.87979e-07	1.92417		1449349_at	Nudt1	NM_008637	2.11e-07	-1.73744		1424440_at	Mrps6	NM_080456	1.45014e-09	-1.94074		1448728_a_at	Nfkbiz	NM_001159394 /// NM_001159395 /// NM_030612	9.50216e-06	-1.78345
	1417813_at	Ikbke	NM_019777	2.84172e-05	1.55974		1451814_a_at	Htatip2	NM_001146049 /// NM_001146050 /// NM_001146052 /// NM_001146053 /// NM_016865	8.77899e-09	1.9105		1426733_at	Itpk1	NM_172584	1.35578e-07	1.73167		1417681_at	Nudt21	NM_026623	1.95e-08	-1.71578		1423823_at	Mrto4	NM_023536	9.31608e-08	-1.85383		1416606_s_at	Nhp2	NM_026631	7.58357e-08	-1.83895
	1422177_at	Il13ra2	NM_008356	0.000182327	1.92594		1416749_at	Htra1	NM_019564	1.65229e-09	2.19383		1435272_at	Itpkb	NM_001081175	2.80957e-08	1.874		1449107_at	Nudt4	NM_027722	1.53e-08	-2.11156		1416988_at	Msh2	NM_008628	2.4181e-06	-1.83292		1416972_at	Nhp2l1	NM_011482	1.98947e-07	-1.60678
	1417932_at	Il18	NM_008360	2.99991e-06	1.76479		1449954_at	Hyal1 /// Nat6	NM_008317 /// NM_019750	1.24651e-08	2.97269		1460203_at	Itpr1	NM_010585	4.91284e-06	1.64304		1430811_a_at	Nuf2	NM_023284	9.13e-08	-4.06572		1429108_at	Msl2	NM_001100451	8.15613e-05	-1.51708		1448480_at	Nip7	NM_001164472 /// NM_025391 /// NR_028367	3.67309e-08	-1.64114
	1425663_at	Il1rn	NM_001039701 /// NM_001159562 /// NM_031167	1.92063e-07	4.70989		1454898_s_at	Iah1	NM_026347	4.90897e-07	1.81454		1427287_s_at	Itpr2	NM_010586 /// NM_019923	0.000592284	1.61426		1448802_at	Nufip1	NM_013745	5.82e-07	-1.6923		1448638_at	Mtbp	NM_001168250 /// NM_134092	2.76482e-07	-2.13169		1419763_at	Nkap	NM_025937	1.22779e-05	-1.58872
	1449508_at	Il27ra	NM_016671	1.47402e-05	1.64909		1431644_a_at	Ica1	NM_010492	5.72873e-05	1.6409		1449408_at	Jam2	NM_023844	7.37695e-10	4.4858		1426751_s_at	Nup107	NM_134010	8.48e-09	-2.25759		1419253_at	Mthfd2	NM_008638	5.3982e-08	-1.87085		1424731_at	Nle1	NM_145431	8.03537e-06	-1.53245
	1416200_at	Il33	NM_001164724 /// NM_133775	4.10876e-06	4.52632		1424067_at	Icam1	NM_010493	8.18713e-09	4.83564		1423503_at	Jam3	NM_023277	1.57651e-05	1.56991		1436816_at	Nup133	NM_172288	1.14e-05	-1.55858		1454904_at	Mtm1	NM_001164190 /// NM_001164191 /// NM_001164192 /// NM_001164193 /// NM_019926	2.77006e-07	-3.229		1437238_x_at	Nmd3	NM_133787	2.30415e-09	-1.51531
	1437289_at	Impad1	NM_177730	1.65323e-06	1.50755		1434751_at	Ids	NM_010498	5.45681e-06	2.14271		1450710_at	Jarid2	NM_021878	3.89902e-06	1.84173		1452176_at	Nup153	NM_175749	9.34e-07	-1.60591		1416991_at	Mto1	NM_026658	2.64538e-06	-1.52203		1448574_at	Nme6	NM_018757	1.32083e-06	-1.54679
	1418983_at	Inadl	NM_001005784 /// NM_001005787 /// NM_007704 /// NM_172696	2.23704e-07	1.79513		1417424_at	Ier3ip1	NM_025409	1.80073e-06	1.56866		1451878_a_at	Jmy	NM_021310	0.000484351	1.54751		1418727_at	Nup155	NM_133227	4.67e-07	-2.04761		1416536_at	Mum1	NM_023431	3.3594e-09	-1.91975		1423826_at	Noc4l	NM_153570	8.60471e-06	-1.50728
	1426858_at	Inhbb	NM_008381	1.03679e-06	1.70586		1454628_at	Iffo1	NM_001039669 /// NM_178787	1.59366e-05	1.56523		1426873_s_at	Jup	NM_010593	8.08881e-10	3.20238		1418530_at	Nup160	NM_021512	3.39e-08	-1.96639		1420551_at	Murc	NM_026509	1.36055e-08	-2.09945		1423479_at	Nol11	NM_001161329 /// NM_133702	6.7417e-06	-1.67524
	1436616_at	Inpp4a	NM_030266 /// NM_172971	2.66476e-07	1.5909		1419603_at	Ifi204	NM_008329	5.46372e-08	2.73817		1436066_at	Kalrn	NM_001164268 /// NM_177357	1.0058e-05	2.05588		1427047_at	Nup188	NM_198304	1.96e-07	-1.68779		1448663_s_at	Mvd	NM_138656 /// NR_028354	5.47063e-06	-1.93798		1423453_at	Nol12	NM_133800	7.10124e-07	-1.55735
	1416195_at	Inpp5k	NM_008916	1.23073e-07	1.51983		1417292_at	Ifi47	NM_008330	1.121e-08	2.72575		1434037_s_at	Kat2b	NM_001190846 /// NM_020005	1.35186e-10	2.1437		1426447_at	Nup35	NM_001190179 /// NM_027091	2.66e-07	-2.41704		1438847_at	Mxd3	NM_016662	1.4166e-08	-2.0162		1420486_at	Nol7	NM_023554	1.48527e-07	-1.60583
	1417981_at	Insig2	NM_133748 /// NM_178082	3.12506e-06	1.64446		1450783_at	Ifit1	NM_008331	2.00901e-07	5.99542		1423179_at	Kcnb1	NM_008420	8.188e-06	2.03735		1423969_at	Nup37	NM_027191 /// NM_028334	1.85e-08	-2.02188		1423431_a_at	Mybbp1a	NM_016776	3.66358e-08	-1.5994		1428870_at	Nolc1	NM_001039351 /// NM_001039352 /// NM_001039353 /// NM_053086	2.91868e-05	-1.6304
	1418346_at	Insl6	NM_013754	5.22215e-06	1.82652		1418293_at	Ifit2	NM_008332	1.62864e-07	1.77424		1449544_a_at	Kcnh2	NM_013569	4.53518e-06	1.60621		1432187_at	Nup43	NM_145706	2.29e-06	-2.23918		1454946_at	Mybl2	NM_008652	9.07629e-08	-2.00115		1415820_x_at	Nono	NM_023144	1.42012e-08	-1.51947
	1423806_at	Ints4	NM_027256	1.70411e-09	1.81209		1449025_at	Ifit3	NM_010501	1.00988e-05	1.84801		1418544_at	Kcnip3	NM_001111331 /// NM_019789	2.52941e-06	1.87784		1438951_x_at	Nup54	NM_183392	0.000243756	-1.62146		1424942_a_at	Myc	NM_001177352 /// NM_001177353 /// NM_001177354 /// NM_010849	3.44132e-07	-1.73652		1424620_at	Nop16	NM_178605	4.83292e-09	-1.97558
	1418825_at	Irgm1	NM_008326	3.93664e-07	2.05022		1424254_at	Ifitm1	NM_001112715 /// NM_026820	2.54941e-09	2.88294		1450185_a_at	Kcnj15	NM_001039056 /// NM_001039057 /// NM_019664	4.92559e-07	2.54906		1415926_at	Nup62	NM_053074	1.07e-09	-2.17324		1424088_at	Myg1	NM_021713	2.83797e-08	-2.59662		1424019_at	Nop2	NM_138747	2.56094e-06	-1.5594
	1417793_at	Irgm2	NM_019440	1.92056e-07	3.21079		1427239_at	Ift122	NM_001167763 /// NM_031177	1.26814e-06	1.92421		1421400_at	Kcnmb1	NM_031169	1.08357e-08	6.13823		1416073_a_at	Nup85	NM_001002929	1.01e-09	-2.53129		1451183_at	Myo19	NM_025414	1.19798e-06	-2.15034		1426533_at	Nop56	NM_024193	2.94497e-10	-2.56308
	1418517_at	Irx3	NM_008393	6.10936e-07	1.64993		1451412_a_at	Ift20	NM_018854	7.15702e-06	1.7043		1449471_at	Kcnmb4	NM_021452	3.33185e-06	1.69089		1437843_s_at	Nupl1	NM_170591	1.01e-08	-1.50637		1448990_a_at	Myo1b	NM_001161817 /// NM_010863	0.000106174	-1.62627		1450986_at	Nop58	NM_018868	5.98815e-09	-2.37592
	1452579_at	Iscu	NM_025526	7.00596e-08	1.5759		1424648_at	Ift27	NM_025931	4.82309e-07	1.99992		1452360_a_at	Kdm5a	NM_145997	3.23883e-06	1.80506		1416310_at	Nusap1	NM_001042652 /// NM_133851	1.86e-05	-1.54951		1436315_at	Myst3	NM_001081149	4.38561e-08	-1.52605		1418633_at	Notch1	NM_008714	3.33055e-06	-1.5699
	1419569_a_at	Isg20	NM_001113527 /// NM_020583	0.000207242	1.54461		1418929_at	Ift57	NM_028680	1.14446e-06	1.53705		1427143_at	Kdm5b	NM_152895	7.48448e-08	1.62659		1418274_at	Nutf2 /// Nutf2-ps1	NM_026532 /// NR_033574	1.22e-08	-1.81876		1417118_a_at	Naa10	NM_001177965 /// NM_019870	2.27308e-07	-2.01323		1426851_a_at	Nov	NM_010930	0.00784954	-1.53554
	1418450_at	Islr	NM_001195431 /// NM_012043	2.60397e-09	7.23045		1427568_a_at	Ift80	NM_026641	9.86175e-07	1.5618		1453317_a_at	Khdrbs3	NM_010158	9.82317e-06	1.7884		1453019_at	Nvl	NM_026171	9.94e-05	-1.64215		1418023_at	Naa15	NM_053089	8.25607e-07	-1.68863		1426938_at	Nova1	NM_021361	3.36514e-05	-1.62821
	1435637_at	Itfg1	NM_028007	3.13483e-06	2.44831		1416474_at	Igdcc4	NM_020043	1.22651e-07	2.1373		1429062_at	Kif16b	NM_001081133	0.000109949	1.51898		1422488_at	Nxt1	NM_001110159 /// NM_019761	3.9e-08	-2.18476		1418244_at	Naa20	NM_001141965 /// NM_026425	3.17628e-06	-1.57916		1432416_a_at	Npm1	NM_008722	1.33676e-08	-1.70018
	1422444_at	Itga6	NM_008397	3.81087e-09	2.89445		1437401_at	Igf1	NM_001111274 /// NM_001111275 /// NM_001111276 /// NM_010512 /// NM_184052	6.62047e-07	3.33649		1421053_at	Kif1a	NM_001110315 /// NM_008440	2.5464e-07	1.98432		1437711_x_at	Odc1	NM_013614	7.73e-07	-1.54641		1448703_at	Naa38	NM_133939	5.04377e-08	-1.73651		1423522_at	Npm3 /// Npm3-ps1	NM_008723 /// NR_002702	5.78997e-05	-2.0778
	1418393_a_at	Itga7	NM_008398	1.26836e-09	3.34298		1424112_at	Igf2r	NM_010515	2.68261e-06	2.74803		1450738_at	Kif21a	NM_001109040 /// NM_001109041 /// NM_001109042 /// NM_016705	8.42694e-06	2.14687		1417677_at	Opn3	NM_010098	2.29e-07	-1.61293		1417930_at	Nab2	NM_001122895 /// NM_008668	1.35345e-06	-1.54516		1423627_at	Nqo1	NM_008706	7.91468e-07	-1.91993
	1427489_at	Itga8	NM_001001309	9.36692e-05	1.86659		1454159_a_at	Igfbp2	NM_008342	2.60977e-07	2.38781		1449841_at	Kif3a	NM_008443	1.51836e-06	1.82467		1420578_at	Optc	NM_001160420 /// NM_001160421 /// NM_001160422 /// NM_054076	8.65e-07	-1.58137		1437945_x_at	Nap1l1	NM_001146707 /// NM_015781	5.64562e-08	-1.79467		1416160_at	Nr2f2	NM_009697 /// NM_183261	2.54936e-05	-1.56103
	1460285_at	Itga9	NM_001113514 /// NM_133721	8.7161e-06	1.54996		1423062_at	Igfbp3	NM_008343	1.26206e-06	2.00432		1420986_s_at	Kif3b	NM_008444	1.70143e-05	1.57617		1422663_at	Orc1	NM_011015	7.77e-11	-3.2288		1416042_s_at	Nasp	NM_001081475 /// NM_016777	1.12375e-09	-4.62954		1416505_at	Nr4a1	NM_010444	8.9683e-07	-1.84884
	1425039_at	Itgbl1	NM_145467	4.50105e-08	2.3892		1452114_s_at	Igfbp5	NM_010518	2.89575e-05	2.69634		1418427_at	Kif5b	NM_008448	2.29469e-08	1.5428		1418226_at	Orc2	NM_001025378 /// NM_008765	1.35e-08	-1.84814		1435981_at	Nav2	NM_001111016 /// NM_175272	8.68318e-07	-2.09087		1422688_a_at	Nras	NM_010937	9.31705e-09	-1.79527
	1451047_at	Itm2a	NM_008409	2.00028e-07	1.51898		1423585_at	Igfbp7	NM_001159518 /// NM_008048	7.47356e-07	1.92573		1450493_at	Kiss1r	NM_053244	7.3103e-09	2.1384		1417037_at	Orc6	NM_001163791 /// NM_019716 /// NR_028268	2.08e-09	-3.25019		1448746_at	Nbn	NM_013752	2.10166e-08	-3.06052		1434627_at	Nrf1	NM_001164226 /// NM_001164227 /// NM_001164228 /// NM_001164229 /// NM_001164230	0.000954128	-1.50157
	1418000_a_at	Itm2b	NM_008410	2.02644e-10	1.81831		1426174_s_at	Igh-3 /// Ighg	XM_001472541	2.40565e-05	1.56919		1417108_at	Klc4	NM_029091	1.48227e-09	2.3354		1451810_at	ORF63	NM_144854	4.78e-06	-1.77349		1423847_at	Ncapd2	NM_146171	8.42352e-10	-6.72137		1417971_at	Nrm	NM_134122	1.22305e-08	-4.63644
	1415961_at	Itm2c	NM_022417	1.15912e-07	2.1975		1417141_at	Igtp	NM_018738	1.75977e-05	1.69765		1448181_at	Klf15	NM_023184	2.60797e-08	2.52014		1449350_at	Osr1	NM_011859	2.75e-07	-1.90549		1429171_a_at	Ncapg	NM_019438	1.3038e-09	-7.52271		1448943_at	Nrp1	NM_008737	2.32332e-08	-1.6459
	1435272_at	Itpkb	NM_001081175	1.96638e-08	1.92935		1419043_a_at	Iigp1	NM_001146275 /// NM_021792	5.65258e-05	1.65515		1436763_a_at	Klf9	NM_010638	1.13934e-05	1.79281		1417705_at	Otub1	NM_134150	1.66e-08	-1.5427		1417926_at	Ncapg2	NM_133762	1.09479e-08	-6.94027		1416222_at	Nsdhl	NM_010941	7.37755e-11	-1.82298
	1449408_at	Jam2	NM_023844	2.15062e-10	5.76873		1417932_at	Il18	NM_008360	4.85303e-07	2.05514		1426988_at	Klhdc5	NM_001081237	1.71409e-07	1.55973		1460265_at	Pa2g4	NM_011119	0.000109233	-1.51059		1423920_at	Ncaph	NM_144818	7.92565e-10	-2.75651		1429328_at	Nsfl1c	NM_198326	1.71788e-06	-1.505
	1423503_at	Jam3	NM_023277	1.99637e-05	1.54771		1419532_at	Il1r2	NM_010555	2.01973e-08	2.26533		1448269_a_at	Klhl13	NM_026167	6.99031e-07	1.93531		1453840_at	Pabpc1	NM_008774	1.49e-06	-2.22036		1415771_at	Ncl	NM_010880	8.45542e-08	-1.72271		1423055_at	Nsg1	NM_010942	1.09944e-07	-2.4415
	1426873_s_at	Jup	NM_010593	2.48853e-08	2.12756		1425663_at	Il1rn	NM_001039701 /// NM_001159562 /// NM_031167	4.44483e-05	2.12508		1451793_at	Klhl24	NM_029436	3.11982e-08	3.69211		1436570_at	Pag1	NM_001195031 /// NM_053182	5.28e-07	-1.5909		1417445_at	Ndc80	NM_023294	8.44574e-10	-7.59397		1428213_at	Nsmce4a	NM_001162855	1.00191e-08	-2.19297
	1448839_at	Kank3	NM_030697	4.84956e-07	1.9382		1449508_at	Il27ra	NM_016671	1.15686e-05	1.67675		1452660_s_at	Klhl7	NM_001161800 /// NM_026448	2.49992e-07	2.11866		1422503_s_at	Parp1	NM_007415	7.03e-07	-1.61451		1456174_x_at	Ndrg1	NM_008681	3.96069e-05	-1.51779		1423850_at	Nsun2	NM_145354	1.90449e-08	-1.68823
	1436528_at	Kazald1	NM_178929	7.74627e-07	2.25031		1451535_at	Il31ra	NM_139299	7.73961e-09	1.53329		1448169_at	Krt18	NM_010664	2.6519e-08	2.75043		1416818_at	Parva	NM_020606	4.9e-10	-1.99034		1435333_at	Ndufaf4	NM_026742	0.000119447	-1.54277		1451050_at	Nt5c3	NM_026004	1.24393e-06	-1.53861
	1423179_at	Kcnb1	NM_008420	9.20069e-05	1.66574		1416200_at	Il33	NM_001164724 /// NM_133775	0.000176576	2.45795		1418213_at	Krt23	NM_033373	2.99566e-11	5.96912		1450993_at	Pask	NM_080850	1.36e-06	-1.70424		1423196_at	Nedd1	NM_008682	0.000813428	-1.53743		1451180_a_at	Nt5c3l	NM_001102650 /// NM_026561	2.20329e-06	-1.72062
	1425090_s_at	Kcnc4	NM_145922	8.95956e-08	2.44582		1419712_at	Il3ra	NM_008369	6.62248e-05	1.54254		1455434_a_at	Ktn1	NM_008477	5.20913e-07	1.56998		1434363_x_at	Paxip1	NM_018878	3.96e-06	-1.5945		1424060_at	Neil3	NM_146208	2.21076e-05	-1.53233		1424882_a_at	Nt5dc2	NM_027289	9.31639e-06	-2.2957
	1449471_at	Kcnmb4	NM_021452	8.38297e-08	2.33077		1426858_at	Inhbb	NM_008381	4.16107e-07	1.8242		1418153_at	Lama1	NM_008480	4.33776e-09	4.06843		1448627_s_at	Pbk	NM_023209	2.59e-08	-5.30053		1417299_at	Nek2	NM_010892	1.57509e-07	-3.62546		1426283_at	Ntm	NM_172290	1.14909e-06	-1.593
	1449536_at	Kcnn1	NM_032397	8.99825e-05	1.52179		1433605_at	Inpp5a	NM_001127363 /// NM_183144	7.39009e-09	1.76127		1424807_at	Lama4	NM_010681	3.99725e-06	1.65116		1426878_at	Pbrm1	NM_001081251	8.23e-06	-1.59361		1427680_a_at	Nfib	NM_001113209 /// NM_001113210 /// NM_008687	0.00181192	-1.50253		1418905_at	Nubp1	NM_011955	2.7022e-07	-1.66412
	1424044_at	Kdm4b	NM_172132	3.23456e-06	1.5753		1416195_at	Inpp5k	NM_008916	1.08923e-07	1.52988		1451241_at	Lamb1	NM_008482	0.00100421	1.53563		1425383_a_at	Pbx1	NM_008783 /// NM_183355	2.21e-05	-1.52359		1448728_a_at	Nfkbiz	NM_001159394 /// NM_001159395 /// NM_030612	6.27706e-06	-1.84326		1433519_at	Nucks1	NM_001145804 /// NM_175294	2.00554e-08	-1.5361
	1452360_a_at	Kdm5a	NM_145997	1.72368e-05	1.60364		1417981_at	Insig2	NM_133748 /// NM_178082	8.50741e-07	1.80347		1415880_a_at	Lamp1	NM_010684	2.49935e-09	1.57084		1422890_at	Pcdh18	NM_130448	1.27e-06	-1.80143		1448963_at	Nfyc	NM_001048168 /// NM_008692	3.1114e-09	-1.59077		1419472_s_at	Nudc	NM_010948	2.05235e-10	-1.74255
	1427143_at	Kdm5b	NM_152895	2.33432e-07	1.5228		1418346_at	Insl6	NM_013754	3.36378e-06	1.89372		1416344_at	Lamp2	NM_001017959 /// NM_010685	3.81324e-10	1.80091		1424701_at	Pcdh20	NM_178685	9.02e-07	-1.98464		1419675_at	Ngf	NM_001112698 /// NM_013609	1.25655e-06	-2.85123		1449349_at	Nudt1	NM_008637	8.88881e-08	-1.85349
	1450747_at	Keap1	NM_001110305 /// NM_001110306 /// NM_001110307 /// NM_016679	0.000320169	1.75194		1423806_at	Ints4	NM_027256	1.76573e-10	2.20476		1427011_a_at	Lancl1	NM_001190984 /// NM_001190985 /// NM_021295	9.65905e-09	1.63214		1431086_s_at	Pcmt1	NM_008786	9.34e-06	-1.56306		1416606_s_at	Nhp2	NM_026631	4.76056e-08	-1.90875		1417681_at	Nudt21	NM_026623	8.12356e-09	-1.82768
	1429062_at	Kif16b	NM_001081133	3.5885e-05	1.63106		1427145_at	Iqsec1	NM_001134383 /// NM_001134384	1.44166e-05	1.56256		1416148_at	Laptm4b	NM_033521	6.85167e-10	3.19599		1417947_at	Pcna	NM_011045	8.07e-10	-3.15492		1416972_at	Nhp2l1	NM_011482	2.60764e-07	-1.58095		1449107_at	Nudt4	NM_027722	1.28611e-07	-1.76849
	1421053_at	Kif1a	NM_001110315 /// NM_008440	1.77878e-06	1.70338		1422683_at	Irak1bp1	NM_001168240 /// NM_022986	0.00159202	1.67062		1417435_at	Large	NM_010687	1.16563e-09	1.66507		1434019_at	Pdap1	NM_001033313	8.27e-08	-1.50089		1448480_at	Nip7	NM_001164472 /// NM_025391 /// NR_028367	4.12904e-08	-1.62918		1430811_a_at	Nuf2	NM_023284	5.83371e-08	-4.41565
	1450738_at	Kif21a	NM_001109040 /// NM_001109041 /// NM_001109042 /// NM_016705	7.10259e-06	2.18515		1418825_at	Irgm1	NM_008326	1.51224e-07	2.2522		1451508_at	Larp1b	NM_001040399	3.53554e-08	2.48954		1422474_at	Pde4b	NM_001177980 /// NM_001177981 /// NM_001177982 /// NM_001177983 /// NM_019840	1.91e-05	-1.81422		1448967_at	Nipsnap3b	NM_025623	1.28064e-07	-1.55539		1448802_at	Nufip1	NM_013745	9.56326e-08	-1.94176
	1450493_at	Kiss1r	NM_053244	3.33323e-07	1.59536		1417793_at	Irgm2	NM_019440	6.90226e-07	2.68889		1433783_at	Ldb3	NM_001039071 /// NM_001039072 /// NM_001039073 /// NM_001039074 /// NM_001039075	6.44881e-12	9.29147		1426319_at	Pdgfd	NM_027924	0.000243188	-1.50479		1419763_at	Nkap	NM_025937	4.98805e-06	-1.68574		1426751_s_at	Nup107	NM_134010	8.14974e-09	-2.26687
	1425558_at	Klc3	NM_146182	2.28095e-05	1.53994		1418517_at	Irx3	NM_008393	2.88964e-06	1.50502		1434499_a_at	Ldhb	NM_008492	1.1402e-11	4.64016		1424650_at	Pdia5	NM_028295	7.22e-10	-1.83106		1448133_at	Nmd3	NM_133787	1.67986e-07	-1.54701		1436816_at	Nup133	NM_172288	8.48142e-06	-1.58705
	1417108_at	Klc4	NM_029091	2.47643e-09	2.21455		1452579_at	Iscu	NM_025526	1.26578e-08	1.75999		1448380_at	Lgals3bp	NM_011150	1.00654e-05	1.74832		1422862_at	Pdlim5	NM_001190852 /// NM_001190853 /// NM_001190854 /// NM_001190855 /// NM_001190856	0.000185197	-1.56926		1448574_at	Nme6	NM_018757	1.93976e-06	-1.51407		1418727_at	Nup155	NM_133227	4.44483e-06	-1.70545
	1448181_at	Klf15	NM_023184	2.65633e-07	1.98809		1418450_at	Islr	NM_001195431 /// NM_012043	3.45086e-08	4.16356		1450428_at	Lhx1	NM_008498	4.14286e-11	9.94893		1454090_at	Pdss1	NM_019501	0.000181473	-1.77178		1423506_a_at	Nnat	NM_010923 /// NM_180960	5.64207e-06	-1.94969		1418530_at	Nup160	NM_021512	3.83304e-08	-1.94612
	1436763_a_at	Klf9	NM_010638	2.7361e-05	1.67909		1435637_at	Itfg1	NM_028007	3.24967e-06	2.43796		1421207_at	Lif	NM_001039537 /// NM_008501	1.32741e-06	1.87197		1427931_s_at	Pdxk	NM_172134	9.13e-06	-1.69789		1424323_at	Noc2l	NM_021303	1.89218e-07	-1.51566		1427047_at	Nup188	NM_198304	2.3513e-07	-1.66746
	1426988_at	Klhdc5	NM_001081237	2.06992e-07	1.54324		1422444_at	Itga6	NM_008397	7.09944e-09	2.67101		1425107_a_at	Lifr	NM_001113386 /// NM_013584	3.85173e-06	1.98316		1427213_at	Pfkfb1	NM_008824	4.29e-05	-1.71423		1423827_s_at	Noc4l	NM_153570	2.33685e-06	-1.58013		1426447_at	Nup35	NM_001190179 /// NM_027091	9.11031e-08	-2.7519
	1448269_a_at	Klhl13	NM_026167	7.88784e-07	1.91554		1460285_at	Itga9	NM_001113514 /// NM_133721	1.59252e-08	2.69395		1424548_at	Lime1 /// Zgpat	NM_001048148 /// NM_023684 /// NM_144894	6.25532e-07	1.52739		1417053_at	Phb	NM_008831	1.39e-07	-1.62567		1423479_at	Nol11	NM_001161329 /// NM_133702	1.32901e-05	-1.60165		1423969_at	Nup37	NM_027191 /// NM_028334	1.70352e-09	-2.58931
	1451793_at	Klhl24	NM_029436	1.1746e-07	3.0134		1425039_at	Itgbl1	NM_145467	9.22592e-06	1.54673		1452060_a_at	Limk2	NM_001034030 /// NM_010718 /// NM_173053	1.36109e-07	1.61994		1438938_x_at	Phb2	NM_007531	4.02e-08	-1.5929		1428870_at	Nolc1	NM_001039351 /// NM_001039352 /// NM_001039353 /// NM_053086	3.77375e-05	-1.60288		1432187_at	Nup43	NM_145706	1.27979e-06	-2.38651
	1452660_s_at	Klhl7	NM_001161800 /// NM_026448	9.79741e-07	1.87622		1429159_at	Itih5	NM_172471	5.83469e-10	2.59285		1424408_at	Lims2	NM_144862	1.28155e-08	1.69332		1437239_x_at	Phc2	NM_001195083 /// NM_001195130 /// NM_018774	2.64e-08	-1.60986		1424620_at	Nop16	NM_178605	6.11379e-09	-1.9366		1438951_x_at	Nup54	NM_183392	0.000434348	-1.55784
	1448169_at	Krt18	NM_010664	2.29406e-09	3.97064		1418000_a_at	Itm2b	NM_008410	3.37717e-10	1.75198		1450872_s_at	Lipa	NM_001111100 /// NM_021460	5.52356e-11	1.86305		1427920_at	Phf19	NM_028716	0.000293805	-1.67366		1424019_at	Nop2	NM_138747	2.68069e-06	-1.55525		1415926_at	Nup62	NM_053074	7.46003e-10	-2.25199
	1418153_at	Lama1	NM_008480	4.50343e-05	1.52318		1415961_at	Itm2c	NM_022417	1.41963e-07	2.15362		1416303_at	Litaf	NM_019980	1.43103e-06	1.65048		1424170_at	Phf5a	NM_026737	8.24e-08	-1.90169		1426533_at	Nop56	NM_024193	1.68104e-10	-2.74528		1416073_a_at	Nup85	NM_001002929	4.86203e-10	-2.76889
	1426285_at	Lama2	NM_008481	7.57831e-05	1.59042		1426733_at	Itpk1	NM_172584	5.69557e-07	1.57851		1423938_at	Llgl2	NM_145438	6.16345e-06	2.09661		1426658_x_at	Phgdh	NM_016966	1.64e-08	-2.11416		1450986_at	Nop58	NM_018868	4.75375e-09	-2.43756		1437843_s_at	Nupl1	NM_170591	3.58174e-09	-1.59525
	1416344_at	Lamp2	NM_001017959 /// NM_010685	2.26652e-11	2.31262		1435272_at	Itpkb	NM_001081175	9.00943e-09	2.06574		1423075_at	Lman2	NM_025828	1.07453e-10	1.52325		1426994_at	Phlpp1	NM_133821	1.12e-06	-1.51769		1418633_at	Notch1	NM_008714	3.83581e-06	-1.55687		1416310_at	Nusap1	NM_001042652 /// NM_133851	1.99145e-05	-1.54344
	1427011_a_at	Lancl1	NM_001190984 /// NM_001190985 /// NM_021295	1.19472e-09	1.89224		1449408_at	Jam2	NM_023844	1.94539e-10	5.89831		1426272_at	Lmbr1	NM_020295	1.98939e-06	1.53027		1427305_at	Piga	NM_011081	8.23e-07	-1.50681		1426938_at	Nova1	NM_021361	9.10714e-05	-1.5282		1418274_at	Nutf2 /// Nutf2-ps1	NM_026532 /// NR_033574	6.68334e-08	-1.61923
	1416148_at	Laptm4b	NM_033521	1.18113e-09	2.95923		1423503_at	Jam3	NM_023277	2.15748e-05	1.54061		1425186_at	Lmbrd1	NM_026719	1.88901e-06	2.03361		1421089_a_at	Pinx1	NM_028228	3.02e-06	-1.81937		1432416_a_at	Npm1	NM_008722	1.83924e-08	-1.66478		1453019_at	Nvl	NM_026171	0.000119999	-1.62066
	1417721_s_at	Laptm5	NM_010686	3.13889e-08	1.78273		1450710_at	Jarid2	NM_021878	6.58808e-05	1.51575		1424596_s_at	Lmcd1	NM_144799	1.12977e-05	1.50493		1419279_at	Pip4k2a	NM_008845	8.46e-09	-1.59597		1423522_at	Npm3 /// Npm3-ps1	NM_008723 /// NR_002702	0.000294977	-1.78314		1422488_at	Nxt1	NM_001110159 /// NM_019761	1.86962e-07	-1.89608
	1417780_at	Lass4	NM_026058	0.000519306	1.51042		1426873_s_at	Jup	NM_010593	7.67651e-09	2.40201		1454086_a_at	Lmo2	NM_001142335 /// NM_001142336 /// NM_001142337 /// NM_008505	3.76882e-06	2.20941		1421013_at	Pitpnb	NM_019640	3.73e-05	-1.50195		1423627_at	Nqo1	NM_008706	3.14944e-07	-2.08509		1427535_s_at	Obsl1	NM_178884	3.1275e-06	-1.50556
	1448550_at	Lbp	NM_008489	1.72735e-06	2.1183		1448839_at	Kank3	NM_030697	3.21051e-07	2.00959		1455715_at	LOC100038746	---	1.77724e-07	2.03671		1426453_at	Pitrm1	NM_145131	1.14e-10	-2.17006		1416159_at	Nr2f2	NM_009697 /// NM_183261	5.09562e-08	-1.68559		1448475_at	Olfml3	NM_133859	1.28439e-06	-2.07431
	1433783_at	Ldb3	NM_001039071 /// NM_001039072 /// NM_001039073 /// NM_001039074 /// NM_001039075	1.37426e-11	7.59523		1436528_at	Kazald1	NM_178929	9.01691e-05	1.53362		1423395_at	LOC100039215 /// Tsnax	NM_016909 /// XM_001472233 /// XM_001472268	2.74931e-06	1.52675		1438601_at	Pkmyt1	NM_023058	1.53e-05	-1.63809		1416505_at	Nr4a1	NM_010444	4.58144e-07	-1.95508		1422663_at	Orc1	NM_011015	7.02839e-11	-3.2771
	1434499_a_at	Ldhb	NM_008492	5.30245e-12	5.41528		1423179_at	Kcnb1	NM_008420	1.18624e-05	1.96813		1423071_x_at	LOC100505088	XR_107730	4.14153e-09	2.38611		1449586_at	Pkp1	NM_019645	2.49e-07	-1.55292		1422688_a_at	Nras	NM_010937	7.28947e-09	-1.8287		1418227_at	Orc2	NM_001025378 /// NM_008765	2.72445e-07	-1.52331
	1448380_at	Lgals3bp	NM_011150	1.00117e-06	2.13322		1425090_s_at	Kcnc4	NM_145922	1.55637e-06	1.85663		1428365_a_at	Lonp1	NM_028782	6.03193e-05	1.55362		1430700_a_at	Pla2g7	NM_013737	0.00094853	-1.62051		1420978_at	Nrf1	NM_001164226 /// NM_001164227 /// NM_001164228 /// NM_001164229 /// NM_001164230	1.47883e-05	-1.52994		1417037_at	Orc6	NM_001163791 /// NM_019716 /// NR_028268	1.8206e-09	-3.31532
	1422662_at	Lgals8	NM_018886	2.62223e-08	1.56299		1449544_a_at	Kcnh2	NM_013569	2.59335e-06	1.66558		1460178_at	Lonp2	NM_001168591 /// NM_025827	3.03287e-08	1.94417		1451335_at	Plac8	NM_139198	0.00157649	-2.52637		1450079_at	Nrk	NM_013724	4.74206e-05	-2.16715		1451810_at	ORF63	NM_144854	3.23595e-05	-1.55671
	1448883_at	Lgmn	NM_011175	1.51531e-06	1.81317		1418544_at	Kcnip3	NM_001111331 /// NM_019789	5.8745e-05	1.50969		1452436_at	Loxl2	NM_033325	1.60902e-10	5.3842		1422139_at	Plau	NM_008873	9.92e-06	-1.81266		1417971_at	Nrm	NM_134122	8.50885e-09	-4.98304		1449350_at	Osr1	NM_011859	1.10401e-08	-2.64161
	1454984_at	Lifr	NM_001113386 /// NM_013584	3.78991e-06	1.8588		1450185_a_at	Kcnj15	NM_001039056 /// NM_001039057 /// NM_019664	2.36138e-07	2.79748		1423960_at	Lpcat3	NM_145130	1.13624e-05	1.77103		1452521_a_at	Plaur	NM_011113	5.15e-10	-2.97806		1418084_at	Nrp1	NM_008737	9.41945e-09	-1.75586		1417705_at	Otub1	NM_134150	2.27421e-08	-1.51686
	1450872_s_at	Lipa	NM_001111100 /// NM_021460	6.06153e-12	2.2722		1449471_at	Kcnmb4	NM_021452	1.1842e-07	2.24711		1418288_at	Lpin1	NM_001130412 /// NM_015763 /// NM_172950	1.15814e-09	3.81862		1418201_at	Plekhg2	NM_001083912 /// NM_138752	3.55e-10	-1.92156		1416222_at	Nsdhl	NM_010941	8.33286e-11	-1.80646		1460265_at	Pa2g4	NM_011119	0.000104439	-1.51461
	1423938_at	Llgl2	NM_145438	4.76335e-06	2.15141		1449536_at	Kcnn1	NM_032397	6.63296e-05	1.55019		1431056_a_at	Lpl	NM_008509	7.06006e-06	1.95987		1448191_at	Plk1	NM_011121	2.1e-08	-6.67034		1423055_at	Nsg1	NM_010942	1.86076e-06	-1.85756		1453840_at	Pabpc1	NM_008774	1.77017e-05	-1.77509
	1426272_at	Lmbr1	NM_020295	4.23903e-07	1.68232		1422293_a_at	Kctd1	NM_001142731 /// NM_134112	1.89451e-06	1.70448		1449099_at	Lrba	NM_001077687 /// NM_001077688 /// NM_030695	5.60138e-06	1.52108		1426580_at	Plk4	NM_011495	3.15e-07	-3.79252		1428213_at	Nsmce4a	NM_001162855	2.71116e-09	-2.52504		1436570_at	Pag1	NM_001195031 /// NM_053182	2.28646e-07	-1.67738
	1425186_at	Lmbrd1	NM_026719	1.77925e-05	1.693		1434881_s_at	Kctd12	NM_177715	3.12255e-05	1.50871		1416836_at	Lrp10	NM_022993	1.30745e-10	2.0171		1422706_at	Pmepa1	NM_022995	6.12e-08	-1.51389		1423850_at	Nsun2	NM_145354	1.88949e-08	-1.68912		1423565_at	Paics	NM_025939	2.36244e-07	-1.58996
	1424259_at	Lmf1	NM_029624	0.000187399	1.52262		1452360_a_at	Kdm5a	NM_145997	4.86856e-06	1.74994		1426288_at	Lrp4	NM_001145857 /// NM_172668	1.71369e-07	2.74091		1438173_x_at	Pmf1	NM_025928	4.06e-08	-1.84389		1451050_at	Nt5c3	NM_026004	1.08706e-06	-1.55041		1417800_at	Parp2	NM_009632	2.54288e-09	-1.59082
	1455715_at	LOC100038746	---	1.70518e-07	2.04444		1427143_at	Kdm5b	NM_152895	4.67482e-08	1.67626		1452148_at	Lrpap1	NM_013587	7.36579e-12	4.44635		1431464_a_at	Pmm2	NM_016881	2.68e-06	-1.82945		1451180_a_at	Nt5c3l	NM_001102650 /// NM_026561	1.57423e-06	-1.76318		1416818_at	Parva	NM_020606	4.61434e-09	-1.68019
	1423071_x_at	LOC100505088	XR_107730	2.89328e-10	3.37319		1421053_at	Kif1a	NM_001110315 /// NM_008440	1.82546e-07	2.04461		1451245_at	Lrrc3b	NM_146052	5.27475e-08	3.85962		1423539_at	Pms2	NM_008886	8.14e-06	-1.78042		1424882_a_at	Nt5dc2	NM_027289	4.19502e-06	-2.52002		1450993_at	Pask	NM_080850	1.37651e-06	-1.7028
	1428365_a_at	Lonp1	NM_028782	8.09542e-05	1.52608		1450738_at	Kif21a	NM_001109040 /// NM_001109041 /// NM_001109042 /// NM_016705	1.20173e-05	2.07184		1428312_at	Lrrc57	NM_001159609 /// NM_001159610 /// NM_001159612 /// NM_025657 /// NR_027510	8.09052e-07	1.7879		1427893_a_at	Pmvk	NM_026784 /// NM_027348	3.48e-06	-2.00705		1426282_at	Ntm	NM_172290	0.000106067	-1.54562		1434363_x_at	Paxip1	NM_018878	5.03821e-06	-1.57127
	1460178_at	Lonp2	NM_001168591 /// NM_025827	9.48925e-09	2.16057		1449841_at	Kif3a	NM_008443	1.2556e-05	1.57534		1434790_a_at	Lta4h	NM_008517	1.25156e-05	1.64294		1423324_at	Pnn	NM_008891	4.1e-07	-1.68234		1418905_at	Nubp1	NM_011955	1.53669e-07	-1.72906		1448627_s_at	Pbk	NM_023209	1.94997e-08	-5.6372
	1452436_at	Loxl2	NM_033325	2.52771e-08	2.43426		1420986_s_at	Kif3b	NM_008444	6.33372e-06	1.68145		1427949_at	Ltn1	NM_001081068	6.74527e-05	1.54492		1450735_at	Pno1	NM_025443	1.89e-09	-1.70129		1419472_s_at	Nudc	NM_010948	1.34873e-10	-1.79573		1422889_at	Pcdh18	NM_130448	8.86678e-08	-1.77984
	1418288_at	Lpin1	NM_001130412 /// NM_015763 /// NM_172950	6.30108e-10	4.24847		1418427_at	Kif5b	NM_008448	2.77471e-08	1.52694		1417185_at	Ly6a	NM_010738	4.72412e-08	2.00242		1419397_at	Pola1	NM_008892	9.61e-09	-3.59563		1449349_at	Nudt1	NM_008637	2.06363e-07	-1.74016		1424701_at	Pcdh20	NM_178685	1.5193e-08	-3.17876
	1416836_at	Lrp10	NM_022993	1.08993e-09	1.71169		1417108_at	Klc4	NM_029091	3.53114e-09	2.13881		1421571_a_at	Ly6c1 /// Ly6c2	NM_001099217 /// NM_010741	8.34609e-09	5.35487		1448369_at	Pola2	NM_001164057 /// NM_008893	5.13e-07	-1.80864		1417681_at	Nudt21	NM_026623	4.56723e-09	-1.91281		1449249_at	Pcdh7	NM_001122758 /// NM_018764	0.0001095	-1.53196
	1426288_at	Lrp4	NM_001145857 /// NM_172668	2.55236e-07	2.6065		1448181_at	Klf15	NM_023184	7.2419e-08	2.25158		1450562_at	Ly6f	NM_008530	8.58946e-05	1.57921		1456055_x_at	Pold1	NM_011131	3.7e-08	-2.21817		1449107_at	Nudt4	NM_027722	1.04587e-08	-2.19142		1417947_at	Pcna	NM_011045	8.45736e-10	-3.1334
	1452148_at	Lrpap1	NM_013587	5.36764e-12	4.72284		1436763_a_at	Klf9	NM_010638	0.000148637	1.50456		1449874_at	Ly96	NM_001159711 /// NM_016923	0.000397096	1.55764		1448277_at	Pold2	NM_008894	5.27e-10	-3.2597		1430811_a_at	Nuf2	NM_023284	3.71233e-08	-4.82173		1420493_a_at	Pcyt2	NM_024229	1.38151e-06	-1.58597
	1428312_at	Lrrc57	NM_001159609 /// NM_001159610 /// NM_001159612 /// NM_025657 /// NR_027510	7.18101e-07	1.80417		1426988_at	Klhdc5	NM_001081237	2.35593e-08	1.77277		1417283_at	Lynx1	NM_011838	2.47142e-10	2.02742		1426839_at	Pold3	NM_133692	5.77e-05	-1.51192		1448802_at	Nufip1	NM_013745	5.13441e-07	-1.70696		1422474_at	Pde4b	NM_001177980 /// NM_001177981 /// NM_001177982 /// NM_001177983 /// NM_019840	6.90399e-06	-1.98014
	1450807_at	Ltb4r2	NM_020490	5.65781e-06	2.33115		1448269_a_at	Klhl13	NM_026167	6.17485e-08	2.46397		1448244_at	Lypla1	NM_008866	2.13732e-07	1.53318		1448650_a_at	Pole	NM_011132	5.93e-08	-4.90234		1426751_s_at	Nup107	NM_134010	4.61451e-09	-2.40945		1423617_at	Pdf	NM_026513	7.96562e-07	-1.91217
	1418049_at	Ltbp3	NM_008520	9.25197e-08	1.70841		1426481_at	Klhl22	NM_145479	9.44557e-10	1.87929		1418996_a_at	Lyrm5	NM_001163628 /// NM_133688	5.26663e-07	1.81792		1427094_at	Pole2	NM_011133	9.38e-11	-3.75006		1451111_at	Nup133	NM_172288	6.4193e-05	-1.62367		1421916_at	Pdgfra	NM_001083316 /// NM_011058	0.000135955	-1.8051
	1423607_at	Lum	NM_008524	0.016296	2.22533		1451793_at	Klhl24	NM_029436	1.01254e-07	3.07779		1434674_at	Lyst	NM_010748	3.62001e-05	2.02698		1423371_at	Pole4	NM_025882	2.31e-06	-2.08521		1418727_at	Nup155	NM_133227	5.30754e-07	-2.02357		1424650_at	Pdia5	NM_028295	4.17522e-10	-1.91184
	1417185_at	Ly6a	NM_010738	1.5086e-08	2.23157		1452660_s_at	Klhl7	NM_001161800 /// NM_026448	5.48547e-07	1.97078		1429379_at	Lyve1	NM_053247	0.000138805	1.60447		1423273_at	Polg	NM_017462	5.04e-07	-1.70624		1418530_at	Nup160	NM_021512	4.0337e-08	-1.93775		1423648_at	Pdia6	NM_027959	1.87072e-08	-1.6565
	1421571_a_at	Ly6c1 /// Ly6c2	NM_001099217 /// NM_010741	5.07776e-09	5.97029		1448169_at	Krt18	NM_010664	1.2563e-09	4.42658		1460200_s_at	Lztfl1	NM_033322	2.43732e-06	1.5469		1420988_at	Polh	NM_030715	2.32e-05	-1.84143		1427047_at	Nup188	NM_198304	7.88693e-08	-1.80052		1422861_s_at	Pdlim5	NM_001190852 /// NM_001190853 /// NM_001190854 /// NM_001190855 /// NM_001190856	0.000271828	-1.53852
	1417283_at	Lynx1	NM_011838	2.34942e-10	2.03658		1418213_at	Krt23	NM_033373	3.96574e-10	3.63963		1419687_at	Macrod1	NM_134147	5.1853e-09	3.33278		1460215_at	Polr1a	NM_009088	0.000898758	-1.55559		1426447_at	Nup35	NM_001190179 /// NM_027091	7.05504e-08	-2.8459		1454090_at	Pdss1	NM_019501	0.00129306	-1.52718
	1418996_a_at	Lyrm5	NM_001163628 /// NM_133688	1.91752e-07	1.97539		1455434_a_at	Ktn1	NM_008477	3.90925e-07	1.59696		1423031_at	Maea	NM_021500	7.29111e-08	1.57553		1416126_at	Polr1b	NM_009086	3.36e-07	-1.71502		1423969_at	Nup37	NM_027191 /// NM_028334	3.13373e-09	-2.41334		1427213_at	Pfkfb1	NM_008824	7.60755e-05	-1.6444
	1434674_at	Lyst	NM_010748	0.00146076	1.50386		1415880_a_at	Lamp1	NM_010684	4.39485e-09	1.52282		1450062_a_at	Maged1	NM_019791	8.34658e-08	1.63794		1448287_at	Polr1d	NM_009087 /// NM_181730	1.46e-08	-1.52251		1432187_at	Nup43	NM_145706	4.10131e-07	-2.74063		1417053_at	Phb	NM_008831	3.4238e-07	-1.54148
	1460200_s_at	Lztfl1	NM_033322	2.30895e-07	1.80829		1416344_at	Lamp2	NM_001017959 /// NM_010685	3.71418e-11	2.1991		1426306_a_at	Maged2	NM_030700	7.49921e-05	1.5738		1424473_at	Polr2h	NM_145632	1.02e-05	-1.50522		1433580_at	Nup54	NM_183392	1.73118e-07	-1.53163		1438938_x_at	Phb2	NM_007531	8.98793e-08	-1.52216
	1418934_at	Mab21l2	NM_011839	2.74374e-07	2.16299		1427011_a_at	Lancl1	NM_001190984 /// NM_001190985 /// NM_021295	4.09074e-10	2.07471		1417275_at	Mal	NM_001171187 /// NM_010762	1.89642e-06	1.91982		1427886_at	Pom121	NM_148932	7.14e-10	-1.79746		1415926_at	Nup62	NM_053074	2.83467e-10	-2.50136		1437239_x_at	Phc2	NM_001195083 /// NM_001195130 /// NM_018774	1.99823e-08	-1.63774
	1419687_at	Macrod1	NM_134147	3.21544e-07	2.03739		1416148_at	Laptm4b	NM_033521	2.92534e-10	3.64411		1427285_s_at	Malat1	NR_002847	0.00306981	1.65572		1416939_at	Ppa1	NM_026438	4.23e-08	-1.79517		1416073_a_at	Nup85	NM_001002929	3.64709e-10	-2.87466		1455175_at	Phf13	NM_172705	3.63261e-05	-1.51341
	1451716_at	Mafb	NM_010658	1.9331e-05	1.67792		1417435_at	Large	NM_010687	2.43516e-09	1.59148		1417111_at	Man1a	NM_008548	5.20317e-07	1.7152		1423703_at	Ppan	NM_145610	3.93e-07	-1.9655		1437843_s_at	Nupl1	NM_170591	3.92387e-09	-1.58674		1427920_at	Phf19	NM_028716	0.000154729	-1.76094
	1426306_a_at	Maged2	NM_030700	1.49624e-06	2.15787		1451508_at	Larp1b	NM_001040399	6.04459e-08	2.34409		1416340_a_at	Man2b1	NM_010764	2.29843e-12	2.49986		1422620_s_at	Ppap2a	NM_008247 /// NM_008903	1.75e-07	-1.67697		1416309_at	Nusap1	NM_001042652 /// NM_133851	2.59558e-08	-6.91745		1424170_at	Phf5a	NM_026737	1.37355e-07	-1.82589
	1417111_at	Man1a	NM_008548	3.03281e-10	4.00901		1418400_at	Larp6	NM_026235	0.000125004	1.62563		1416584_at	Man2b2	NM_008550	8.11252e-10	2.40707		1420715_a_at	Pparg	NM_001127330 /// NM_011146	8.25e-08	-2.27959		1418274_at	Nutf2 /// Nutf2-ps1	NM_026532 /// NR_033574	1.42992e-08	-1.79734		1426658_x_at	Phgdh	NM_016966	2.44902e-09	-2.59076
	1416340_a_at	Man2b1	NM_010764	3.43365e-12	2.39008		1433783_at	Ldb3	NM_001039071 /// NM_001039072 /// NM_001039073 /// NM_001039074 /// NM_001039075	6.49683e-12	9.27226		1450626_at	Manba	NM_027288	5.52366e-08	2.04626		1452831_s_at	Ppat	NM_172146	2.07e-08	-2.18813		1453019_at	Nvl	NM_026171	0.000122039	-1.61877		1423432_at	Phip	NM_001081216	4.49878e-05	-1.52704
	1416584_at	Man2b2	NM_008550	1.02922e-10	3.12233		1434499_a_at	Ldhb	NM_008492	2.6762e-12	6.29797		1415929_at	Map1lc3b	NM_026160	4.50714e-11	2.45715		1418480_at	Ppbp	NM_023785	2.29e-05	-3.49867		1422488_at	Nxt1	NM_001110159 /// NM_019761	2.71647e-08	-2.26679		1424468_s_at	Phldb1	NM_153537	5.90966e-06	-1.55673
	1450626_at	Manba	NM_027288	9.40074e-09	2.45104		1425644_at	Lepr	NM_001122899 /// NM_010704 /// NM_146146	3.22451e-08	2.65614		1416351_at	Map2k1	NM_008927	2.33485e-10	1.86953		1450657_at	Ppie	NM_019489	2.79e-05	-1.56697		1427364_a_at	Odc1	NM_013614	4.28329e-07	-1.53663		1421403_at	Pi15	NM_053191	7.28208e-05	-1.78569
	1415929_at	Map1lc3b	NM_026160	4.05211e-11	2.48701		1448380_at	Lgals3bp	NM_011150	2.79884e-05	1.62618		1417854_at	Map2k5	NM_011840	8.17639e-06	1.51867		1435341_at	Ppig	NM_001081086	2.23e-06	-1.5954		1448475_at	Olfml3	NM_133859	8.40241e-06	-1.76718		1452726_a_at	Pih1d1	NM_029406	2.3352e-06	-1.56769
	1417854_at	Map2k5	NM_011840	1.97402e-06	1.65587		1422662_at	Lgals8	NM_018886	2.30515e-08	1.57455		1425975_a_at	Mapk8ip3	NM_001163447 /// NM_001163448 /// NM_001163449 /// NM_001163450 /// NM_001163451	5.99737e-08	1.85601		1429832_at	Ppih	NM_001110129 /// NM_001110130 /// NM_028677	3.97e-07	-2.06806		1417677_at	Opn3	NM_010098	1.3777e-07	-1.66549		1421089_a_at	Pinx1	NM_028228	2.2879e-05	-1.57807
	1417115_at	Map3k12	NM_001163643 /// NM_009582	7.64864e-06	1.53431		1448883_at	Lgmn	NM_011175	9.31195e-07	1.88526		1423403_at	Mapkbp1	NM_011941	9.64537e-06	1.7885		1436922_at	Ppil5	NM_001081406	4.13e-07	-2.53541		1422663_at	Orc1	NM_011015	7.1756e-11	-3.26701		1426453_at	Pitrm1	NM_145131	2.72017e-09	-1.68182
	1425795_a_at	Map3k7	NM_009316 /// NM_172688	3.77735e-08	1.82391		1421207_at	Lif	NM_001039537 /// NM_008501	1.78651e-05	1.55871		1416272_at	Mapksp1	NM_019920	1.59751e-07	1.53934		1450914_at	Ppp1r14b	NM_008889	4.84e-10	-1.75471		1418226_at	Orc2	NM_001025378 /// NM_008765	8.25426e-08	-1.629		1438601_at	Pkmyt1	NM_023058	1.77776e-05	-1.62171
	1425679_a_at	Mapk8ip1	NM_011162	2.17933e-05	1.63639		1424548_at	Lime1 /// Zgpat	NM_001048148 /// NM_023684 /// NM_144894	5.77984e-08	1.77722		1422765_at	Mapre1	NM_007896	0.00120429	1.64709		1422605_at	Ppp1r1a	NM_021391	4.62e-06	-1.59812		1417037_at	Orc6	NM_001163791 /// NM_019716 /// NR_028268	1.59998e-09	-3.38117		1430700_a_at	Pla2g7	NM_013737	1.06046e-05	-2.51329
	1425975_a_at	Mapk8ip3	NM_001163447 /// NM_001163448 /// NM_001163449 /// NM_001163450 /// NM_001163451	7.29108e-07	1.56622		1452060_a_at	Limk2	NM_001034030 /// NM_010718 /// NM_173053	4.56311e-08	1.74126		1426244_at	Mapre2	NM_001162941 /// NM_001162942 /// NM_153058	2.92675e-07	1.87947		1426381_at	Pprc1	NM_001081214	4.83e-07	-1.6579		1418674_at	Osmr	NM_011019	2.70691e-07	-1.57507		1451335_at	Plac8	NM_139198	0.0060117	-2.08133
	1451990_at	Mapre2	NM_001162941 /// NM_001162942 /// NM_153058	4.46224e-05	1.62239		1450872_s_at	Lipa	NM_001111100 /// NM_021460	1.69594e-13	3.61151		1427079_at	Mapre3	NM_133350	4.88577e-08	2.28815		1423774_a_at	Prc1	NM_145150	2.43e-08	-4.74965		1449350_at	Osr1	NM_011859	1.10191e-08	-2.64223		1426208_x_at	Plagl1	NM_009538	0.000109675	-1.55707
	1427079_at	Mapre3	NM_133350	3.12128e-08	2.402		1423938_at	Llgl2	NM_145438	3.64047e-06	2.21197		1424888_at	March2	NM_145486	4.42777e-08	1.65405		1420425_at	Prdm1	NM_007548	0.000191677	-1.83558		1417705_at	Otub1	NM_134150	2.31834e-08	-1.51532		1417517_at	Plagl2	NM_018807	0.000166585	-1.51098
	1424888_at	March2	NM_145486	1.59181e-07	1.5332		1425186_at	Lmbrd1	NM_026719	1.74442e-05	1.6954		1427409_at	March9	NM_001033262	2.54676e-07	1.70075		1423223_a_at	Prdx6	NM_007453	7.36e-11	-1.71055		1435372_a_at	Pa2g4	NM_011119	4.28522e-07	-1.87787		1422139_at	Plau	NM_008873	4.67475e-05	-1.61817
	1427409_at	March9	NM_001033262	6.39441e-08	1.88485		1452345_at	Lmod2	NM_053098	1.22501e-06	2.46701		1449630_s_at	Mark1	NM_145515	5.14622e-09	2.53153		1449061_a_at	Prim1	NM_008921	9.19e-09	-5.83206		1453840_at	Pabpc1	NM_008774	2.45169e-06	-2.11088		1452521_a_at	Plaur	NM_011113	4.19177e-09	-2.31144
	1425510_at	Mark1	NM_145515	1.13504e-06	1.76089		1455715_at	LOC100038746	---	3.1223e-07	1.93797		1418464_at	Matn4	NM_013592	8.19104e-07	2.17859		1418036_at	Prim2	NM_008922	3.49e-08	-1.94251		1422792_at	Pafah1b2	NM_008775	8.02534e-10	-1.58113		1452398_at	Plce1	NM_019588	4.95174e-08	-2.23244
	1418464_at	Matn4	NM_013592	2.82254e-05	1.6263		1423395_at	LOC100039215 /// Tsnax	NM_016909 /// XM_001472233 /// XM_001472268	2.06371e-06	1.55176		1425029_a_at	Mboat2	NM_001083341 /// NM_026037	3.92393e-08	1.84727		1450945_at	Prkca	NM_011101	3.79e-08	-1.52593		1436570_at	Pag1	NM_001195031 /// NM_053182	1.13579e-08	-2.13466		1448191_at	Plk1	NM_011121	1.95754e-08	-6.78542
	1451066_at	Mboat7	NM_029934	1.41018e-10	2.87872		1423071_x_at	LOC100505088	XR_107730	3.92234e-10	3.22277		1451066_at	Mboat7	NM_029934	6.3319e-11	3.21911		1420746_at	Prl3a1	NM_025896	8.18e-06	-1.75237		1423565_at	Paics	NM_025939	1.01904e-07	-1.67611		1426580_at	Plk4	NM_011495	2.28092e-07	-4.01289
	1417227_at	Mccc1	NM_023644	2.94395e-09	2.37713		1420357_s_at	LOC630164 /// Xlr3a /// Xlr3b /// Xlr3c	NM_001081643 /// NM_001110784 /// NM_011727 /// XM_903265	0.000204566	1.59852		1416357_a_at	Mcam	NM_023061	1.39244e-08	2.69963		1452787_a_at	Prmt1	NM_019830	7.99e-09	-1.86616		1420979_at	Pak1	NM_011035	5.24699e-06	-1.86545		1416707_a_at	Pmf1	NM_025928	9.46658e-05	-1.65244
	1438477_a_at	Mcee	NM_028626	3.40096e-05	1.62786		1428365_a_at	Lonp1	NM_028782	6.11729e-05	1.55227		1417227_at	Mccc1	NM_023644	1.72287e-08	1.99875		1454008_at	Prmt3	NM_133740	1.08e-06	-1.86006		1416818_at	Parva	NM_020606	1.22709e-09	-1.8464		1448757_at	Pml	NM_008884 /// NM_178087	1.03818e-07	-1.69981
	1416671_a_at	Mcoln1	NM_053177	1.87156e-07	2.03797		1460178_at	Lonp2	NM_001168591 /// NM_025827	1.25966e-08	2.10273		1438477_a_at	Mcee	NM_028626	2.37137e-05	1.66865		1451248_at	Prmt7	NM_145404	5.46e-08	-1.69001		1450993_at	Pask	NM_080850	5.03225e-06	-1.56642		1431464_a_at	Pmm2	NM_016881	1.19368e-06	-1.95704
	1427718_a_at	Mdm2	NM_010786	4.19128e-08	2.65656		1452436_at	Loxl2	NM_033325	2.12197e-09	3.37719		1416880_at	Mcl1	NM_008562	5.21711e-06	1.53651		1424314_at	Prpf3	NM_027541	2.37e-06	-1.62443		1434363_x_at	Paxip1	NM_018878	1.70442e-06	-1.68414		1423539_at	Pms2	NM_008886	4.11404e-06	-1.88078
	1421028_a_at	Mef2c	NM_001170537 /// NM_025282	1.81038e-08	3.97807		1426110_a_at	Lpar1	NM_010336 /// NM_172989	0.000184459	1.65036		1416671_a_at	Mcoln1	NM_053177	1.24821e-07	2.11675		1453005_at	Prpf31	NM_001159714 /// NM_027328	1.45e-06	-1.55364		1448627_s_at	Pbk	NM_023209	1.02747e-08	-6.5251		1427893_a_at	Pmvk	NM_026784 /// NM_027348	5.24488e-07	-2.44003
	1426758_s_at	Meg3	NR_003633 /// NR_027651 /// NR_027652	0.000151393	1.54793		1423960_at	Lpcat3	NM_145130	3.11761e-07	2.49995		1437540_at	Mcoln3	NM_134160	4.16306e-10	4.28934		1416052_at	Prps1	NM_021463	1.18e-05	-1.53989		1426878_at	Pbrm1	NM_001081251	2.72726e-06	-1.71527		1423324_at	Pnn	NM_008891	1.90934e-06	-1.53095
	1423294_at	Mest	NM_008590	6.66009e-06	2.44476		1418288_at	Lpin1	NM_001130412 /// NM_015763 /// NM_172950	4.44624e-10	4.53304		1449989_at	Mcpt2	NM_008571	3.30576e-09	8.41916		1451463_at	Prr5	NM_146061	3.32e-05	-1.78208		1449542_at	Pbx1	NM_008783 /// NM_183355	6.34498e-05	-1.52367		1419397_at	Pola1	NM_008892	1.24394e-08	-3.45093
	1434151_at	Mettl7a1	NM_027334	2.06949e-10	4.7518		1431056_a_at	Lpl	NM_008509	3.67594e-07	2.6933		1425967_a_at	Mcpt4	NM_010779	2.92757e-05	1.56878		1432129_a_at	Prrx1	NM_001025570 /// NM_011127 /// NM_175686	3.19e-06	-1.75118		1435881_at	Pcbp2	NM_001103165 /// NM_001103166 /// NM_001174073 /// NM_011042	4.45805e-07	-1.50985		1448369_at	Pola2	NM_001164057 /// NM_008893	1.45373e-07	-2.00746
	1420911_a_at	Mfge8	NM_001045489 /// NM_008594	3.12521e-08	1.60375		1416836_at	Lrp10	NM_022993	8.99572e-10	1.73434		1427718_a_at	Mdm2	NM_010786	1.97182e-07	2.22919		1423292_a_at	Prx	NM_019412 /// NM_198048	7.14e-07	-1.5398		1422889_at	Pcdh18	NM_130448	7.42009e-08	-1.8036		1456055_x_at	Pold1	NM_011131	2.65995e-08	-2.29487
	1424129_at	Mfsd1	NM_025813	5.9023e-07	2.01028		1426288_at	Lrp4	NM_001145857 /// NM_172668	1.24181e-06	2.18281		1421028_a_at	Mef2c	NM_001170537 /// NM_025282	8.88141e-08	3.08887		1451064_a_at	Psat1	NM_177420	1.83e-08	-1.73613		1424701_at	Pcdh20	NM_178685	2.43707e-07	-2.25187		1448277_at	Pold2	NM_008894	2.66301e-10	-3.62402
	1451433_at	Mfsd3	NM_027122	6.25898e-07	1.91027		1452148_at	Lrpap1	NM_013587	9.17679e-12	4.26976		1422869_at	Mertk	NM_008587	3.60762e-10	2.92417		1460403_at	Psip1	NM_133948	1.86e-07	-1.67224		1417947_at	Pcna	NM_011045	3.01231e-10	-3.67086		1426838_at	Pold3	NM_133692	1.52084e-06	-1.55793
	1424463_at	Mfsd6	NM_133829 /// NM_178081	1.59646e-09	4.40102		1451245_at	Lrrc3b	NM_146052	1.75152e-08	4.72893		1426557_at	Mesp1	NM_008588	2.75457e-10	5.94052		1418079_at	Psme3	NM_011192	3.4e-06	-1.6847		1422474_at	Pde4b	NM_001177980 /// NM_001177981 /// NM_001177982 /// NM_001177983 /// NM_019840	5.72406e-05	-1.66855		1448650_a_at	Pole	NM_011132	3.24709e-07	-3.59196
	1424123_at	Mfsd7c	NM_145447	1.39138e-06	1.65667		1416097_at	Lrrc4	NM_138682	2.18326e-06	1.62485		1423294_at	Mest	NM_008590	1.56027e-05	2.21953		1448307_at	Psmg1	NM_019537	2.12e-07	-1.54569		1423617_at	Pdf	NM_026513	5.39237e-06	-1.65592		1427094_at	Pole2	NM_011133	3.22992e-11	-4.53091
	1421309_at	Mgmt	NM_008598	3.02137e-05	1.62582		1429212_a_at	Lrrc51	NM_001162973 /// NM_001162974 /// NM_027053	1.025e-05	1.88852		1434151_at	Mettl7a1	NM_027334	1.97372e-09	3.23348		1424087_at	Psmg3	NM_025604	5.96e-06	-1.58091		1426319_at	Pdgfd	NM_027924	0.000120396	-1.57248		1421015_s_at	Pole3	NM_021498	1.44251e-06	-1.52818
	1448416_at	Mgp	NM_008597	2.54988e-05	1.58425		1428312_at	Lrrc57	NM_001159609 /// NM_001159610 /// NM_001159612 /// NM_025657 /// NR_027510	1.63557e-07	2.04229		1424129_at	Mfsd1	NM_025813	1.77152e-07	2.26003		1423470_at	Ptbp2	NM_019550	6.46e-08	-1.83965		1421916_at	Pdgfra	NM_001083316 /// NM_011058	0.000122659	-1.82107		1423371_at	Pole4	NM_025882	4.73543e-06	-1.95096
	1415897_a_at	Mgst1	NM_019946	9.67726e-10	3.77647		1427131_s_at	Lrrc58	NM_177093	3.11975e-07	1.59451		1451433_at	Mfsd3	NM_027122	1.01082e-07	2.26661		1424208_at	Ptger4	NM_001136079 /// NM_008965	3.09e-09	-2.26519		1436970_a_at	Pdgfrb	NM_001146268 /// NM_008809	1.96766e-05	-1.57154		1450075_at	Polh	NM_030715	2.29552e-05	-1.51158
	1452592_at	Mgst2	NM_174995	0.000120532	1.52578		1448487_at	Lrrfip1	NM_001111311 /// NM_001111312 /// NM_008515	3.49288e-08	1.56898		1424463_at	Mfsd6	NM_133829 /// NM_178081	3.32921e-09	3.86009		1417263_at	Ptgs2	NM_011198	1.26e-06	-2.40126		1424650_at	Pdia5	NM_028295	5.10722e-10	-1.8811		1417775_at	Polr1a	NM_009088	1.75901e-06	-1.57986
	1448300_at	Mgst3	NM_025569	8.95665e-07	1.73054		1420407_at	Ltb4r1	NM_008519	2.13844e-05	1.54896		1421309_at	Mgmt	NM_008598	3.53922e-05	1.60886		1417140_a_at	Ptpn2	NM_001127177 /// NM_008977	2.6e-07	-1.56918		1422862_at	Pdlim5	NM_001190852 /// NM_001190853 /// NM_001190854 /// NM_001190855 /// NM_001190856	4.74467e-05	-1.72803		1417138_s_at	Polr2e	NM_025554	4.2805e-08	-1.65805
	1417630_at	Mknk1	NM_021461	1.9376e-09	1.73849		1450807_at	Ltb4r2	NM_020490	2.5613e-06	2.55968		1415897_a_at	Mgst1	NM_019946	4.39213e-07	1.84163		1427019_at	Ptprz1	NM_001081306	6.96e-06	-2.5112		1454090_at	Pdss1	NM_019501	0.00154085	-1.50901		1424473_at	Polr2h	NM_145632	5.68145e-07	-1.81829
	1418434_at	Mkrn1	NM_018810	4.88725e-06	1.96648		1418049_at	Ltbp3	NM_008520	6.8155e-07	1.51325		1452592_at	Mgst2	NM_174995	0.000102136	1.54131		1419620_at	Pttg1	NM_001131054 /// NM_013917	2.3e-05	-1.71864		1427931_s_at	Pdxk	NM_172134	2.36844e-05	-1.59252		1427886_at	Pom121	NM_148932	7.13062e-09	-1.55064
	1448569_at	Mlec	NM_175403	1.74415e-08	1.72042		1427949_at	Ltn1	NM_001081068	2.84274e-05	1.63308		1448300_at	Mgst3	NM_025569	3.3599e-07	1.86379		1418869_a_at	Pus1	NM_001025561 /// NM_001025562 /// NM_019700	3.33e-08	-1.54309		1420406_at	Peg12	NM_013788	6.87734e-05	-1.55124		1449162_at	Pop7	NM_028753	8.13121e-06	-1.52362
	1422597_at	Mmp15	NM_008609	2.80976e-07	2.36		1421571_a_at	Ly6c1 /// Ly6c2	NM_001099217 /// NM_010741	1.52273e-06	2.3658		1416759_at	Mical1	NM_001164433 /// NM_138315	4.37597e-08	2.36981		1426631_at	Pus7	NM_178403	1.11e-08	-1.8997		1427213_at	Pfkfb1	NM_008824	4.84919e-05	-1.6986		1416939_at	Ppa1	NM_026438	1.82663e-08	-1.9174
	1421977_at	Mmp19	NM_001164197 /// NM_021412	6.24935e-06	1.78304		1449874_at	Ly96	NM_001159711 /// NM_016923	0.000152949	1.66574		1417630_at	Mknk1	NM_021461	1.64967e-08	1.52482		1429848_at	Pvr	NM_027514	1.28e-05	-1.55042		1455713_x_at	Phb2	NM_007531	4.5113e-07	-1.61722		1423703_at	Ppan	NM_145610	4.25997e-07	-1.95199
	1439364_a_at	Mmp2	NM_008610	2.02977e-08	1.99879		1417283_at	Lynx1	NM_011838	1.04025e-09	1.80382		1418434_at	Mkrn1	NM_018810	1.44349e-06	2.21219		1417873_at	Pwp1	NM_133993	3.23e-08	-1.64778		1427920_at	Phf19	NM_028716	0.000170144	-1.74735		1422620_s_at	Ppap2a	NM_008247 /// NM_008903	1.79513e-08	-1.99556
	1429352_at	Mocos	NM_026779	1.94743e-08	2.27214		1431774_a_at	Lyrm1	NM_029610	0.000122516	1.57992		1448569_at	Mlec	NM_175403	2.23473e-08	1.69177		1424193_at	Pwp2	NM_029546	3.27e-07	-1.55912		1424170_at	Phf5a	NM_026737	1.70447e-07	-1.79614		1429514_at	Ppap2b	NM_080555	7.78155e-08	-1.5037
	1416766_at	Mosc2	NM_133684	2.97054e-08	1.6237		1418996_a_at	Lyrm5	NM_001163628 /// NM_133688	6.84431e-08	2.17422		1422597_at	Mmp15	NM_008609	3.61937e-07	2.29587		1416400_at	Pycrl	NM_025412	1.47e-05	-1.59849		1426658_x_at	Phgdh	NM_016966	1.81268e-09	-2.68788		1420715_a_at	Pparg	NM_001127330 /// NM_011146	3.51157e-08	-2.50608
	1424280_at	Mospd1	NM_027409	2.29091e-09	1.77399		1460200_s_at	Lztfl1	NM_033322	7.20075e-07	1.6678		1439364_a_at	Mmp2	NM_008610	1.18401e-06	1.50837		1452331_s_at	Qser1	NM_001123327	6.55e-05	-1.5081		1426994_at	Phlpp1	NM_133821	2.33382e-07	-1.66734		1452831_s_at	Ppat	NM_172146	4.17149e-08	-2.04693
	1416380_at	Mov10	NM_001163440 /// NM_001163441 /// NM_008619	0.000299678	1.54401		1418934_at	Mab21l2	NM_011839	2.78602e-05	1.52054		1417282_at	Mmp23	NM_011985	1.8943e-07	1.88526		1450630_at	Qtrt1	NM_021888	1.72e-05	-1.76495		1421403_at	Pi15	NM_053191	0.000177297	-1.66601		1418480_at	Ppbp	NM_023785	3.4307e-07	-8.85336
	1422643_at	Moxd1	NM_021509	3.68544e-05	1.5277		1450062_a_at	Maged1	NM_019791	5.06521e-08	1.69197		1429352_at	Mocos	NM_026779	5.10542e-09	2.64398		1451199_at	Qtrtd1	NM_029128	9.48e-07	-1.55088		1437100_x_at	Pim3	NM_145478	3.13788e-07	-1.68537		1416940_at	Ppif	NM_134084	5.08406e-07	-1.76674
	1450919_at	Mpp1	NM_008621	1.69499e-07	1.80477		1426306_a_at	Maged2	NM_030700	1.97504e-05	1.72556		1434943_at	Morn4	NM_198108	8.50918e-07	1.55308		1449494_at	Rab3c	NM_023852	5.75e-06	-2.36185		1421089_a_at	Pinx1	NM_028228	1.39947e-06	-1.93855		1435341_at	Ppig	NM_001081086	1.06673e-06	-1.67276
	1418356_at	Mpst	NM_001162492 /// NM_001162493 /// NM_138670	2.42251e-06	2.15154		1417275_at	Mal	NM_001171187 /// NM_010762	2.47503e-05	1.5884		1424280_at	Mospd1	NM_027409	1.72638e-10	2.21127		1434306_at	Rab3ip	NM_001003950	2.15e-06	-1.85306		1421013_at	Pitpnb	NM_019640	2.85762e-05	-1.52495		1429832_at	Ppih	NM_001110129 /// NM_001110130 /// NM_028677	5.8752e-07	-1.9951
	1420387_at	Mpv17	NM_008622	2.44408e-05	1.51154		1417111_at	Man1a	NM_008548	1.36082e-08	2.36204		1450919_at	Mpp1	NM_008621	1.78218e-08	2.1963		1419553_a_at	Rabggtb	NM_001163478 /// NM_001163479 /// NM_011231 /// NR_028094 /// NR_028095 /// NR_0	1.74e-07	-1.67976		1426453_at	Pitrm1	NM_145131	5.52194e-11	-2.33629		1436922_at	Ppil5	NM_001081406	2.3677e-07	-2.71707
	1421899_a_at	Mr1	NM_008209	9.33282e-07	2.22249		1416340_a_at	Man2b1	NM_010764	5.33494e-13	3.00419		1421064_at	Mpp5	NM_019579	5.90046e-06	1.62949		1423734_at	Rac1	NM_009007	1.58e-08	-1.64861		1438601_at	Pkmyt1	NM_023058	5.68714e-06	-1.75683		1450914_at	Ppp1r14b	NM_008889	1.3359e-10	-1.93684
	1448905_at	Mrps34 /// Nme3	NM_019730 /// NM_023260	4.75589e-07	1.64498		1416584_at	Man2b2	NM_008550	9.0842e-11	3.17897		1418356_at	Mpst	NM_001162492 /// NM_001162493 /// NM_138670	3.12314e-05	1.72234		1451358_a_at	Racgap1	NM_012025	1.22e-10	-5.23699		1448558_a_at	Pla2g4a	NM_008869	5.2711e-09	-1.73849		1422605_at	Ppp1r1a	NM_021391	1.29985e-05	-1.5041
	1421230_a_at	Msi2	NM_054043	8.20703e-08	2.65313		1450626_at	Manba	NM_027288	3.65897e-08	2.12666		1421899_a_at	Mr1	NM_008209	9.05455e-06	1.80739		1451928_a_at	Rad18	NM_001167730 /// NM_021385	3.09e-07	-2.6814		1430700_a_at	Pla2g7	NM_013737	0.000714398	-1.65663		1426381_at	Pprc1	NM_001081214	2.45288e-06	-1.50542
	1434481_at	Msl1	NM_028722	3.1585e-06	1.57455		1423284_at	Mansc1	NM_026345	1.55096e-06	2.13791		1422245_a_at	Mrvi1	NM_010826 /// NM_194464	1.07656e-07	2.13764		1455938_x_at	Rad21	NM_009009	5.5e-05	-1.51091		1451335_at	Plac8	NM_139198	0.000462626	-3.08039		1423774_a_at	Prc1	NM_145150	1.86334e-08	-5.01056
	1460238_at	Msln	NM_018857	6.56112e-10	4.26179		1415929_at	Map1lc3b	NM_026160	3.4529e-11	2.53336		1432453_a_at	Ms4a10	NM_023529	1.12472e-05	1.67049		1418281_at	Rad51	NM_011234	1.84e-09	-7.65545		1417517_at	Plagl2	NM_018807	0.000169688	-1.50931		1423223_a_at	Prdx6	NM_007453	2.95407e-11	-1.82567
	1422557_s_at	Mt1	NM_013602	2.0019e-10	3.51811		1416351_at	Map2k1	NM_008927	2.03639e-09	1.61035		1421230_a_at	Msi2	NM_054043	8.6183e-08	2.63706		1417940_s_at	Rad51ap1	NM_009013	3.85e-07	-2.84569		1422138_at	Plau	NM_008873	0.000395791	-1.63941		1449061_a_at	Prim1	NM_008921	3.58371e-09	-7.28742
	1428942_at	Mt2	NM_008630	1.39899e-07	2.38362		1417854_at	Map2k5	NM_011840	2.47435e-06	1.63165		1460238_at	Msln	NM_018857	1.56192e-08	2.64237		1423026_at	Rad51c	NM_053269	0.0016892	-1.57678		1452521_a_at	Plaur	NM_011113	4.3091e-10	-3.05234		1418035_a_at	Prim2	NM_008922	4.06462e-05	-1.58026
	1421402_at	Mta3	NM_001171052 /// NM_001171053 /// NM_001171054 /// NM_054082	3.35885e-06	1.80706		1417115_at	Map3k12	NM_001163643 /// NM_009582	5.6637e-06	1.5614		1449559_at	Msx2	NM_013601	4.88846e-05	1.62404		1423124_x_at	Rad54l	NM_001122958 /// NM_001122959 /// NM_009015	3.06e-07	-1.85648		1452398_at	Plce1	NM_019588	2.50515e-06	-1.62251		1450945_at	Prkca	NM_011101	1.12807e-08	-1.6369
	1421836_at	Mtap7	NM_001198635 /// NM_001198636 /// NM_008635	1.79389e-07	1.76931		1425795_a_at	Map3k7	NM_009316 /// NM_172688	6.36508e-08	1.75477		1422557_s_at	Mt1	NM_013602	1.91247e-10	3.54367		1429528_at	Rae1	NM_175112	8.8e-08	-1.58766		1424671_at	Plekhf1	NM_024413	1.19542e-06	-1.5383		1423771_at	Prkcdbp	NM_028444	7.55988e-06	-1.65097
	1416934_at	Mtm1	NM_001164190 /// NM_001164191 /// NM_001164192 /// NM_001164193 /// NM_019926	5.8123e-08	1.96516		1425975_a_at	Mapk8ip3	NM_001163447 /// NM_001163448 /// NM_001163449 /// NM_001163450 /// NM_001163451	1.36739e-06	1.51198		1428942_at	Mt2	NM_008630	3.35482e-07	2.17345		1420603_s_at	Raet1a /// Raet1b /// Raet1c /// Raet1d /// Raet1e	NM_009016 /// NM_009017 /// NM_009018 /// NM_020030 /// NM_198193 /// XM_0010062	2.34e-06	-1.52353		1418201_at	Plekhg2	NM_001083912 /// NM_138752	7.29391e-10	-1.81593		1421354_at	Prkg2	NM_008926	7.10357e-05	-1.72832
	1421880_at	Mtmr1	NM_016985	5.31433e-05	1.66113		1416272_at	Mapksp1	NM_019920	1.67514e-07	1.53532		1450397_at	Mtap1b	NM_008634	0.000938198	1.61549		1417481_at	Ramp1	NM_001168392 /// NM_016894 /// NM_178401	1.9e-06	-2.32285		1448191_at	Plk1	NM_011121	7.32772e-09	-8.74541		1420746_at	Prl3a1	NM_025896	8.1816e-06	-1.75227
	1451726_at	Mtmr6	NM_144843	3.51882e-06	1.53198		1422765_at	Mapre1	NM_007896	0.00152203	1.6166		1416934_at	Mtm1	NM_001164190 /// NM_001164191 /// NM_001164192 /// NM_001164193 /// NM_019926	4.32019e-07	1.68602		1420401_a_at	Ramp3	NM_019511	2.5e-07	-2.76773		1426580_at	Plk4	NM_011495	1.4467e-07	-4.3627		1452787_a_at	Prmt1	NM_019830	1.83183e-09	-2.11985
	1434036_at	Mtss1	NM_001146180 /// NM_144800	3.61718e-09	2.12375		1451990_at	Mapre2	NM_001162941 /// NM_001162942 /// NM_153058	9.26723e-05	1.54754		1421880_at	Mtmr1	NM_016985	0.00014053	1.55596		1460551_at	Ran	NM_009391	2.03e-07	-1.54813		1453572_a_at	Plp2	NM_019755	1.42621e-08	-1.59957		1454008_at	Prmt3	NM_133740	5.91525e-06	-1.64266
	1419399_at	Mttp	NM_001163457 /// NM_008642	6.85964e-05	1.64804		1427079_at	Mapre3	NM_133350	1.68476e-08	2.57965		1425066_a_at	Mtmr14	NM_026849	3.67951e-06	1.62346		1422547_at	Ranbp1	NM_011239	1.47e-10	-2.16285		1438173_x_at	Pmf1	NM_025928	2.93225e-08	-1.89224		1451248_at	Prmt7	NM_145404	1.46081e-08	-1.85985
	1416838_at	Mut	NM_008650	1.64809e-07	1.60773		1424719_a_at	Mapt	NM_001038609 /// NM_010838	1.67518e-07	2.17157		1451726_at	Mtmr6	NM_144843	1.35934e-06	1.62139		1450690_at	Ranbp2	NM_011240	1.07e-05	-1.62397		1431464_a_at	Pmm2	NM_016881	4.27757e-06	-1.7644		1448633_at	Prpf31	NM_001159714 /// NM_027328	8.52105e-07	-1.58437
	1448979_at	Muted	NM_139063	2.687e-06	1.58314		1424888_at	March2	NM_145486	3.17843e-08	1.69029		1434036_at	Mtss1	NM_001146180 /// NM_144800	6.8423e-09	2.00354		1451092_a_at	Rangap1	NM_001146174 /// NM_011241	3.79e-08	-1.82231		1423539_at	Pms2	NM_008886	2.60816e-06	-1.95588		1416052_at	Prps1	NM_021463	1.82786e-05	-1.50193
	1422574_at	Mxd4	NM_010753	2.50501e-07	1.89389		1427409_at	March9	NM_001033262	1.18041e-07	1.79699		1427201_at	Mustn1	NM_181390	2.69895e-07	2.24268		1448740_at	Rangrf	NM_021329	5.25e-07	-1.83233		1427893_a_at	Pmvk	NM_026784 /// NM_027348	1.08099e-06	-2.25267		1452062_at	Prpsap2	NM_001164242 /// NM_001164243 /// NM_001164244 /// NM_144806	1.17611e-07	-1.56192
	1450376_at	Mxi1	NM_001008542 /// NM_001008543 /// NM_010847	1.42848e-11	2.45988		1449630_s_at	Mark1	NM_145515	2.19985e-09	2.81224		1416838_at	Mut	NM_008650	4.99997e-08	1.73844		1418924_at	Rassf7	NM_025886	4.76e-08	-1.56055		1423324_at	Pnn	NM_008891	5.52456e-07	-1.64953		1451463_at	Prr5	NM_146061	4.47244e-06	-2.13284
	1452330_a_at	Mxra8	NM_024263	2.4975e-10	2.34961		1417968_a_at	Mbd1	NM_013594	2.35634e-08	1.60673		1448979_at	Muted	NM_139063	4.78157e-06	1.5307		1427061_at	Rbbp8	NM_001081223	6.48e-11	-1.90456		1450735_at	Pno1	NM_025443	9.02729e-09	-1.54697		1425527_at	Prrx1	NM_001025570 /// NM_011127 /// NM_175686	3.77466e-06	-1.83368
	1418551_at	Mybpc3	NM_008653	4.66752e-12	9.46634		1451066_at	Mboat7	NM_029934	1.31313e-11	4.15364		1422574_at	Mxd4	NM_010753	1.10898e-07	2.03189		1425166_at	Rbl1	NM_001139516 /// NM_011249	6.31e-06	-1.67464		1419397_at	Pola1	NM_008892	3.38608e-09	-4.30643		1432331_a_at	Prrx2	NM_009116	3.41164e-08	-1.83624
	1427868_x_at	Myh1	NM_030679	1.21527e-09	7.64538		1417227_at	Mccc1	NM_023644	1.26595e-09	2.61975		1450376_at	Mxi1	NM_001008542 /// NM_001008543 /// NM_010847	2.36432e-11	2.32805		1423741_at	Rbm10	NM_001167775 /// NM_001167776 /// NM_145627	2.46e-05	-1.55701		1448369_at	Pola2	NM_001164057 /// NM_008893	1.94206e-07	-1.95711		1423292_a_at	Prx	NM_019412 /// NM_198048	3.02849e-07	-1.61964
	1425153_at	Myh2	NM_001039545	9.54347e-09	2.8313		1438477_a_at	Mcee	NM_028626	2.86849e-05	1.64679		1452330_a_at	Mxra8	NM_024263	9.43376e-09	1.71695		1452003_at	Rbm14	NM_019869	4.58e-05	-1.52951		1456055_x_at	Pold1	NM_011131	2.80841e-08	-2.2818		1451064_a_at	Psat1	NM_177420	6.5538e-09	-1.87398
	1428608_at	Myl12b	NM_023402	6.92894e-10	2.20852		1416880_at	Mcl1	NM_008562	2.22413e-06	1.61719		1418551_at	Mybpc3	NM_008653	5.19326e-12	9.18799		1451365_at	Rbm19	NM_028762	1.69e-05	-1.63704		1448277_at	Pold2	NM_008894	2.27299e-10	-3.719		1460403_at	Psip1	NM_133948	4.93644e-08	-1.8389
	1422580_at	Myl4	NM_010858	9.38223e-09	3.29825		1416671_a_at	Mcoln1	NM_053177	2.54334e-07	1.98268		1417155_at	Mycn	NM_008709	6.44876e-07	1.91186		1446148_x_at	Rbm39	NM_133242	2.26e-05	-1.96232		1426838_at	Pold3	NM_133692	1.93831e-06	-1.53649		1448632_at	Psmb10	NM_013640	4.14114e-06	-1.60438
	1449071_at	Myl7	NM_022879	3.45683e-07	2.38287		1449989_at	Mcpt2	NM_008571	1.08679e-07	3.92611		1433517_at	Myeov2	NM_001163425 /// NR_028108	8.41381e-08	1.60305		1437847_x_at	Rbmx	NM_001166623 /// NM_011252 /// NR_029425	7.93e-05	-2.27252		1448650_a_at	Pole	NM_011132	4.9641e-08	-5.08494		1448307_at	Psmg1	NM_019537	2.28526e-07	-1.53912
	1450650_at	Myo10	NM_019472	3.70268e-06	1.79048		1427718_a_at	Mdm2	NM_010786	2.4297e-08	2.84952		1427868_x_at	Myh1	NM_030679	5.62938e-10	9.40217		1424705_at	Rbmx2	NM_173376	8.83e-07	-1.96125		1427094_at	Pole2	NM_011133	2.06691e-11	-4.94254		1424087_at	Psmg3	NM_025604	1.36999e-05	-1.50632
	1451422_at	Myo18a	NM_011586	1.63695e-07	1.70286		1417387_at	Med31	NM_026068	1.86764e-06	1.60461		1448962_at	Myh11	NM_001161775 /// NM_013607	6.47792e-11	17.0738		1416962_at	Rcc1	NM_001197082 /// NM_133878	2.29e-09	-2.89161		1423371_at	Pole4	NM_025882	5.90652e-07	-2.40528		1423192_at	Pspc1	NM_025682	3.96749e-06	-1.54396
	1435463_s_at	Myo1d	NM_177390	1.794e-07	1.78559		1421028_a_at	Mef2c	NM_001170537 /// NM_025282	1.12059e-08	4.33765		1425153_at	Myh2	NM_001039545	5.63669e-07	1.85548		1452226_at	Rcc2	NM_173867	1.02e-06	-1.61572		1450075_at	Polh	NM_030715	1.4925e-05	-1.54971		1423470_at	Ptbp2	NM_019550	6.21166e-07	-1.57744
	1433942_at	Myo6	NM_001039546	3.64423e-06	1.99369		1426758_s_at	Meg3	NR_003633 /// NR_027651 /// NR_027652	5.60526e-05	1.65403		1448826_at	Myh6	NM_001164171 /// NM_010856	6.15753e-11	7.86477		1433799_at	Rdh13	NM_175372	1.05e-06	-1.50431		1417775_at	Polr1a	NM_009088	5.71208e-07	-1.69795		1424208_at	Ptger4	NM_001136079 /// NM_008965	2.51338e-07	-1.59568
	1421385_a_at	Myo7a	NM_008663	7.30024e-09	2.25946		1422869_at	Mertk	NM_008587	1.26768e-10	3.39954		1448554_s_at	Myh6 /// Myh7	NM_001164171 /// NM_010856 /// NM_080728	1.04057e-06	2.91512		1422922_at	Recql4	NM_058214	5.4e-06	-2.30038		1416126_at	Polr1b	NM_009086	2.58793e-07	-1.74684		1420349_at	Ptgfr	NM_008966	0.000187833	-1.75643
	1418769_at	Myoz2	NM_021503	3.23263e-07	1.91152		1426557_at	Mesp1	NM_008588	2.18579e-10	6.2609		1452651_a_at	Myl1	NM_001113387 /// NM_021285	4.62346e-13	45.0508		1422993_s_at	Refbp2 /// Thoc4	NM_011568 /// NM_019484	1.23e-09	-2.60222		1427886_at	Pom121	NM_148932	7.11905e-10	-1.79782		1427313_at	Ptgir	NM_008967	2.09825e-05	-1.73054
	1417707_at	N4bp2l1	NM_133898	4.49699e-06	1.54398		1434151_at	Mettl7a1	NM_027334	3.44641e-09	2.98586		1428608_at	Myl12b	NM_023402	5.05356e-09	1.85297		1418342_at	Rfc1	NM_011258	6.82e-07	-1.73133		1416939_at	Ppa1	NM_026438	5.25808e-09	-2.14278		1423455_at	Ptma	NM_008972	3.98738e-09	-1.55321
	1452067_at	Naaa	NM_001163687 /// NM_025972	2.78194e-06	1.65265		1456736_x_at	Mff	NM_029409	1.28396e-06	1.68168		1448394_at	Myl2	NM_010861	2.15465e-08	2.56049		1417503_at	Rfc2	NM_020022	4.13e-09	-2.01855		1423703_at	Ppan	NM_145610	3.20121e-07	-2.00162		1448254_at	Ptn	NM_008973	3.70756e-05	-2.1177
	1449043_at	Naga	NM_008669	2.13301e-10	3.20949		1420911_a_at	Mfge8	NM_001045489 /// NM_008594	6.92509e-08	1.53241		1422580_at	Myl4	NM_010858	1.32496e-08	3.13416		1432538_a_at	Rfc3	NM_027009	1.71e-07	-2.23313		1422620_s_at	Ppap2a	NM_008247 /// NM_008903	3.22192e-08	-1.89928		1416945_at	Ptov1	NM_133949	5.44582e-07	-1.51983
	1417706_at	Naglu	NM_013792	1.40776e-07	1.70458		1424129_at	Mfsd1	NM_025813	2.15783e-07	2.21443		1449071_at	Myl7	NM_022879	6.71021e-07	2.21883		1438161_s_at	Rfc4	NM_145480	4.02e-07	-3.22161		1448908_at	Ppap2b	NM_080555	1.07234e-06	-1.58979		1438562_a_at	Ptpn2	NM_001127177 /// NM_008977	9.31596e-06	-1.58837
	1418500_at	Nap1l3	NM_138742	6.61548e-09	2.72365		1451433_at	Mfsd3	NM_027122	1.50198e-07	2.17678		1425505_at	Mylk	NM_139300	1.21076e-09	7.05859		1452917_at	Rfc5	NM_028128	8.18e-09	-3.73032		1420715_a_at	Pparg	NM_001127330 /// NM_011146	9.1894e-08	-2.25401		1427019_at	Ptprz1	NM_001081306	0.000428541	-1.67468
	1416192_at	Napa	NM_025898	3.10223e-05	1.54677		1424463_at	Mfsd6	NM_133829 /// NM_178081	2.20765e-09	4.14757		1448371_at	Mylpf	NM_016754	7.75061e-08	3.55947		1418859_at	Rfxap	NM_133231	1.66e-05	-1.62449		1452831_s_at	Ppat	NM_172146	1.62836e-08	-2.24174		1451845_a_at	Ptrh2	NM_001098810 /// NM_175004	8.31218e-07	-1.60888
	1451678_at	Narf	NM_026272	3.09278e-08	2.12478		1424123_at	Mfsd7c	NM_145447	4.86256e-09	2.83169		1450650_at	Myo10	NM_019472	4.41817e-07	2.15705		1451452_a_at	Rgs16	NM_011267	0.000203925	-1.50152		1418480_at	Ppbp	NM_023785	8.49025e-07	-6.95582		1438390_s_at	Pttg1	NM_001131054 /// NM_013917	2.47312e-08	-2.3269
	1418781_at	Nat9	NM_025400	5.38285e-09	1.81213		1452335_at	Mfsd8	NM_028140	3.00842e-05	1.5155		1435463_s_at	Myo1d	NM_177390	1.61229e-08	2.1993		1434940_x_at	Rgs19	NM_026446	0.000100558	-1.60589		1450657_at	Ppie	NM_019489	1.30165e-05	-1.64574		1418666_at	Ptx3	NM_008987	2.70694e-05	-2.72169
	1448343_a_at	Nbr1	NM_008676	8.29408e-09	2.15203		1421178_at	Mgat4c	NM_001162368 /// NM_001162369 /// NM_026243	1.7016e-06	2.20272		1433942_at	Myo6	NM_001039546	2.32648e-05	1.71255		1419247_at	Rgs2	NM_009061	2.03e-06	-1.74068		1435341_at	Ppig	NM_001081086	2.27161e-06	-1.59371		1426631_at	Pus7	NM_178403	1.78496e-08	-1.82979
	1416853_at	Ncdn	NM_011986	8.30476e-07	1.72524		1421309_at	Mgmt	NM_008598	3.3045e-06	1.92415		1421385_a_at	Myo7a	NM_008663	3.62825e-09	2.4361		1416287_at	Rgs4	NM_009062	7.38e-06	-1.84271		1429832_at	Ppih	NM_001110129 /// NM_001110130 /// NM_028677	5.61622e-07	-2.00318		1429848_at	Pvr	NM_027514	3.86543e-07	-2.00385
	1418465_at	Ncf4	NM_008677	2.79061e-06	1.94554		1415897_a_at	Mgst1	NM_019946	1.37979e-08	2.58594		1420693_at	Myom1	NM_001083934 /// NM_010867	7.70969e-08	3.34601		1451516_at	Rhebl1	NM_026967	0.000136869	-1.54004		1436922_at	Ppil5	NM_001081406	1.86711e-07	-2.8025		1424456_at	Pvrl2	NM_001159724 /// NM_008990	4.94006e-07	-1.63509
	1434515_at	Ncoa1	NM_010881	1.24647e-09	2.23044		1424862_s_at	Mib2	NM_145124	4.98639e-07	1.50808		1452591_a_at	Mzt2	NM_029354	3.22939e-07	1.52111		1418892_at	Rhoj	NM_023275	9.85e-10	-1.98717		1450914_at	Ppp1r14b	NM_008889	2.1902e-10	-1.86129		1454142_a_at	Pwp1	NM_133993	6.47672e-06	-1.63299
	1456393_at	Ncrna00081	NM_001195338 /// NM_001195348 /// XM_001480596 /// XM_919114	8.08565e-07	1.99383		1416759_at	Mical1	NM_001164433 /// NM_138315	9.86952e-06	1.53209		1449043_at	Naga	NM_008669	1.45161e-09	2.4998		1429491_s_at	Rif1	NM_175238	2.91e-05	-1.72733		1422605_at	Ppp1r1a	NM_021391	4.70889e-07	-1.88107		1424193_at	Pwp2	NM_029546	3.60697e-07	-1.55046
	1424821_at	Ndfip1	NM_022996	1.03015e-08	1.91073		1417630_at	Mknk1	NM_021461	1.03058e-08	1.56484		1417706_at	Naglu	NM_013792	9.85277e-09	2.11293		1453833_a_at	Rnaseh1	NM_011275	1.09e-05	-1.57133		1430025_at	Ppp3cc	NM_008915	4.23387e-05	-1.59845		1416400_at	Pycrl	NM_025412	5.40878e-06	-1.70987
	1448154_at	Ndrg2	NM_001145959 /// NM_013864	1.97622e-08	3.76184		1418300_a_at	Mknk2	NM_021462	9.91455e-08	1.51646		1418046_at	Nap1l2	NM_008671	1.31555e-12	9.69352		1424514_at	Rnf126	NM_144528 /// NR_027505	4.16e-09	-1.5793		1426381_at	Pprc1	NM_001081214	4.90638e-07	-1.65613		1427152_at	Qser1	NM_001123327	1.48589e-05	-1.55417
	1417663_a_at	Ndrg3	NM_013865 /// NM_180956	6.88244e-08	2.29286		1418434_at	Mkrn1	NM_018810	6.01251e-06	1.93068		1418500_at	Nap1l3	NM_138742	4.06693e-08	2.2164		1434427_a_at	Rnf157	NM_027258	8.17e-05	-1.53137		1423774_a_at	Prc1	NM_145150	1.24863e-08	-5.44898		1450630_at	Qtrt1	NM_021888	1.19125e-05	-1.817
	1436188_a_at	Ndrg4	NM_001195006 /// NM_145602	1.04069e-10	2.29606		1448569_at	Mlec	NM_175403	2.6935e-09	1.98799		1416192_at	Napa	NM_025898	1.11981e-05	1.65044		1436824_x_at	Rnf26	NM_153762	1.97e-07	-1.71109		1420425_at	Prdm1	NM_007548	0.00118556	-1.58348		1451199_at	Qtrtd1	NM_029128	5.93762e-07	-1.59405
	1422241_a_at	Ndufa1	NM_019443	7.30702e-10	1.73596		1449896_at	Mlph	NM_053015	4.27488e-05	1.71969		1451678_at	Narf	NM_026272	1.94534e-08	2.22413		1428766_at	Rnmtl1	NM_183263	1.01e-05	-1.50396		1416167_at	Prdx4	NM_016764	1.30702e-07	-1.55903		1432432_a_at	Rab3c	NM_023852	0.0153994	-1.52523
	1430713_s_at	Ndufa13	NM_023312	9.69508e-09	1.75003		1422597_at	Mmp15	NM_008609	1.49302e-06	1.99678		1418781_at	Nat9	NM_025400	3.15452e-09	1.8889		1438267_x_at	Rnps1	NM_001080127 /// NM_001080128 /// NM_009070	1.28e-07	-1.58497		1423223_a_at	Prdx6	NM_007453	5.03422e-11	-1.75598		1426799_at	Rab8b	NM_173413	7.39541e-07	-1.57742
	1448427_at	Ndufa6	NM_025987	5.39601e-07	1.69464		1439364_a_at	Mmp2	NM_008610	6.38626e-08	1.81956		1452251_at	Nbea	NM_030595	8.32957e-06	1.62808		1424083_at	Rod1	NM_144904 /// NM_178164	4.84e-06	-1.54295		1449061_a_at	Prim1	NM_008921	2.52762e-09	-7.96922		1419553_a_at	Rabggtb	NM_001163478 /// NM_001163479 /// NM_011231 /// NR_028094 /// NR_028095 /// NR_0	1.08911e-07	-1.73457
	1424628_a_at	Ndufv3	NM_001083891 /// NM_030087	8.98987e-10	1.75413		1429352_at	Mocos	NM_026779	4.7129e-08	2.08241		1448343_a_at	Nbr1	NM_008676	2.64791e-08	1.9378		1437309_a_at	Rpa1	NM_001164223 /// NM_026653	4.81e-10	-2.4137		1418035_a_at	Prim2	NM_008922	5.97217e-05	-1.54295		1423734_at	Rac1	NM_009007	2.73275e-08	-1.59419
	1428083_at	Neat1	NR_003513	6.21845e-08	3.30274		1434943_at	Morn4	NM_198108	1.32783e-06	1.51507		1425126_at	Ncam1	NM_001081445 /// NM_001113204 /// NM_010875	5.9563e-06	1.78294		1416433_at	Rpa2	NM_011284	3.04e-09	-3.07043		1450945_at	Prkca	NM_011101	5.82753e-09	-1.70873		1451358_a_at	Racgap1	NM_012025	8.95659e-11	-5.59356
	1422520_at	Nefm	NM_008691	6.22708e-09	2.12892		1416766_at	Mosc2	NM_133684	4.98896e-08	1.57423		1416853_at	Ncdn	NM_011986	1.97309e-06	1.62767		1431784_a_at	Rpf1	NM_027332 /// NM_027371	4.45e-06	-1.97347		1423771_at	Prkcdbp	NM_028444	5.08644e-08	-2.61117		1451928_a_at	Rad18	NM_001167730 /// NM_021385	5.66929e-07	-2.4897
	1434931_at	Neo1	NM_001042752 /// NM_008684	3.60572e-07	1.92468		1424280_at	Mospd1	NM_027409	3.05332e-09	1.73817		1418465_at	Ncf4	NM_008677	1.06434e-10	11.3801		1450423_s_at	Rpf2	NM_001042556 /// NM_023323	4e-06	-1.6647		1417410_s_at	Prkci	NM_008857	7.94934e-10	-1.62388		1416161_at	Rad21	NM_009009	3.19496e-06	-1.55956
	1421321_a_at	Net1	NM_001047159 /// NM_019671	5.78108e-10	4.58598		1424124_at	Mospd2	NM_029730	9.62008e-05	1.55857		1416796_at	Nck2	NM_010879	5.14047e-08	1.61156		1418337_at	Rpia	NM_009075	1.55e-06	-1.75815		1435162_at	Prkg2	NM_008926	6.73364e-06	-1.92016		1418281_at	Rad51	NM_011234	7.74086e-10	-9.6722
	1416831_at	Neu1	NM_010893	9.00438e-11	3.97608		1450919_at	Mpp1	NM_008621	5.81059e-08	1.96801		1434515_at	Ncoa1	NM_010881	1.66722e-09	2.16699		1435655_at	Rpl12	NM_009076	1.01e-08	-2.42295		1420746_at	Prl3a1	NM_025896	1.49187e-05	-1.67756		1417940_s_at	Rad51ap1	NM_009013	3.08345e-07	-2.93302
	1416331_a_at	Nfe2l1	NM_001130450 /// NM_001130451 /// NM_001130452 /// NM_001130453 /// NM_001130454	3.98635e-08	1.60408		1421064_at	Mpp5	NM_019579	7.42339e-06	1.60567		1456393_at	Ncrna00081	NM_001195338 /// NM_001195348 /// XM_001480596 /// XM_919114	1.54778e-05	1.59517		1422128_at	Rpl14	NM_025974	1.85e-06	-1.91171		1452787_a_at	Prmt1	NM_019830	9.40495e-09	-1.8425		1423026_at	Rad51c	NM_053269	0.00217041	-1.54753
	1421163_a_at	Nfia	NM_001122952 /// NM_001122953 /// NM_010905	8.65487e-10	2.21428		1418356_at	Mpst	NM_001162492 /// NM_001162493 /// NM_138670	9.79695e-06	1.88977		1424821_at	Ndfip1	NM_022996	1.14358e-08	1.89454		1416218_x_at	Rpl37a	NM_009084	2.46e-06	-1.50252		1454008_at	Prmt3	NM_133740	5.96868e-07	-1.95507		1423124_x_at	Rad54l	NM_001122958 /// NM_001122959 /// NM_009015	1.271e-06	-1.67292
	1449376_at	Nicn1	NM_025449	9.28992e-08	1.70978		1420387_at	Mpv17	NM_008622	1.19879e-06	1.85377		1456174_x_at	Ndrg1	NM_008681	1.21649e-05	1.63274		1454639_x_at	Rpl41	NM_018860	1.53e-08	-1.75813		1451248_at	Prmt7	NM_145404	5.02984e-08	-1.69945		1418404_at	Rad9	NM_011237	2.1466e-06	-1.5379
	1423516_a_at	Nid2	NM_008695	3.16799e-09	1.98928		1421899_a_at	Mr1	NM_008209	7.25318e-08	3.03266		1448154_at	Ndrg2	NM_001145959 /// NM_013864	1.12905e-07	2.88983		1436798_at	Rpl9	NM_011292	3.1e-06	-1.67326		1424314_at	Prpf3	NM_027541	7.27181e-07	-1.76121		1429528_at	Rae1	NM_175112	8.82807e-08	-1.58737
	1448417_at	Ninj1	NM_013610	7.60007e-06	1.58349		1448905_at	Mrps34 /// Nme3	NM_019730 /// NM_023260	6.25428e-07	1.61673		1417663_a_at	Ndrg3	NM_013865 /// NM_180956	1.13967e-05	1.53166		1423373_at	Rpp30	NM_019428	4e-07	-1.78124		1453005_at	Prpf31	NM_001159714 /// NM_027328	1.39873e-06	-1.55695		1420603_s_at	Raet1a /// Raet1b /// Raet1c /// Raet1d /// Raet1e	NM_009016 /// NM_009017 /// NM_009018 /// NM_020030 /// NM_198193 /// XM_0010062	8.62125e-09	-2.37336
	1428503_a_at	Nkiras1	NM_023526	5.92553e-07	1.97683		1452287_at	Msi1	NM_008629	8.05746e-05	1.56574		1436188_a_at	Ndrg4	NM_001195006 /// NM_145602	2.6792e-09	1.73747		1438502_x_at	Rps17	NM_009092	7.46e-05	-1.55889		1416052_at	Prps1	NM_021463	1.4615e-06	-1.7668		1420401_a_at	Ramp3	NM_019511	2.14242e-08	-4.02826
	1422284_at	Nkx2-9	NM_008701	2.62978e-07	1.55663		1421230_a_at	Msi2	NM_054043	2.67277e-08	3.08199		1422241_a_at	Ndufa1	NM_019443	1.19963e-09	1.67899		1455195_at	Rps24	NM_011297 /// NM_207634 /// NM_207635	2.96e-07	-2.42403		1451463_at	Prr5	NM_146061	7.82778e-06	-2.01993		1439270_x_at	Ran	NM_009391	3.63194e-07	-1.51713
	1422727_at	Nme5	NM_080637	4.74968e-07	1.53733		1460238_at	Msln	NM_018857	1.05521e-10	6.19553		1430713_s_at	Ndufa13	NM_023312	1.58485e-08	1.69191		1430978_at	Rps25	NM_024266	4.81e-10	-2.39024		1425527_at	Prrx1	NM_001025570 /// NM_011127 /// NM_175686	8.31631e-06	-1.72607		1422547_at	Ranbp1	NM_011239	2.61966e-10	-2.04882
	1451503_at	Nol3	NM_030152	3.39056e-05	1.50987		1449559_at	Msx2	NM_013601	2.86128e-05	1.68575		1448427_at	Ndufa6	NM_025987	4.51514e-07	1.71559		1426958_at	Rps9	NM_029767	2.37e-07	-2.41169		1432331_a_at	Prrx2	NM_009116	3.93797e-07	-1.55951		1451092_a_at	Rangap1	NM_001146174 /// NM_011241	4.19017e-08	-1.80845
	1421965_s_at	Notch3	NM_008716	1.5374e-10	3.59987		1422557_s_at	Mt1	NM_013602	1.7306e-09	2.60915		1455749_x_at	Ndufa7	NM_023202	9.02035e-06	1.53878		1450887_at	Rqcd1	NM_021383	5.99e-07	-1.51703		1423292_a_at	Prx	NM_019412 /// NM_198048	4.3591e-07	-1.58421		1448740_at	Rangrf	NM_021329	7.83269e-07	-1.77711
	1451857_a_at	Notum	NM_175263	7.60711e-07	1.65271		1428942_at	Mt2	NM_008630	1.95694e-05	1.57485		1424628_a_at	Ndufv3	NM_001083891 /// NM_030087	3.64465e-09	1.60174		1426123_a_at	Rrbp1	NM_024281 /// NM_133626	7.51e-09	-1.62022		1451064_a_at	Psat1	NM_177420	2.38033e-09	-2.04159		1418924_at	Rassf7	NM_025886	6.96922e-10	-2.13648
	1426851_a_at	Nov	NM_010930	0.0026701	1.68559		1421402_at	Mta3	NM_001171052 /// NM_001171053 /// NM_001171054 /// NM_054082	2.44069e-05	1.57369		1428083_at	Neat1	NR_003513	3.21776e-08	3.66666		1415878_at	Rrm1	NM_009103	4.95e-09	-2.73288		1460403_at	Psip1	NM_133948	3.27835e-08	-1.89977		1426487_a_at	Rbbp6	NM_011247 /// NM_175023	3.84416e-06	-1.58306
	1423086_at	Npc1	NM_008720	1.12141e-05	1.50256		1421836_at	Mtap7	NM_001198635 /// NM_001198636 /// NM_008635	4.95987e-08	1.95908		1426255_at	Nefl	NM_010910	1.21051e-10	3.50413		1448226_at	Rrm2	NM_009104	3.26e-09	-4.58699		1418079_at	Psme3	NM_011192	5.08465e-06	-1.63964		1425166_at	Rbl1	NM_001139516 /// NM_011249	1.93843e-06	-1.82681
	1415919_at	Npdc1	NM_008721	1.07568e-07	1.69429		1416934_at	Mtm1	NM_001164190 /// NM_001164191 /// NM_001164192 /// NM_001164193 /// NM_019926	1.16609e-07	1.8554		1422520_at	Nefm	NM_008691	3.11388e-12	7.12252		1434239_at	Rrp12	NM_199447	9.99e-09	-1.87588		1448307_at	Psmg1	NM_019537	9.05479e-08	-1.625		1423741_at	Rbm10	NM_001167775 /// NM_001167776 /// NM_145627	2.52468e-05	-1.55469
	1456062_at	Nppa	NM_008725	9.63699e-06	2.11352		1421880_at	Mtmr1	NM_016985	0.00013016	1.56362		1434931_at	Neo1	NM_001042752 /// NM_008684	1.95299e-06	1.69169		1417096_at	Rrp15	NM_026041	1.16e-08	-2.12344		1424087_at	Psmg3	NM_025604	1.07262e-05	-1.52717		1452003_at	Rbm14	NM_019869	3.37948e-05	-1.55767
	1450791_at	Nppb	NM_008726	2.37203e-06	1.58313		1434676_at	Mtmr9	NM_177594	5.31783e-07	1.54254		1421321_a_at	Net1	NM_001047159 /// NM_019671	1.24043e-08	2.8136		1416559_at	Rrp8	NM_025897	2.57e-07	-1.92566		1455405_at	Pstpip2	NM_013831	0.000107274	-1.50551		1451365_at	Rbm19	NM_028762	2.12417e-05	-1.61267
	1422790_at	Nppc	NM_010933	4.31246e-06	1.7349		1434036_at	Mtss1	NM_001146180 /// NM_144800	8.9165e-09	1.9582		1416831_at	Neu1	NM_010893	3.19884e-11	4.81441		1451293_at	Rrp9	NM_145620	4.72e-08	-1.64228		1423470_at	Ptbp2	NM_019550	9.20109e-09	-2.18305		1422660_at	Rbm3	NM_001166409 /// NM_001166410 /// NM_001166411 /// NM_016809	1.47282e-08	-1.65246
	1427191_at	Npr2	NM_173788	7.1445e-08	1.90282		1419399_at	Mttp	NM_001163457 /// NM_008642	5.4207e-05	1.67592		1450382_at	Nf2	NM_010898	8.30735e-07	1.63815		1416998_at	Rrs1	NM_021511	4e-07	-1.68479		1424208_at	Ptger4	NM_001136079 /// NM_008965	1.92834e-08	-1.91264		1446148_x_at	Rbm39	NM_133242	0.000294866	-1.59697
	1426464_at	Nr1d1	NM_145434	1.82465e-05	1.57023		1416838_at	Mut	NM_008650	5.01172e-08	1.73815		1421163_a_at	Nfia	NM_001122952 /// NM_001122953 /// NM_010905	3.55797e-08	1.64371		1416585_at	Ruvbl1	NM_019685	1.46e-08	-1.7543		1420349_at	Ptgfr	NM_008966	0.000981824	-1.5497		1437847_x_at	Rbmx	NM_001166623 /// NM_011252 /// NR_029425	0.000447657	-1.89146
	1416353_at	Nr1h2	NM_009473	2.55055e-05	1.50167		1448979_at	Muted	NM_139063	2.88039e-07	1.84812		1454903_at	Ngfr	NM_033217	1.04445e-08	2.14823		1422482_at	Ruvbl2	NM_011304	4.47e-07	-2.02999		1427313_at	Ptgir	NM_008967	3.50819e-05	-1.66709		1424705_at	Rbmx2	NM_173376	8.76574e-07	-1.96259
	1448954_at	Nrip3	NM_020610	5.44923e-07	1.86378		1422574_at	Mxd4	NM_010753	3.20255e-07	1.85662		1428842_a_at	Ngfrap1	NM_001110233 /// NM_001110234 /// NM_009750	4.16157e-08	1.54442		1421856_at	S100a3	NM_011310	0.000141414	-1.51088		1417263_at	Ptgs2	NM_011198	2.69058e-07	-2.91529		1416177_at	Rbmxrt	NM_009033	2.18905e-07	-1.59609
	1422860_at	Nts	NM_024435	2.95374e-05	2.12131		1450376_at	Mxi1	NM_001008542 /// NM_001008543 /// NM_010847	1.35843e-11	2.47391		1426934_at	Nhsl1	NM_001163592 /// NM_173390	9.66117e-08	1.83922		1424542_at	S100a4	NM_011311	5.19e-07	-2.02085		1423455_at	Ptma	NM_008972	2.49082e-09	-1.59561		1420786_a_at	Rbmy1a1	NM_001166384 /// NM_011253	0.00024372	-1.54009
	1452777_a_at	Nub1	NM_016736	1.41972e-06	1.60511		1452330_a_at	Mxra8	NM_024263	3.85943e-09	1.83161		1455040_s_at	Nhsl2	NM_001163610	0.000277833	1.51505		1449927_at	S100a5	NM_011312	0.000148481	-1.52183		1448254_at	Ptn	NM_008973	0.00220152	-1.50086		1450243_a_at	Rcan2	NM_030598 /// NM_207649	7.24738e-08	-2.44892
	1416903_at	Nucb1	NM_001163662 /// NM_008749	1.29869e-09	1.84294		1418551_at	Mybpc3	NM_008653	8.42579e-13	16.1992		1449376_at	Nicn1	NM_025449	6.58723e-08	1.75143		1434958_at	Sacs	NM_172809	5.38e-05	-1.62174		1425197_at	Ptpn2	NM_001127177 /// NM_008977	1.56183e-05	-1.56463		1416389_a_at	Rcbtb2	NM_001170694 /// NM_134083 /// NR_033185	5.18022e-05	-1.5356
	1426887_at	Nudt11	NM_021431	1.1842e-06	1.69486		1434937_at	Mycbp2	NM_207215	6.92392e-05	1.54841		1423516_a_at	Nid2	NM_008695	6.48143e-08	1.59856		1430022_at	Sae1	NM_019748	7.16e-06	-1.92276		1419620_at	Pttg1	NM_001131054 /// NM_013917	5.58585e-05	-1.61456		1416962_at	Rcc1	NM_001197082 /// NM_133878	7.60084e-09	-2.49018
	1424753_at	Nudt14	NM_025399	9.50075e-07	1.59265		1433517_at	Myeov2	NM_001163425 /// NR_028108	2.39483e-08	1.73981		1451338_at	Nisch	NM_022656	1.69234e-05	1.51811		1418131_at	Samhd1	NM_001139520 /// NM_018851	5.39e-08	-2.06768		1418666_at	Ptx3	NM_008987	5.49254e-06	-3.46143		1418760_at	Rdh11	NM_021557	3.10882e-07	-1.5564
	1421204_a_at	Nudt16	NM_029385	1.01149e-06	1.67761		1427868_x_at	Myh1	NM_030679	4.90837e-11	20.9934		1428503_a_at	Nkiras1	NM_023526	9.26285e-07	1.90241		1448016_at	Sass6	NM_028349	1.38e-07	-3.09959		1426631_at	Pus7	NM_178403	7.77499e-09	-1.95671		1422922_at	Recql4	NM_058214	7.61392e-06	-2.21634
	1460358_s_at	Nudt22	NM_026675	1.64533e-06	1.70123		1425153_at	Myh2	NM_001039545	4.4814e-09	3.14274		1424416_at	Nkiras2	NM_028024	2.57484e-07	1.62109		1416008_at	Satb1	NM_001163630 /// NM_001163631 /// NM_001163632 /// NM_009122	0.000100086	-1.55358		1417873_at	Pwp1	NM_133993	1.67023e-08	-1.72111		1422993_s_at	Refbp2 /// Thoc4	NM_011568 /// NM_019484	6.30422e-10	-2.83098
	1431302_a_at	Nudt7	NM_024437 /// NM_024446	1.24829e-06	1.78776		1452651_a_at	Myl1	NM_001113387 /// NM_021285	6.88977e-14	125.428		1425828_at	Nkx6-1	NM_144955	0.000119001	1.71953		1423078_a_at	Sc4mol	NM_025436	2.95e-05	-1.63507		1416400_at	Pycrl	NM_025412	4.24893e-05	-1.50025		1451236_at	Rerg	NM_001164212 /// NM_001164214 /// NM_181988	1.02248e-05	-1.61232
	1419666_x_at	Nupr1	NM_019738	1.87927e-08	2.23803		1428608_at	Myl12b	NM_023402	3.13228e-10	2.40006		1423506_a_at	Nnat	NM_010923 /// NM_180960	8.75581e-06	1.8769		1437378_x_at	Scarb1	NM_016741	1.16e-06	-1.81428		1427152_at	Qser1	NM_001123327	3.93032e-06	-1.69346		1434113_a_at	Rexo4	NM_207234	1.20106e-06	-1.54117
	1426764_at	Oaz2-ps	NM_010952	7.73713e-07	2.17519		1422580_at	Myl4	NM_010858	2.37632e-08	2.88865		1421965_s_at	Notch3	NM_008716	3.00578e-10	3.24609		1452454_at	Sdad1	NM_172713	4.21e-06	-1.58501		1450630_at	Qtrt1	NM_021888	1.87748e-05	-1.75332		1418342_at	Rfc1	NM_011258	6.61064e-07	-1.73522
	1424413_at	Ogfrl1	NM_001081079	1.9703e-06	1.93509		1450650_at	Myo10	NM_019472	3.59957e-06	1.79438		1425151_a_at	Noxo1	NM_027988	6.84471e-09	3.38118		1416778_at	Sdpr	NM_138741	1.55e-06	-2.16346		1451199_at	Qtrtd1	NM_029128	1.47313e-06	-1.51334		1417503_at	Rfc2	NM_020022	4.88176e-09	-1.98933
	1419663_at	Ogn	NM_008760	2.21973e-06	1.95263		1451422_at	Myo18a	NM_011586	3.85622e-07	1.61088		1423086_at	Npc1	NM_008720	8.60792e-06	1.52485		1424202_at	Seh1l	NM_001039088 /// NM_028112	7.02e-06	-1.8832		1449494_at	Rab3c	NM_023852	3.87105e-06	-2.47378		1432538_a_at	Rfc3	NM_027009	2.72761e-08	-2.7613
	1426562_a_at	Olfm1	NM_001038612 /// NM_001038613 /// NM_001038614 /// NM_019498	5.26965e-05	1.85909		1433942_at	Myo6	NM_001039546	7.06364e-06	1.88123		1417385_at	Npepps	NM_008942	1.9829e-07	1.51109		1420417_at	Sema3a	NM_009152	8.41e-07	-1.66666		1434306_at	Rab3ip	NM_001003950	1.3341e-05	-1.62256		1438161_s_at	Rfc4	NM_145480	2.37498e-07	-3.49772
	1418745_at	Omd	NM_012050	7.57314e-05	2.09836		1421385_a_at	Myo7a	NM_008663	7.07653e-08	1.84211		1424265_at	Npl	NM_028749	8.76752e-07	1.95758		1459903_at	Sema7a	NM_011352	2.02e-07	-2.05661		1419553_a_at	Rabggtb	NM_001163478 /// NM_001163479 /// NM_011231 /// NR_028094 /// NR_028095 /// NR_0	8.89102e-08	-1.75985		1452917_at	Rfc5	NM_028128	3.03939e-09	-4.44532
	1424359_at	Oplah	NM_153122	5.39556e-07	1.75801		1425978_at	Myocd	NM_145136 /// NM_146386	1.74041e-06	1.5277		1456062_at	Nppa	NM_008725	5.02598e-11	34.5442		1418564_s_at	Serbp1	NM_001113564 /// NM_001113565 /// NM_001113566 /// NM_025814	3.3e-07	-1.57588		1423734_at	Rac1	NM_009007	7.7531e-09	-1.72824		1451452_a_at	Rgs16	NM_011267	2.87985e-06	-2.07598
	1419450_at	Ormdl3	NM_025661	2.9747e-10	2.45971		1418769_at	Myoz2	NM_021503	8.51337e-10	3.96391		1450791_at	Nppb	NM_008726	4.72601e-11	6.16773		1415828_a_at	Serp1	NM_030685	1.01e-06	-1.51223		1451358_a_at	Racgap1	NM_012025	4.31537e-11	-6.59794		1417786_a_at	Rgs19	NM_026446	8.31491e-09	-1.52228
	1426974_at	Os9	NM_001171026 /// NM_177614	1.36667e-09	2.15678		1452067_at	Naaa	NM_001163687 /// NM_025972	4.19722e-06	1.60935		1422790_at	Nppc	NM_010933	5.66049e-06	1.70133		1419149_at	Serpine1	NM_008871	7.42e-10	-2.32926		1451928_a_at	Rad18	NM_001167730 /// NM_021385	7.13983e-07	-2.42375		1419247_at	Rgs2	NM_009061	4.79227e-08	-2.45543
	1451974_at	Osbpl2	NM_144500	7.76224e-08	1.5013		1449043_at	Naga	NM_008669	9.559e-10	2.62662		1427191_at	Npr2	NM_173788	1.22897e-07	1.82259		1417406_at	Sertad1	NM_018820	4.98e-08	-1.65151		1455938_x_at	Rad21	NM_009009	1.94868e-05	-1.60989		1416286_at	Rgs4	NM_009062	2.5304e-05	-1.55463
	1456495_s_at	Osbpl6	NM_145525	2.13237e-05	1.71477		1417706_at	Naglu	NM_013792	2.91764e-08	1.91913		1434877_at	Nptx1	NM_008730	0.000292075	1.57929		1426854_a_at	Set	NM_023871	4.69e-08	-1.53884		1418281_at	Rad51	NM_011234	8.50114e-10	-9.41835		1428055_at	Rian	NR_028261	5.00731e-05	-1.65234
	1426155_a_at	Osr2	NM_054049	1.99183e-05	1.97676		1418046_at	Nap1l2	NM_008671	5.95462e-11	4.09137		1420720_at	Nptx2	NM_016789	5.36703e-10	5.48225		1460687_at	Setd8	NM_030241	1.51e-08	-1.71263		1417940_s_at	Rad51ap1	NM_009013	1.87698e-07	-3.1485		1429491_s_at	Rif1	NM_175238	7.70365e-06	-1.92408
	1417575_at	Otub2	NM_001177841 /// NM_026580 /// NR_033587	1.74092e-07	1.52726		1418500_at	Nap1l3	NM_138742	1.17432e-08	2.53908		1422347_at	Npy6r	NM_010935	0.00109157	1.50639		1455546_s_at	Sf3a2	NM_013651	8.53e-09	-1.78811		1438453_at	Rad51c	NM_053269	3.3267e-07	-2.10414		1448449_at	Ripk3	NM_001164107 /// NM_001164108 /// NM_019955	8.09774e-07	-1.53745
	1452527_a_at	P2rx4	NM_011026	1.6522e-05	2.63842		1417411_at	Nap1l5	NM_021432	2.68751e-08	2.0422		1426464_at	Nr1d1	NM_145434	2.26978e-05	1.54959		1423811_at	Sf3a3	NM_029157	2.96e-08	-1.83702		1423124_x_at	Rad54l	NM_001122958 /// NM_001122959 /// NM_009015	4.00422e-07	-1.81798		1453833_a_at	Rnaseh1	NM_011275	1.77426e-05	-1.52687
	1449433_at	P2rx5	NM_033321	5.04273e-08	1.71003		1416192_at	Napa	NM_025898	3.13434e-06	1.81055		1424544_at	Nrbp2	NM_144847	0.000691487	1.56717		1438458_a_at	Sfpq	NM_023603	3.23e-05	-1.64357		1418404_at	Rad9	NM_011237	3.88262e-07	-1.71188		1426503_a_at	Rnf121	NM_029211	2.4263e-09	-1.75971
	1425214_at	P2ry6	NM_183168	8.2076e-07	2.81197		1423173_at	Napb	NM_019632	6.75478e-06	1.50087		1434709_at	Nrcam	NM_001146031 /// NM_176930	0.000137578	1.71587		1435896_at	Sfxn2	NM_053196	2.83e-05	-1.565		1429528_at	Rae1	NM_175112	1.57083e-07	-1.53608		1424514_at	Rnf126	NM_144528 /// NR_027505	7.70837e-09	-1.52612
	1452094_at	P4ha1	NM_011030	3.46951e-08	1.5632		1451678_at	Narf	NM_026272	1.06977e-07	1.90295		1448954_at	Nrip3	NM_020610	6.33274e-09	3.00188		1416041_at	Sgk1	NM_001161845 /// NM_001161847 /// NM_001161848 /// NM_001161849 /// NM_001161850	1.19e-06	-1.57615		1420603_s_at	Raet1a /// Raet1b /// Raet1c /// Raet1d /// Raet1e	NM_009016 /// NM_009017 /// NM_009018 /// NM_020030 /// NM_198193 /// XM_0010062	3.06539e-08	-2.08736		1436824_x_at	Rnf26	NM_153762	9.87961e-08	-1.79809
	1417149_at	P4ha2	NM_001136076 /// NM_011031	6.96042e-07	1.66632		1419213_at	Nat6	NM_019750	7.05117e-07	1.59099		1450803_at	Ntf3	NM_001164034 /// NM_001164035 /// NM_008742	2.73032e-06	1.78018		1418919_at	Sgol1	NM_028232	1.92e-09	-5.48293		1418573_a_at	Raly	NM_001139511 /// NM_001139512 /// NM_001139513 /// NM_023130	1.80734e-05	-1.60014		1428766_at	Rnmtl1	NM_183263	2.65853e-06	-1.62791
	1416995_at	Pacsin3	NM_028733 /// NM_030880	2.92571e-06	1.6418		1418781_at	Nat9	NM_025400	5.35196e-10	2.21493		1422329_a_at	Ntrk3	NM_008746 /// NM_182809	5.90802e-08	1.84453		1418010_a_at	Sh3glb1	NM_019464	1.33e-08	-1.51117		1417481_at	Ramp1	NM_001168392 /// NM_016894 /// NM_178401	1.02259e-05	-1.96246		1448324_at	Rnps1	NM_001080127 /// NM_001080128 /// NM_009070	8.98842e-08	-1.65309
	1448489_at	Pafah2	NM_133880	2.65432e-08	1.80174		1448343_a_at	Nbr1	NM_008676	5.32618e-09	2.24915		1422860_at	Nts	NM_024435	1.94587e-07	4.30012		1431592_a_at	Sh3kbp1	NM_001135727 /// NM_001135728 /// NM_021389	1.61e-05	-1.90234		1420401_a_at	Ramp3	NM_019511	6.37954e-08	-3.36278		1455819_at	Rod1	NM_144904 /// NM_178164	4.59308e-08	-1.50864
	1418908_at	Pam	NM_013626	1.0017e-09	2.84965		1416853_at	Ncdn	NM_011986	2.33215e-09	3.16955		1452777_a_at	Nub1	NM_016736	4.21574e-06	1.50698		1416299_at	Shcbp1	NM_011369	3.41e-09	-6.95357		1460551_at	Ran	NM_009391	1.83819e-07	-1.55676		1437309_a_at	Rpa1	NM_001164223 /// NM_026653	4.10134e-10	-2.4572
	1427633_a_at	Pappa	NM_021362	1.67882e-05	1.79421		1418465_at	Ncf4	NM_008677	2.76437e-11	17.8121		1426887_at	Nudt11	NM_021431	1.37991e-06	1.67729		1425177_at	Shmt1	NM_009171	1.38e-06	-1.98055		1422547_at	Ranbp1	NM_011239	2.67705e-10	-2.04483		1416433_at	Rpa2	NM_011284	7.92179e-10	-3.7761
	1423175_s_at	Pard6b	NM_021409	2.90733e-05	1.63719		1434515_at	Ncoa1	NM_010881	6.55941e-10	2.38621		1421204_a_at	Nudt16	NM_029385	1.77695e-07	1.911		1455985_x_at	Shmt2	NM_028230	9.43e-07	-1.58877		1451092_a_at	Rangap1	NM_001146174 /// NM_011241	6.74564e-08	-1.74647		1431784_a_at	Rpf1	NM_027332 /// NM_027371	5.2173e-06	-1.94578
	1424214_at	Parm1	NM_145562	2.85177e-11	10.1517		1456393_at	Ncrna00081	NM_001195338 /// NM_001195348 /// XM_001480596 /// XM_919114	1.02657e-06	1.95224		1431302_a_at	Nudt7	NM_024437 /// NM_024446	9.25727e-07	1.82946		1448171_at	Siah2	NM_009174	4.12e-07	-1.5956		1448740_at	Rangrf	NM_021329	2.1324e-07	-1.97412		1450423_s_at	Rpf2	NM_001042556 /// NM_023323	5.94572e-06	-1.62187
	1451564_at	Parp14	NM_001039530	1.582e-07	2.01058		1424821_at	Ndfip1	NM_022996	2.66167e-08	1.77546		1416891_at	Numb	NM_001136075 /// NM_010949	8.71337e-06	1.54874		1450679_at	Sike1	NM_025679	8.58e-06	-1.60474		1418924_at	Rassf7	NM_025886	1.64232e-09	-1.97684		1418337_at	Rpia	NM_009075	2.27082e-06	-1.71015
	1426210_x_at	Parp3	NM_145619	0.000353541	1.56265		1448154_at	Ndrg2	NM_001145959 /// NM_013864	2.47052e-07	2.61123		1419666_x_at	Nupr1	NM_019738	3.54032e-10	3.77982		1451044_at	Sip1	NM_025656	3.26e-05	-2.07876		1426487_a_at	Rbbp6	NM_011247 /// NM_175023	8.24698e-06	-1.51437		1435655_at	Rpl12	NM_009076	3.38061e-08	-2.13656
	1452351_at	Parp4	NM_001145978	3.33397e-06	1.94933		1417663_a_at	Ndrg3	NM_013865 /// NM_180956	8.28396e-07	1.82687		1426764_at	Oaz2-ps	NM_010952	8.81205e-08	2.79469		1416206_at	Sipa1	NM_001164480 /// NM_001164481 /// NM_001164482 /// NM_001164568 /// NM_011379	1.17e-07	-1.50213		1427061_at	Rbbp8	NM_001081223	2.83218e-10	-1.70814		1422128_at	Rpl14	NM_025974	3.48551e-07	-2.23619
	1418208_at	Pax8	NM_011040	0.000194211	1.68746		1436188_a_at	Ndrg4	NM_001195006 /// NM_145602	4.46826e-10	1.99806		1424413_at	Ogfrl1	NM_001081079	2.2937e-05	1.60902		1418640_at	Sirt1	NM_001159589 /// NM_001159590 /// NM_019812	3.84e-05	-1.52863		1425166_at	Rbl1	NM_001139516 /// NM_011249	1.70406e-06	-1.84564		1420381_a_at	Rpl31	NM_053257	1.36906e-06	-1.6634
	1451132_at	Pbxip1	NM_146131	6.89357e-12	2.18125		1422241_a_at	Ndufa1	NM_019443	1.10547e-09	1.68802		1425517_s_at	Ogt	NM_139144	4.08178e-05	1.50801		1432179_x_at	Ska1	NM_001164355 /// NM_025581	1.04e-05	-2.96112		1423741_at	Rbm10	NM_001167775 /// NM_001167776 /// NM_145627	1.94887e-05	-1.57957		1416807_at	Rpl36a	NM_019865	4.99987e-06	-1.52213
	1418713_at	Pcbd1	NM_025273	5.85202e-06	1.91256		1430713_s_at	Ndufa13	NM_023312	3.16636e-09	1.90529		1419534_at	Olr1	NM_138648	0.000643477	1.66546		1418969_at	Skp2	NM_013787 /// NM_145468	2.06e-06	-2.38449		1452003_at	Rbm14	NM_019869	1.02856e-05	-1.68383		1454639_x_at	Rpl41	NM_018860	1.25137e-07	-1.53993
	1451405_at	Pcca	NM_144844	8.81172e-07	1.86845		1428464_at	Ndufa3	NM_025348	1.86104e-07	1.64685		1419450_at	Ormdl3	NM_025661	1.74636e-09	2.05517		1460168_at	Slbp	NM_009193	1.94e-09	-2.04053		1451365_at	Rbm19	NM_028762	1.03732e-05	-1.69315		1452049_at	Rpl7l1	NM_025433	5.20974e-07	-1.57117
	1420798_s_at	Pcdha1 /// Pcdha10 /// Pcdha11 /// Pcdha12 /// Pcdha2 /// Pcdha3 /// Pcdha4 /// Pcdha5 /// Pcdha6 /// Pcdha7 /// Pcdha8 /// Pcdha9 /// Pcdhac1 /// Pcdhac2	NM_001003671 /// NM_001003672 /// NM_007766 /// NM_007767 /// NM_009957 /// NM_0	4.15953e-06	1.54778		1448427_at	Ndufa6	NM_025987	6.425e-07	1.67478		1426974_at	Os9	NM_001171026 /// NM_177614	1.24816e-07	1.54289		1448132_at	Slc19a1	NM_031196	2.53e-05	-1.50683		1422660_at	Rbm3	NM_001166409 /// NM_001166410 /// NM_001166411 /// NM_016809	3.64318e-08	-1.56473		1449021_at	Rpp21	NM_026308	1.56946e-05	-1.55885
	1448933_at	Pcdhb17	NM_053142	7.73135e-06	1.62876		1455749_x_at	Ndufa7	NM_023202	1.15167e-06	1.76042		1456495_s_at	Osbpl6	NM_145525	2.00913e-06	2.09423		1416629_at	Slc1a5	NM_009201	1.7e-07	-2.19041		1442744_at	Rbm39	NM_133242	0.001532	-1.57785		1423373_at	Rpp30	NM_019428	2.20361e-06	-1.58782
	1449583_at	Pcdhb20	NM_053145	7.59346e-07	1.69887		1424628_a_at	Ndufv3	NM_001083891 /// NM_030087	8.18145e-10	1.76593		1452527_a_at	P2rx4	NM_011026	0.000161521	2.02448		1418933_at	Slc1a6	NM_009200	1.8e-07	-2.41426		1426863_at	Rbmx	NM_001166623 /// NM_011252 /// NR_029425	0.000115082	-1.64709		1424792_at	Rpp40	NM_145938	1.3056e-06	-1.82902
	1420422_at	Pcdhb21	NM_053146	7.84017e-06	1.59265		1428083_at	Neat1	NR_003513	9.49797e-08	3.10147		1450327_at	P2rx6	NM_001159561 /// NM_011028	3.60856e-06	1.62989		1438824_at	Slc20a1	NM_001159593 /// NM_015747	6.84e-06	-2.01595		1424705_at	Rbmx2	NM_173376	3.76526e-07	-2.12166		1455195_at	Rps24	NM_011297 /// NM_207634 /// NM_207635	3.83275e-06	-1.88574
	1418941_at	Pcdhb22	NM_053147	3.09706e-06	1.88696		1426255_at	Nefl	NM_010910	1.27934e-13	19.2612		1450318_a_at	P2ry2	NM_008773	7.99272e-05	1.52035		1436874_x_at	Slc25a5	NM_007451	1.43e-09	-1.50808		1416177_at	Rbmxrt	NM_009033	4.82809e-07	-1.52541		1430978_at	Rps25	NM_024266	8.85787e-10	-2.24117
	1435635_at	Pcmtd1	NM_183028	4.34442e-08	3.43307		1422520_at	Nefm	NM_008691	4.64365e-13	12.0765		1425214_at	P2ry6	NM_183168	1.12459e-06	2.69769		1422788_at	Slc43a3	NM_021398	2.26e-08	-2.08133		1450243_a_at	Rcan2	NM_030598 /// NM_207649	1.63691e-07	-2.24121		1448498_at	Rps6ka4	NM_019924	5.31756e-08	-1.51203
	1427074_at	Pcmtd2	NM_153594	7.01248e-09	3.06663		1434931_at	Neo1	NM_001042752 /// NM_008684	2.41601e-06	1.66737		1452094_at	P4ha1	NM_011030	1.41186e-08	1.64994		1426432_a_at	Slc4a4	NM_001136260 /// NM_001197147 /// NM_018760	4.53e-05	-1.53755		1416962_at	Rcc1	NM_001197082 /// NM_133878	2.63544e-09	-2.83754		1426958_at	Rps9	NM_029767	2.36815e-06	-1.92115
	1452913_at	Pcp4l1	NM_025557	1.65598e-06	2.45066		1419065_at	Nepn	NM_025684	5.84502e-06	1.92904		1417149_at	P4ha2	NM_001136076 /// NM_011031	6.20848e-07	1.67907		1426712_at	Slc6a15	NM_175328	0.000362868	-1.51467		1452226_at	Rcc2	NM_173867	3.19311e-07	-1.74629		1415878_at	Rrm1	NM_009103	5.71679e-09	-2.68412
	1426981_at	Pcsk6	NM_011048	1.90945e-05	1.727		1421321_a_at	Net1	NM_001047159 /// NM_019671	6.81342e-10	4.44532		1416995_at	Pacsin3	NM_028733 /// NM_030880	1.02452e-05	1.52147		1418326_at	Slc7a5	NM_011404	2.24e-08	-1.78415		1416730_at	Rcl1	NM_021525	3.01044e-05	-1.57372		1448226_at	Rrm2	NM_009104	7.03459e-08	-2.80646
	1420984_at	Pctp	NM_008796	4.82245e-06	1.69175		1416831_at	Neu1	NM_010893	3.93868e-11	4.62347		1418908_at	Pam	NM_013626	2.39028e-09	2.55618		1439369_x_at	Slc9a3r2	NM_023055 /// NM_023449	7.78e-05	-1.57392		1418760_at	Rdh11	NM_021557	1.35867e-07	-1.63555		1417096_at	Rrp15	NM_026041	4.98429e-09	-2.31157
	1416383_a_at	Pcx	NM_001162946 /// NM_008797	1.46653e-11	5.48027		1421163_a_at	Nfia	NM_001122952 /// NM_001122953 /// NM_010905	1.94882e-08	1.70991		1427633_a_at	Pappa	NM_021362	1.47573e-06	2.24245		1451430_at	Slit2	NM_178804	1.56e-06	-1.5341		1448236_at	Rdx	NM_001104616 /// NM_001104617 /// NM_009041	1.17015e-07	-1.51543		1452118_at	Rrp1b	NM_001163734 /// NM_028244	1.43719e-06	-1.56041
	1424453_at	Pcyt1a	NM_001163159 /// NM_001163160 /// NM_009981	1.62009e-08	2.8274		1449376_at	Nicn1	NM_025449	1.22995e-07	1.67776		1423101_at	Paqr4	NM_023824	1.82219e-05	1.56421		1452296_at	Slit3	NM_011412	4.48e-05	-1.74842		1422922_at	Recql4	NM_058214	8.11071e-06	-2.20154		1416559_at	Rrp8	NM_025897	8.9175e-07	-1.74723
	1418840_at	Pdcd4	NM_001168491 /// NM_001168492 /// NM_011050	1.49468e-10	1.98945		1423516_a_at	Nid2	NM_008695	1.98414e-07	1.50162		1420851_at	Pard6g	NM_053117	2.7032e-08	1.69462		1425977_a_at	Slk	NM_001164639 /// NM_009289	5.68e-06	-1.51966		1422993_s_at	Refbp2 /// Thoc4	NM_011568 /// NM_019484	7.40669e-10	-2.77247		1451293_at	Rrp9	NM_145620	1.9855e-07	-1.51119
	1426184_a_at	Pdcd6ip	NM_001164677 /// NM_001164678 /// NM_011052	8.88583e-05	1.76847		1448417_at	Ninj1	NM_013610	3.75242e-06	1.65671		1424214_at	Parm1	NM_145562	5.29271e-12	17.499		1424452_at	Sltm	NM_025690 /// NM_026337	6.18e-07	-1.61115		1449050_at	Rfc1	NM_011258	1.49609e-06	-1.53963		1416998_at	Rrs1	NM_021511	1.97267e-07	-1.77067
	1449298_a_at	Pde1a	NM_001009978 /// NM_001009979 /// NM_001159582 /// NM_016744	9.62186e-08	2.75351		1451338_at	Nisch	NM_022656	1.3852e-05	1.53564		1451564_at	Parp14	NM_001039530	6.6729e-07	1.7864		1451873_a_at	Smad5	NM_001164041 /// NM_001164042 /// NM_008541	2.12e-07	-1.97052		1417503_at	Rfc2	NM_020022	8.78435e-09	-1.89377		1455893_at	Rspo2	NM_172815	7.1962e-07	-2.49198
	1417626_at	Pde4dip	NM_001039376 /// NM_001110163 /// NM_177145 /// NM_178080	1.45273e-06	2.00344		1428503_a_at	Nkiras1	NM_023526	4.25843e-07	2.03649		1426210_x_at	Parp3	NM_145619	2.89142e-05	1.89371		1423416_at	Smarcc1	NM_009211	1.19e-07	-1.52053		1432538_a_at	Rfc3	NM_027009	1.14577e-07	-2.3301		1416585_at	Ruvbl1	NM_019685	1.06219e-08	-1.79558
	1423747_a_at	Pdk1	NM_172665	1.4255e-06	1.74974		1422284_at	Nkx2-9	NM_008701	1.16185e-07	1.63461		1426910_at	Pawr	NM_054056	2.8687e-07	1.74876		1422675_at	Smarce1	NM_020618	9.41e-08	-1.67145		1438161_s_at	Rfc4	NM_145480	7.77641e-08	-4.24003		1422482_at	Ruvbl2	NM_011304	2.17103e-07	-2.17515
	1448825_at	Pdk2	NM_133667	9.24294e-06	1.75037		1419112_at	Nlk	NM_008702	6.37626e-08	1.66371		1451132_at	Pbxip1	NM_146131	3.22874e-12	2.35753		1417830_at	Smc1a	NM_019710	2.99e-06	-1.52663		1452917_at	Rfc5	NM_028128	2.22326e-09	-4.72023		1426388_s_at	Ryk	NM_001042607 /// NM_013649	5.5119e-10	-1.54897
	1417273_at	Pdk4	NM_013743	1.16956e-09	3.06525		1421965_s_at	Notch3	NM_008716	2.67089e-11	4.93029		1451405_at	Pcca	NM_144844	2.21557e-06	1.74056		1448635_at	Smc2	NM_008017	4.46e-10	-4.78684		1423882_at	Rfwd3	NM_146218	6.15975e-07	-1.53055		1425560_a_at	S100a16	NM_026416	2.33702e-07	-1.87265
	1449178_at	Pdlim3	NM_016798	7.11921e-13	6.53032		1451857_a_at	Notum	NM_175263	2.56222e-07	1.78288		1418941_at	Pcdhb22	NM_053147	7.69562e-05	1.50742		1450950_at	Smc3	NM_007790	2.79e-08	-1.61139		1418859_at	Rfxap	NM_133231	7.26268e-06	-1.71973		1424542_at	S100a4	NM_011311	7.09798e-09	-3.37605
	1417928_at	Pdlim4	NM_019417	1.49355e-09	2.33905		1450287_at	Npas3	NM_013780	3.92242e-06	1.62133		1435635_at	Pcmtd1	NM_183028	4.59099e-08	3.40355		1427275_at	Smc4	NM_133786	5.2e-09	-2.83027		1449124_at	Rgl1	NM_016846	1.52347e-05	-1.54365		1429199_s_at	Saal1	NM_030233	2.29763e-06	-1.57701
	1416501_at	Pdpk1	NM_001080773 /// NM_011062	0.000135222	1.63244		1415919_at	Npdc1	NM_008721	1.8713e-07	1.63422		1427074_at	Pcmtd2	NM_153594	6.3202e-09	3.11242		1426271_at	Smc5	NM_153808	3.64e-09	-2.14472		1451452_a_at	Rgs16	NM_011267	6.64203e-05	-1.61188		1430022_at	Sae1	NM_019748	1.26599e-05	-1.83242
	1419309_at	Pdpn	NM_010329	7.0275e-09	2.66094		1424265_at	Npl	NM_028749	3.17227e-06	1.76416		1419047_at	Pcnx	NM_018814	2.13069e-07	2.01374		1448828_at	Smc6	NM_025695	6.94e-08	-1.60562		1417786_a_at	Rgs19	NM_026446	4.88168e-09	-1.56749		1434438_at	Samhd1	NM_001139520 /// NM_018851	3.31485e-10	-2.03878
	1436372_a_at	Pdxdc1	NM_001039533 /// NM_053181	2.69538e-05	2.2688		1456062_at	Nppa	NM_008725	1.36066e-06	2.63646		1452913_at	Pcp4l1	NM_025557	3.8344e-05	1.80075		1435742_at	Smek1	NM_001160214 /// NM_211355	1.74e-07	-1.65022		1419247_at	Rgs2	NM_009061	3.10254e-09	-3.56323		1448016_at	Sass6	NM_028349	6.33417e-08	-3.48815
	1427550_at	Peg10	NM_001040611 /// NM_130877	6.15414e-05	1.75645		1422790_at	Nppc	NM_010933	1.64783e-05	1.58467		1448312_at	Pcsk2	NM_008792	7.50156e-05	1.84184		1451797_at	Smg5	NM_178246	0.00012212	-1.53492		1416287_at	Rgs4	NM_009062	1.91639e-05	-1.71167		1423078_a_at	Sc4mol	NM_025436	3.86637e-06	-1.90843
	1417355_at	Peg3	NM_008817	0.000689367	1.57013		1427191_at	Npr2	NM_173788	2.74851e-07	1.71835		1451406_a_at	Pcsk5	NM_001163144 /// NM_001190483	5.26944e-10	2.46421		1426596_a_at	Smn1	NM_011420	3.55e-05	-1.743		1451516_at	Rhebl1	NM_026967	2.82305e-05	-1.71432		1437378_x_at	Scarb1	NM_016741	1.81588e-06	-1.75415
	1427038_at	Penk	NM_001002927	3.31442e-08	2.11612		1420720_at	Nptx2	NM_016789	3.46736e-07	2.11388		1426981_at	Pcsk6	NM_011048	1.48791e-05	1.75981		1421052_a_at	Sms	NM_009214	1.42e-08	-2.52863		1418892_at	Rhoj	NM_023275	1.25375e-09	-1.94671		1415823_at	Scd2	NM_009128	0.00389366	-1.54001
	1416271_at	Perp	NM_022032	9.30241e-10	5.88758		1448954_at	Nrip3	NM_020610	1.57744e-08	2.66263		1416383_a_at	Pcx	NM_001162946 /// NM_008797	2.805e-10	3.23745		1452469_a_at	Smtn	NM_001159284 /// NM_013870	6.4e-08	-1.80704		1429491_s_at	Rif1	NM_175238	2.6619e-05	-1.73907		1427064_a_at	Scrib	NM_134089	1.33445e-06	-1.51275
	1449442_at	Pex11a	NM_011068	2.76701e-06	2.1365		1422974_at	Nt5e	NM_011851	0.000158822	1.80119		1424453_at	Pcyt1a	NM_001163159 /// NM_001163160 /// NM_009981	1.74339e-08	2.80033		1424760_a_at	Smyd2	NM_026796	4.44e-09	-1.57748		1428625_a_at	Rmi1	NM_001168248 /// NM_028904 /// NR_031761	2.34296e-05	-1.5253		1416778_at	Sdpr	NM_138741	5.84836e-08	-3.24501
	1419053_at	Pex14	NM_019781	1.11623e-05	1.62315		1422860_at	Nts	NM_024435	1.23299e-07	4.69491		1418840_at	Pdcd4	NM_001168491 /// NM_001168492 /// NM_011050	3.75168e-09	1.58174		1425479_at	Smyd5	NM_144918	1.88e-06	-1.53035		1453833_a_at	Rnaseh1	NM_011275	6.43666e-06	-1.62431		1424202_at	Seh1l	NM_001039088 /// NM_028112	6.01583e-06	-1.90823
	1416432_at	Pfkfb3	NM_001177752 /// NM_001177753 /// NM_001177754 /// NM_001177755 /// NM_001177756	5.48962e-05	1.58586		1420535_a_at	Nub1	NM_016736	6.82916e-07	1.5423		1426184_a_at	Pdcd6ip	NM_001164677 /// NM_001164678 /// NM_011052	9.20642e-05	1.76342		1448742_at	Snai1	NM_011427	5.85e-06	-1.80747		1426503_a_at	Rnf121	NM_029211	3.88171e-09	-1.70339		1420417_at	Sema3a	NM_009152	2.57874e-07	-1.81317
	1416780_at	Pfkm	NM_001163487 /// NM_001163488 /// NM_021514	3.96326e-10	1.89704		1416903_at	Nucb1	NM_001163662 /// NM_008749	1.61194e-08	1.56013		1449298_a_at	Pde1a	NM_001009978 /// NM_001009979 /// NM_001159582 /// NM_016744	2.18046e-06	1.96719		1437658_a_at	Snhg1	NR_002896	3.09e-05	-2.63355		1424514_at	Rnf126	NM_144528 /// NR_027505	7.7152e-09	-1.52605		1425840_a_at	Sema3f	NM_011349	3.83857e-06	-1.685
	1416069_at	Pfkp	NM_019703	1.86662e-06	1.60476		1426887_at	Nudt11	NM_021431	1.14759e-06	1.69853		1417626_at	Pde4dip	NM_001039376 /// NM_001110163 /// NM_177145 /// NM_178080	1.61988e-08	3.44645		1452713_a_at	Snrnp40	NM_025645	4.51e-05	-1.70205		1436824_x_at	Rnf26	NM_153762	1.38486e-07	-1.75403		1437208_at	Sept10	NM_001024910 /// NM_001024911	3.80282e-06	-1.52316
	1418209_a_at	Pfn2	NM_019410	4.71883e-12	1.57169		1421204_a_at	Nudt16	NM_029385	3.55269e-07	1.80838		1448825_at	Pdk2	NM_133667	1.08047e-05	1.73015		1451104_a_at	Snrnp70	NM_009224	7.61e-09	-1.79849		1428766_at	Rnmtl1	NM_183263	5.60674e-06	-1.55504		1418564_s_at	Serbp1	NM_001113564 /// NM_001113565 /// NM_001113566 /// NM_025814	3.27113e-08	-1.8427
	1421113_at	Pga5	NM_021453	3.71255e-06	2.11056		1460358_s_at	Nudt22	NM_026675	9.35255e-07	1.77175		1417273_at	Pdk4	NM_013743	6.87995e-09	2.44916		1417351_a_at	Snrpa1	NM_021336	6.97e-10	-3.35595		1438267_x_at	Rnps1	NM_001080127 /// NM_001080128 /// NM_009070	1.89953e-07	-1.54939		1417406_at	Sertad1	NM_018820	4.24472e-09	-1.98464
	1418373_at	Pgam2	NM_018870	2.86474e-09	2.1214		1431302_a_at	Nudt7	NM_024437 /// NM_024446	6.09579e-07	1.89206		1449178_at	Pdlim3	NM_016798	3.75527e-15	37.1933		1419260_a_at	Snrpb	NM_009225	2.26e-09	-2.01677		1455819_at	Rod1	NM_144904 /// NM_178164	1.79179e-09	-1.85893		1426853_at	Set	NM_023871	1.75784e-07	-1.65511
	1424616_s_at	Pgap2	NM_145583	1.25738e-07	1.61485		1419666_x_at	Nupr1	NM_019738	6.81677e-09	2.49922		1417928_at	Pdlim4	NM_019417	1.14762e-09	2.40708		1452422_a_at	Snrpb2	NM_021335	5.15e-07	-1.55801		1437309_a_at	Rpa1	NM_001164223 /// NM_026653	7.21535e-10	-2.31029		1455546_s_at	Sf3a2	NM_013651	5.0065e-09	-1.86198
	1416441_at	Pgcp	NM_018755 /// NM_176073	4.26466e-10	2.68647		1426764_at	Oaz2-ps	NM_010952	8.4344e-07	2.15644		1417959_at	Pdlim7	NM_001114087 /// NM_001114088 /// NM_026131	1.33071e-06	1.55822		1416336_s_at	Snrpd1	NM_009226	2.21e-08	-2.13838		1416433_at	Rpa2	NM_011284	1.58596e-09	-3.37871		1423811_at	Sf3a3	NM_029157	1.8912e-08	-1.90355
	1451149_at	Pgm2	NM_028132	9.26626e-07	1.62459		1460521_a_at	Obfc2a	NM_028696	2.50299e-05	1.60356		1416501_at	Pdpk1	NM_001080773 /// NM_011062	0.000154918	1.61695		1422884_at	Snrpd3	NM_026095	1.48e-07	-1.79783		1431784_a_at	Rpf1	NM_027332 /// NM_027371	1.95709e-06	-2.13313		1438458_a_at	Sfpq	NM_023603	0.00011956	-1.51189
	1418329_at	Pgpep1	NM_023217	7.68567e-08	1.76019		1424413_at	Ogfrl1	NM_001081079	4.98154e-06	1.79344		1419309_at	Pdpn	NM_010329	8.12825e-09	2.61388		1451602_at	Snx6	NM_026998	2.51e-06	-1.79735		1450423_s_at	Rpf2	NM_001042556 /// NM_023323	7.71652e-06	-1.59528		1448201_at	Sfrp2	NM_009144	0.000259081	-3.45338
	1428714_at	Pgrmc2	NM_027558	3.25058e-09	2.00801		1426562_a_at	Olfm1	NM_001038612 /// NM_001038613 /// NM_001038614 /// NM_019498	1.8341e-05	2.04849		1436372_a_at	Pdxdc1	NM_001039533 /// NM_053181	1.92483e-05	2.35804		1436737_a_at	Sorbs1	NM_001034962 /// NM_001034963 /// NM_001034964 /// NM_009166 /// NM_178362	5.73e-07	-1.80247		1418337_at	Rpia	NM_009075	1.58761e-06	-1.75479		1449853_at	Sfxn2	NM_053196	1.49335e-06	-1.73489
	1452404_at	Phactr2	NM_001033257 /// NM_001195065 /// NM_001195066 /// NM_001195096	1.20452e-05	1.64532		1424359_at	Oplah	NM_153122	3.08308e-06	1.56738		1427550_at	Peg10	NM_001040611 /// NM_130877	1.8098e-07	3.39094		1436790_a_at	Sox11	NM_009234	7.68e-06	-1.80435		1435655_at	Rpl12	NM_009076	1.46388e-08	-2.32633		1450805_at	Sgcd	NM_011891	2.38967e-05	-1.54001
	1416542_at	Phf1	NM_009343	1.98866e-07	1.58076		1424989_at	Orai1	NM_175423	4.11104e-05	1.51489		1419006_s_at	Peli2	NM_033602	7.26866e-07	1.88461		1427498_a_at	Spag5	NM_017407	1.08e-06	-2.03098		1422128_at	Rpl14	NM_025974	1.3815e-06	-1.96043		1416041_at	Sgk1	NM_001161845 /// NM_001161847 /// NM_001161848 /// NM_001161849 /// NM_001161850	2.58921e-07	-1.74062
	1418390_at	Phf21a	NM_001109690 /// NM_001109691 /// NM_138755	3.86307e-08	1.91595		1419450_at	Ormdl3	NM_025661	4.49984e-10	2.35001		1416271_at	Perp	NM_022032	1.19006e-09	5.57735		1424118_a_at	Spc25	NM_025565	2.47e-10	-3.76418		1416807_at	Rpl36a	NM_019865	5.80416e-06	-1.50963		1418919_at	Sgol1	NM_028232	1.98148e-09	-5.44492
	1460398_at	Phf8	NM_001113354 /// NM_177201	7.71569e-07	1.55404		1426974_at	Os9	NM_001171026 /// NM_177614	3.8126e-09	1.96473		1419053_at	Pex14	NM_019781	2.45391e-05	1.54537		1419255_at	Spnb2	NM_009260 /// NM_175836	5.64e-05	-1.50274		1454639_x_at	Rpl41	NM_018860	1.56225e-08	-1.75539		1431592_a_at	Sh3kbp1	NM_001135727 /// NM_001135728 /// NM_021389	2.34556e-05	-1.84233
	1434511_at	Phkb	NM_199446	7.52619e-09	2.14888		1451974_at	Osbpl2	NM_144500	3.31687e-08	1.57273		1416780_at	Pfkm	NM_001163487 /// NM_001163488 /// NM_021514	4.50084e-10	1.87787		1422425_at	Sprr2k	NM_011477	1.03e-07	-2.33137		1436798_at	Rpl9	NM_011292	1.0948e-05	-1.5453		1416299_at	Shcbp1	NM_011369	3.57034e-09	-6.87592
	1460194_at	Phyh	NM_010726	2.4729e-07	2.16095		1456495_s_at	Osbpl6	NM_145525	1.04642e-07	2.95372		1416069_at	Pfkp	NM_019703	6.50304e-10	3.69108		1415874_at	Spry1	NM_011896	2.17e-06	-1.77603		1423373_at	Rpp30	NM_019428	2.01554e-07	-1.87852		1425177_at	Shmt1	NM_009171	3.05275e-05	-1.57115
	1428394_at	Phyhd1	NM_172267	4.04407e-07	1.65128		1450964_a_at	Osbpl9	NM_001134791 /// NM_133885 /// NM_173350	4.66074e-09	1.61499		1416441_at	Pgcp	NM_018755 /// NM_176073	1.045e-07	1.63662		1415993_at	Sqle	NM_009270	2.42e-09	-1.97811		1424792_at	Rpp40	NM_145938	1.73526e-05	-1.53448		1455985_x_at	Shmt2	NM_028230	2.54998e-06	-1.5016
	1449862_a_at	Pi4k2b	NM_025951 /// NM_028744	2.69615e-07	2.08628		1452527_a_at	P2rx4	NM_011026	7.69685e-05	2.19075		1418471_at	Pgf	NM_008827	8.32096e-08	3.02055		1437909_at	Srcap	XM_001480403 /// XM_003084736 /// XM_003086644	1.8e-06	-1.55197		1455195_at	Rps24	NM_011297 /// NM_207634 /// NM_207635	5.32391e-07	-2.27267		1416538_at	Siae	NM_011734	2.64063e-08	-1.72003
	1419384_at	Pick1	NM_001045558 /// NM_008837	4.96883e-08	1.73159		1449433_at	P2rx5	NM_033321	1.95368e-08	1.83168		1451149_at	Pgm2	NM_028132	7.80194e-07	1.6425		1418256_at	Srf	NM_020493	3.84e-08	-1.75449		1430978_at	Rps25	NM_024266	8.40568e-10	-2.25317		1451044_at	Sip1	NM_025656	3.68944e-06	-2.66842
	1436038_a_at	Pigp	NM_001159616 /// NM_001159617 /// NM_001159618 /// NM_001159619 /// NM_001159620	6.75608e-07	1.52337		1425214_at	P2ry6	NM_183168	1.02107e-06	2.73177		1418329_at	Pgpep1	NM_023217	3.40208e-07	1.59558		1420509_at	Srfbp1	NM_026040	1.25e-07	-1.88984		1448498_at	Rps6ka4	NM_019924	1.10332e-08	-1.65673		1416206_at	Sipa1	NM_001164480 /// NM_001164481 /// NM_001164482 /// NM_001164568 /// NM_011379	3.51256e-09	-1.88685
	1433429_at	Pigs	NM_201406	2.16768e-08	1.74793		1452094_at	P4ha1	NM_011030	7.42285e-08	1.50003		1428714_at	Pgrmc2	NM_027558	3.82259e-09	1.97986		1421260_a_at	Srm	NM_009272	1.07e-09	-1.80508		1426958_at	Rps9	NM_029767	2.53399e-06	-1.91007		1418377_a_at	Siva1	NM_001161737 /// NM_013929	1.11864e-06	-1.57184
	1425580_a_at	Pik3c3	NM_181414	0.000169038	1.72478		1417149_at	P4ha2	NM_001136076 /// NM_011031	1.28177e-06	1.60263		1418390_at	Phf21a	NM_001109690 /// NM_001109691 /// NM_138755	1.17661e-07	1.75786		1451939_a_at	Srpx	NM_016911	2.32e-08	-2.28354		1426123_a_at	Rrbp1	NM_024281 /// NM_133626	8.80106e-09	-1.60477		1432179_x_at	Ska1	NM_001164355 /// NM_025581	2.21696e-05	-2.66539
	1425515_at	Pik3r1	NM_001024955 /// NM_001077495	4.12702e-05	1.60992		1428751_at	Pacrg	NM_027032	0.000269251	1.6125		1460398_at	Phf8	NM_001113354 /// NM_177201	1.1942e-08	2.12004		1417655_a_at	Srrt	NM_001109909 /// NM_001109910 /// NM_031405	7.89e-09	-1.5806		1415878_at	Rrm1	NM_009103	4.81296e-09	-2.74301		1418969_at	Skp2	NM_013787 /// NM_145468	4.84675e-06	-2.17369
	1418463_at	Pik3r2	NM_008841	9.33174e-06	1.52297		1416995_at	Pacsin3	NM_028733 /// NM_030880	1.22032e-05	1.50668		1434511_at	Phkb	NM_199446	4.68673e-08	1.83409		1430982_at	Srsf1	NM_001078167 /// NM_173374	5.9e-05	-1.67791		1448226_at	Rrm2	NM_009104	2.11387e-09	-4.99717		1460168_at	Slbp	NM_009193	4.86606e-09	-1.8871
	1460352_s_at	Pik3r4	NM_001081309	6.72256e-06	1.57572		1448489_at	Pafah2	NM_133880	3.60748e-08	1.76162		1449862_a_at	Pi4k2b	NM_025951 /// NM_028744	6.79221e-08	2.40461		1418527_a_at	Srsf10	NM_001080387 /// NM_010178	0.00015656	-1.8604		1434239_at	Rrp12	NM_199447	9.81787e-08	-1.60076		1428114_at	Slc14a1	NM_001171010 /// NM_001171011 /// NM_028122	3.99496e-06	-1.82049
	1451148_at	Pink1	NM_026880	2.29156e-06	1.77762		1418908_at	Pam	NM_013626	1.81505e-09	2.64232		1433429_at	Pigs	NM_201406	2.65669e-08	1.72322		1427136_s_at	Srsf12	NM_172592	1.86e-07	-1.80599		1417096_at	Rrp15	NM_026041	5.46845e-09	-2.28913		1448132_at	Slc19a1	NM_031196	1.12147e-06	-1.8603
	1416387_at	Pip4k2c	NM_054097	1.73668e-08	1.78246		1427633_a_at	Pappa	NM_021362	2.59836e-05	1.73457		1425580_a_at	Pik3c3	NM_181414	0.00022105	1.68901		1427504_s_at	Srsf2	NM_011358	1.3e-05	-1.70805		1452119_at	Rrp1b	NM_001163734 /// NM_028244	4.82208e-07	-1.6037		1426340_at	Slc1a3	NM_148938	0.000219205	-1.61634
	1435353_a_at	Pisd-ps1 /// Pisd-ps3	NR_003517 /// NR_003518	1.05231e-08	4.05512		1424214_at	Parm1	NM_145562	5.87958e-11	8.30304		1422708_at	Pik3cg	NM_001146200 /// NM_001146201 /// NM_020272	1.41968e-08	1.68213		1452884_at	Srsf2ip	NM_028148	6.93e-07	-1.60075		1416559_at	Rrp8	NM_025897	3.8725e-07	-1.86202		1416629_at	Slc1a5	NM_009201	9.96852e-08	-2.31492
	1434975_x_at	Pisd-ps3	NR_003518	2.52992e-10	3.91062		1451564_at	Parp14	NM_001039530	1.22823e-07	2.05738		1460352_s_at	Pik3r4	NM_001081309	5.79045e-06	1.59018		1416151_at	Srsf3	NM_013663 /// NR_036613	4.59e-07	-1.6394		1451293_at	Rrp9	NM_145620	1.7041e-07	-1.5236		1418933_at	Slc1a6	NM_009200	1.07816e-08	-3.52992
	1419514_at	Pitx1	NM_011097	1.51019e-06	2.44035		1426210_x_at	Parp3	NM_145619	1.67131e-05	1.99007		1427327_at	Pilra	NM_153510	6.80281e-08	2.44042		1448778_at	Srsf4	NM_020587	1.41e-07	-1.52606		1416998_at	Rrs1	NM_021511	1.58506e-07	-1.79969		1448568_a_at	Slc20a1	NM_001159593 /// NM_015747	3.52832e-06	-1.62567
	1426448_at	Pja1	NM_001083110 /// NM_008853	0.0044258	1.51282		1452351_at	Parp4	NM_001145978	1.20245e-05	1.75517		1417216_at	Pim2	NM_138606	2.89022e-07	1.78111		1436871_at	Srsf7	NM_001195485 /// NM_001195486 /// NM_001195487 /// NM_146083 /// NR_036615	5.82e-06	-1.75105		1455893_at	Rspo2	NM_172815	4.56392e-05	-1.68997		1417750_a_at	Slc25a37	NM_026331	2.25399e-05	-1.71703
	1420859_at	Pkia	NM_008862	1.9057e-06	1.51235		1451132_at	Pbxip1	NM_146131	1.33142e-11	2.05068		1451148_at	Pink1	NM_026880	1.49171e-06	1.83777		1426788_a_at	Ssrp1	NM_001136081 /// NM_182990	1.49e-07	-1.83495		1416585_at	Ruvbl1	NM_019685	2.54558e-08	-1.68865		1436874_x_at	Slc25a5	NM_007451	1.24035e-09	-1.51913
	1417785_at	Pla1a	NM_134102	5.92679e-05	1.71325		1418713_at	Pcbd1	NM_025273	1.09412e-05	1.8155		1419280_at	Pip4k2a	NM_008845	7.96931e-06	1.79244		1417726_at	Sssca1	NM_020491	6.49e-07	-1.57787		1422482_at	Ruvbl2	NM_011304	8.58518e-07	-1.91686		1427180_at	Slc27a3	NM_011988	1.76406e-05	-1.51196
	1451611_at	Pla2g16	NM_139269	4.64919e-06	1.61164		1451405_at	Pcca	NM_144844	1.62905e-06	1.78067		1416387_at	Pip4k2c	NM_054097	5.95855e-09	1.93829		1418946_at	St3gal1	NM_009177	3.21e-06	-1.67894		1421856_at	S100a3	NM_011310	9.7337e-05	-1.54557		1451782_a_at	Slc29a1	NM_022880	0.00105714	-1.51217
	1415806_at	Plat	NM_008872	9.48796e-09	2.01485		1449583_at	Pcdhb20	NM_053145	5.4678e-06	1.50535		1418144_a_at	Pip5k1a	NM_008847	8.00295e-07	1.56137		1449079_s_at	St3gal6	NM_018784	3.09e-09	-3.50653		1424542_at	S100a4	NM_011311	6.59253e-08	-2.50151		1448257_at	Slc29a2	NM_007854	5.97305e-06	-1.6122
	1423425_at	Plbd2	NM_023625	8.76568e-09	1.89164		1420422_at	Pcdhb21	NM_053146	1.72806e-05	1.51951		1435353_a_at	Pisd-ps1 /// Pisd-ps3	NR_003517 /// NR_003518	4.29193e-08	3.22593		1431921_a_at	Stag1	NM_009282	1.34e-06	-1.85618		1449927_at	S100a5	NM_011312	3.86402e-05	-1.6618		1428111_at	Slc38a4	NM_027052	3.41236e-07	-1.96105
	1437112_at	Pld1	NM_001164056 /// NM_008875	1.1114e-05	1.99195		1418941_at	Pcdhb22	NM_053147	7.67761e-06	1.75572		1434975_x_at	Pisd-ps3	NR_003518	8.73202e-10	3.21236		1429240_at	Stard4	NM_133774	2.01e-07	-1.93811		1429199_s_at	Saal1	NM_030233	5.24391e-06	-1.50455		1422788_at	Slc43a3	NM_021398	1.11185e-09	-2.92266
	1416013_at	Pld3	NM_011116	1.19534e-08	2.8441		1435635_at	Pcmtd1	NM_183028	3.09768e-08	3.62436		1434820_s_at	Pkig	NM_001039390 /// NM_001039391 /// NM_001164053 /// NM_001164055 /// NM_011106	5.30345e-05	1.5341		1449484_at	Stc2	NM_011491	1.15e-05	-2.02634		1434958_at	Sacs	NM_172809	9.07526e-06	-1.85286		1421225_a_at	Slc4a4	NM_001136260 /// NM_001197147 /// NM_018760	0.000971455	-1.72819
	1417350_at	Pldn	NM_019788	2.09835e-05	1.67559		1427074_at	Pcmtd2	NM_153594	1.0537e-08	2.89884		1436851_at	Pkn1 /// Ptger1	NM_013641 /// NM_177262	2.95588e-05	1.66788		1424938_at	Steap1	NM_027399	2.64e-06	-1.67703		1430022_at	Sae1	NM_019748	1.10587e-05	-1.85294		1418326_at	Slc7a5	NM_011404	1.30273e-08	-1.85934
	1427149_at	Plekha6	NM_001160268 /// NM_182930	6.7262e-07	1.70442		1419047_at	Pcnx	NM_018814	1.11044e-06	1.76028		1429183_at	Pkp2	NM_026163	3.2287e-10	2.47693		1427707_a_at	Stil	NM_009185	2.05e-09	-5.3465		1418131_at	Samhd1	NM_001139520 /// NM_018851	7.87234e-09	-2.52775		1428955_x_at	Slc9a3r2	NM_023055 /// NM_023449	9.48347e-06	-1.6122
	1455343_at	Plekha7	NM_172743	4.44899e-06	1.88494		1452913_at	Pcp4l1	NM_025557	1.71306e-05	1.92877		1417785_at	Pla1a	NM_134102	2.39466e-08	4.49392		1448113_at	Stmn1	NM_019641	6.77e-08	-3.46905		1448016_at	Sass6	NM_028349	5.01674e-08	-3.6221		1451430_at	Slit2	NM_178804	3.7099e-07	-1.67459
	1416178_a_at	Plekhb1	NM_001163182 /// NM_001163183 /// NM_001163184 /// NM_001163185 /// NM_001163186	9.14468e-05	1.61882		1451406_a_at	Pcsk5	NM_001163144 /// NM_001190483	4.84911e-09	1.97754		1451611_at	Pla2g16	NM_139269	3.78016e-08	2.43354		1448774_at	Stoml2	NM_023231	1.32e-07	-1.86106		1423078_a_at	Sc4mol	NM_025436	1.75681e-06	-2.04818		1452296_at	Slit3	NM_011412	8.68605e-06	-2.01097
	1427103_at	Plekho2	NM_153119	1.33803e-05	1.55433		1426981_at	Pcsk6	NM_011048	5.15494e-06	1.91842		1423425_at	Plbd2	NM_023625	8.8162e-08	1.60865		1422457_s_at	Sumo3	NM_019929	1.36e-11	-1.65276		1437378_x_at	Scarb1	NM_016741	7.97259e-06	-1.5874		1449336_a_at	Slk	NM_001164639 /// NM_009289	2.57642e-08	-1.68304
	1416424_at	Plin3	NM_025836	5.62928e-09	1.81959		1420984_at	Pctp	NM_008796	2.98654e-06	1.75094		1425600_a_at	Plcb1	NM_001145830 /// NM_019677	3.58853e-05	3.09888		1422979_at	Suv39h2	NM_022724 /// NR_027509	1.7e-08	-3.39395		1415823_at	Scd2	NM_009128	0.00368869	-1.54646		1424452_at	Sltm	NM_025690 /// NM_026337	1.66578e-06	-1.52075
	1416687_at	Plod2	NM_001142916 /// NM_011961	6.14866e-08	1.70379		1416383_a_at	Pcx	NM_001162946 /// NM_008797	9.83843e-11	3.81888		1426926_at	Plcg2	NM_172285	4.3968e-05	1.55551		1427253_s_at	Suz12	NM_001163018 /// NM_199196	1.16e-06	-1.68168		1427064_a_at	Scrib	NM_134089	1.19425e-06	-1.5219		1451873_a_at	Smad5	NM_001164041 /// NM_001164042 /// NM_008541	3.60951e-07	-1.88417
	1453181_x_at	Plscr1	NM_011636	1.75601e-05	1.57087		1424453_at	Pcyt1a	NM_001163159 /// NM_001163160 /// NM_009981	5.12397e-09	3.3279		1426450_at	Plcl2	NM_013880	1.0065e-05	1.60508		1429270_a_at	Syce2	NM_001168244 /// NM_001168246 /// NM_027954 /// NR_031759	5.61e-06	-2.03126		1452454_at	Sdad1	NM_172713	2.90103e-06	-1.62224		1416045_a_at	Smarcb1	NM_001161853 /// NM_011418	1.31607e-08	-1.63651
	1417963_at	Pltp	NM_011125	6.32496e-09	4.42475		1418840_at	Pdcd4	NM_001168491 /// NM_001168492 /// NM_011050	4.1895e-10	1.83001		1437112_at	Pld1	NM_001164056 /// NM_008875	1.81484e-05	1.90577		1422769_at	Syncrip	NM_019666 /// NM_019796	0.000185566	-1.59294		1416778_at	Sdpr	NM_138741	1.67888e-07	-2.79736		1423416_at	Smarcc1	NM_009211	5.4724e-08	-1.58872
	1449270_at	Plxdc2	NM_026162	1.28283e-07	1.72242		1426184_a_at	Pdcd6ip	NM_001164677 /// NM_001164678 /// NM_011052	0.000375855	1.58707		1416013_at	Pld3	NM_011116	3.27269e-08	2.50894		1416783_at	Tac1	NM_009311	1.04e-06	-2.37948		1424202_at	Seh1l	NM_001039088 /// NM_028112	4.11884e-06	-1.9729		1417830_at	Smc1a	NM_019710	5.50061e-07	-1.69483
	1451753_at	Plxna2	NM_008882	9.74535e-08	1.86064		1449298_a_at	Pde1a	NM_001009978 /// NM_001009979 /// NM_001159582 /// NM_016744	1.28471e-05	1.70653		1425543_s_at	Plekha5	NM_144920	6.0598e-05	1.66014		1436872_at	Tacc3	NM_001040435	3.39e-06	-1.62951		1420417_at	Sema3a	NM_009152	2.49194e-07	-1.81794		1448635_at	Smc2	NM_008017	1.18335e-09	-3.9944
	1438980_x_at	Pm20d1	NM_178079	0.000135034	1.74951		1417626_at	Pde4dip	NM_001039376 /// NM_001110163 /// NM_177145 /// NM_178080	5.98037e-07	2.18117		1427149_at	Plekha6	NM_001160268 /// NM_182930	1.06418e-06	1.65264		1452635_x_at	Taf1d	NM_027261 /// NM_029248 /// NR_028401	5.48e-07	-1.58036		1425840_a_at	Sema3f	NM_011349	1.32754e-05	-1.55592		1450950_at	Smc3	NM_007790	7.15565e-09	-1.7626
	1418203_at	Pmaip1	NM_021451	6.12678e-11	3.15884		1418711_at	Pdgfa	NM_008808	3.14099e-06	1.53687		1455343_at	Plekha7	NM_172743	5.60004e-06	1.84933		1448195_at	Taf5l	NM_133966	2.33e-06	-1.79008		1459903_at	Sema7a	NM_011352	2.1022e-07	-2.04895		1427275_at	Smc4	NM_133786	1.8636e-09	-3.26848
	1424167_a_at	Pmm1	NM_013872	3.78871e-08	1.59783		1448825_at	Pdk2	NM_133667	5.15598e-06	1.83159		1460341_at	Plekhb2	NM_145516	2.6879e-08	2.12092		1451509_at	Taf9	NM_001015889 /// NM_027139 /// NM_027592	8.98e-08	-1.94828		1418564_s_at	Serbp1	NM_001113564 /// NM_001113565 /// NM_001113566 /// NM_025814	1.4261e-07	-1.65957		1426271_at	Smc5	NM_153808	4.55186e-07	-1.51042
	1417133_at	Pmp22	NM_008885	1.21924e-08	1.50341		1417273_at	Pdk4	NM_013743	2.13179e-09	2.82507		1416289_at	Plod1	NM_011122	3.32721e-06	1.63676		1423505_at	Tagln	NM_011526	2.56e-10	-1.61541		1419149_at	Serpine1	NM_008871	7.60314e-10	-2.32308		1448828_at	Smc6	NM_025695	3.33134e-08	-1.68179
	1418746_at	Pnkd	NM_001039509 /// NM_019999 /// NM_025580	3.03995e-08	1.89044		1449178_at	Pdlim3	NM_016798	5.70311e-15	30.9398		1416687_at	Plod2	NM_001142916 /// NM_011961	7.63756e-08	1.6792		1439407_x_at	Tagln2	NM_178598	2.42e-05	-1.77728		1417406_at	Sertad1	NM_018820	1.3313e-08	-1.80973		1435742_at	Smek1	NM_001160214 /// NM_211355	4.22449e-07	-1.56328
	1416530_a_at	Pnp	NM_013632	1.15985e-07	1.69798		1417928_at	Pdlim4	NM_019417	5.33915e-09	2.06183		1448961_at	Plscr2	NM_001195084 /// NM_008880	1.64909e-07	2.38473		1438952_x_at	Tarbp2	NM_009319	0.000151971	-1.51437		1426854_a_at	Set	NM_023871	1.26854e-08	-1.66342		1415935_at	Smoc2	NM_022315	2.08533e-06	-1.62782
	1453299_a_at	Pnp /// Pnp2	NM_001123371 /// NM_013632	5.22086e-07	1.53387		1416501_at	Pdpk1	NM_001080773 /// NM_011062	0.000141001	1.62763		1417963_at	Pltp	NM_011125	8.26615e-08	2.92441		1428467_at	Tardbp	NM_001003898 /// NM_001003899 /// NM_001008545 /// NM_001008546 /// NM_145556 //	6.32e-05	-1.56225		1460687_at	Setd8	NM_030241	3.61794e-08	-1.61831		1421052_a_at	Sms	NM_009214	3.93573e-08	-2.25879
	1428143_a_at	Pnpla2	NM_001163689 /// NM_025802 /// NR_028142	2.88077e-09	1.84142		1419309_at	Pdpn	NM_010329	1.39836e-08	2.45237		1451753_at	Plxna2	NM_008882	4.4202e-10	3.41767		1415750_at	Tbl3	NM_145396	3.17e-06	-1.59415		1455546_s_at	Sf3a2	NM_013651	3.46807e-09	-1.91771		1425479_at	Smyd5	NM_144918	6.24285e-07	-1.63422
	1416517_at	Pnpla6	NM_001122818 /// NM_015801	6.56205e-06	1.53608		1428308_at	Pdrg1	NM_178939	1.1025e-06	1.62035		1438980_x_at	Pm20d1	NM_178079	7.88416e-06	2.28937		1421033_a_at	Tcerg1	NM_001039474	9.55e-07	-1.6253		1423811_at	Sf3a3	NM_029157	4.45075e-08	-1.78138		1448742_at	Snai1	NM_011427	4.91107e-07	-2.26765
	1415793_at	Pnpo	NM_134021	1.96646e-06	1.68973		1436372_a_at	Pdxdc1	NM_001039533 /// NM_053181	7.30505e-05	2.04053		1418203_at	Pmaip1	NM_021451	1.47847e-11	3.95353		1423809_at	Tcf19	NM_001163763 /// NM_001163764 /// NM_025674	7.02e-08	-3.14208		1438458_a_at	Sfpq	NM_023603	2.18842e-05	-1.68879		1418673_at	Snai2	NM_011415	6.13775e-06	-1.67485
	1433668_at	Pnrc1	NM_001033225	4.50721e-07	2.89353		1427550_at	Peg10	NM_001040611 /// NM_130877	2.35587e-06	2.40004		1452295_at	Pmepa1	NM_022995	3.41558e-05	1.77541		1423340_at	Tcfap2b	NM_001025305 /// NM_009334	6.28e-07	-1.6982		1448201_at	Sfrp2	NM_009144	0.022736	-1.75454		1423499_at	Sncaip	NM_026408	0.000234654	-1.50944
	1416573_at	Pofut2	NM_030262	2.68818e-05	1.54765		1427038_at	Penk	NM_001002927	2.05015e-07	1.81114		1424167_a_at	Pmm1	NM_013872	1.34628e-09	2.04373		1418167_at	Tcfap4	NM_031182	5.02e-08	-1.83522		1435896_at	Sfxn2	NM_053196	3.68765e-05	-1.54014		1417788_at	Sncg	NM_011430	2.85242e-05	-1.53221
	1426535_at	Poglut1	NM_172380	3.74083e-08	1.6101		1416271_at	Perp	NM_022032	9.74614e-10	5.82685		1417133_at	Pmp22	NM_008885	4.52853e-10	1.85459		1423600_a_at	Tcof1	NM_011552	2.74e-07	-1.95116		1450805_at	Sgcd	NM_011891	2.66371e-05	-1.53022		1433675_at	Snhg1	NR_002896	6.79162e-07	-1.77831
	1451364_at	Polr3gl	NM_027241	0.000159581	1.71643		1449442_at	Pex11a	NM_011068	2.99752e-05	1.73553		1422711_a_at	Pnck	NM_012040	5.49494e-08	2.21147		1435715_x_at	Tdg	NM_011561 /// NM_172552	6.77e-08	-1.52589		1416041_at	Sgk1	NM_001161845 /// NM_001161847 /// NM_001161848 /// NM_001161849 /// NM_001161850	9.81724e-08	-1.87312		1452713_a_at	Snrnp40	NM_025645	1.18713e-05	-1.89325
	1450686_at	Pon2	NM_183308	5.15752e-09	2.9997		1422471_at	Pex13	NM_023651	1.49414e-08	1.54038		1418746_at	Pnkd	NM_001039509 /// NM_019999 /// NM_025580	1.43631e-07	1.68604		1423434_at	Tead1	NM_001166584 /// NM_001166585 /// NM_009346	1.17e-05	-1.66688		1418919_at	Sgol1	NM_028232	1.31994e-09	-5.95175		1437180_at	Snrnp48	NM_026382	1.93424e-05	-1.53754
	1419298_at	Pon3	NM_173006	1.66139e-07	1.86301		1419053_at	Pex14	NM_019781	1.82775e-05	1.5732		1416530_a_at	Pnp	NM_013632	5.31977e-08	1.79469		1460683_at	Tead4	NM_001080979 /// NM_011567	1.32e-05	-1.57476		1431592_a_at	Sh3kbp1	NM_001135727 /// NM_001135728 /// NM_021389	1.74191e-05	-1.88951		1451104_a_at	Snrnp70	NM_009224	2.66933e-08	-1.64985
	1423856_at	Popdc3	NM_024286	7.65245e-10	2.46074		1448332_at	Pex19	NM_001159525 /// NM_023041	0.000539902	1.52342		1453299_a_at	Pnp /// Pnp2	NM_001123371 /// NM_013632	2.10528e-07	1.61753		1431332_a_at	Terf1	NM_009352	4.6e-05	-1.81428		1416299_at	Shcbp1	NM_011369	1.32114e-09	-8.8949		1417351_a_at	Snrpa1	NM_021336	2.67788e-09	-2.77866
	1424220_a_at	Porcn	NM_016913 /// NM_023638 /// NM_145907 /// NM_145908	5.48451e-07	1.54923		1454044_a_at	Pex3	NM_001164195 /// NM_019961	5.99664e-05	1.53146		1428143_a_at	Pnpla2	NM_001163689 /// NM_025802 /// NR_028142	3.6743e-10	2.20613		1460378_a_at	Tes	NM_207176	1.47e-07	-1.68076		1425177_at	Shmt1	NM_009171	2.56899e-06	-1.87731		1419260_a_at	Snrpb	NM_009225	3.87399e-09	-1.92589
	1452844_at	Pou6f1	NM_010127	2.64093e-06	1.67151		1416780_at	Pfkm	NM_001163487 /// NM_001163488 /// NM_021514	6.9725e-10	1.81555		1415793_at	Pnpo	NM_134021	5.17694e-07	1.86651		1439464_s_at	Tex10	NM_172304	3.09e-08	-1.53107		1455985_x_at	Shmt2	NM_028230	7.23883e-07	-1.61472		1452422_a_at	Snrpb2	NM_021335	8.4373e-07	-1.51572
	1424362_at	Ppapdc3	NM_145521	2.10343e-06	2.29102		1416069_at	Pfkp	NM_019703	1.5275e-06	1.62506		1433668_at	Pnrc1	NM_001033225	3.47896e-06	2.25647		1423241_a_at	Tfdp1	NM_009361	1.57e-07	-1.7929		1448171_at	Siah2	NM_009174	7.927e-07	-1.53618		1416336_s_at	Snrpd1	NM_009226	1.44739e-08	-2.23032
	1452920_a_at	Ppil2	NM_144954	4.20482e-06	1.53696		1418209_a_at	Pfn2	NM_019410	1.33609e-12	1.69813		1450686_at	Pon2	NM_183308	1.18254e-09	3.75363		1451791_at	Tfpi	NM_001177319 /// NM_001177320 /// NM_011576	2.29e-07	-2.12287		1451956_a_at	Sigmar1	NM_011014	5.82553e-07	-1.54504		1422884_at	Snrpd3	NM_026095	1.96867e-07	-1.76035
	1451943_a_at	Ppm1a	NM_008910	0.000496746	1.71584		1418373_at	Pgam2	NM_018870	4.68635e-09	2.02744		1417806_at	Popdc2	NM_001081984 /// NM_022318	3.44781e-07	2.98022		1418547_at	Tfpi2	NM_009364	2.16e-09	-9.8156		1450679_at	Sike1	NM_025679	2.93353e-06	-1.72539		1448357_at	Snrpg	NM_026506	9.27168e-06	-1.54622
	1433691_at	Ppp1r3c	NM_016854	8.90232e-10	4.80149		1416441_at	Pgcp	NM_018755 /// NM_176073	1.24216e-09	2.37229		1423856_at	Popdc3	NM_024286	4.59966e-11	3.60311		1422966_a_at	Tfrc	NM_011638	4.22e-05	-1.72719		1451044_at	Sip1	NM_025656	4.81607e-06	-2.57913		1417646_a_at	Snx5	NM_024225	1.04087e-05	-1.56711
	1426811_at	Ppp2r5b	NM_198168	8.88169e-06	1.51719		1418471_at	Pgf	NM_008827	6.45028e-08	3.13288		1424220_a_at	Porcn	NM_016913 /// NM_023638 /// NM_145907 /// NM_145908	2.53243e-08	1.91355		1418136_at	Tgfb1i1	NM_009365	1.39e-06	-1.84565		1416206_at	Sipa1	NM_001164480 /// NM_001164481 /// NM_001164482 /// NM_001164568 /// NM_011379	1.42898e-08	-1.70179		1423076_at	Snx9	NM_025664	4.36282e-09	-1.59896
	1438478_a_at	Ppp3ca	NM_008913	3.35535e-07	1.86306		1451149_at	Pgm2	NM_028132	8.05214e-07	1.63917		1424362_at	Ppapdc3	NM_145521	0.000135687	1.59943		1417500_a_at	Tgm2	NM_009373	4.05e-09	-2.07192		1434261_at	Sipa1l2	NM_001081337	3.1865e-06	-1.50089		1418507_s_at	Socs2	NM_001168655 /// NM_001168656 /// NM_001168657 /// NM_007706	1.65412e-08	-2.06857
	1433851_at	Ppp4r2	NM_182939	1.80723e-06	1.72697		1418329_at	Pgpep1	NM_023217	5.07112e-08	1.81522		1449945_at	Ppargc1b	NM_133249	0.000123251	1.58009		1449388_at	Thbs4	NM_011582	1.03e-07	-2.353		1427277_at	Six1	NM_009189	5.24355e-06	-1.51822		1423349_at	Socs5	NM_019654	1.52069e-07	-1.50954
	1422468_at	Ppt1	NM_008917	4.34318e-10	2.99751		1428714_at	Pgrmc2	NM_027558	3.41558e-11	3.44193		1451943_a_at	Ppm1a	NM_008910	0.00121322	1.5988		1424641_a_at	Thoc1	NM_153552	1.29e-05	-1.77861		1432179_x_at	Ska1	NM_001164355 /// NM_025581	8.1774e-06	-3.07041		1433892_at	Spag5	NM_017407	1.84409e-05	-2.37042
	1426567_a_at	Pqlc1	NM_001164420 /// NM_001164421 /// NM_001164422 /// NM_001164423 /// NM_001164424	7.00635e-08	2.62236		1452180_at	Phf17	NM_001130184 /// NM_001130185 /// NM_001130186 /// NM_172303	5.56665e-05	1.55139		1448325_at	Ppp1r15a	NM_008654	2.67629e-09	1.74146		1423971_at	Thoc3	NM_028597	6.78e-06	-1.56602		1449293_a_at	Skp2	NM_013787 /// NM_145468	0.00107596	-1.55327		1433940_at	Spag7	NM_001167669 /// NM_172561	1.70093e-05	-1.6424
	1424906_at	Pqlc3	NM_001161111 /// NM_172574	4.15675e-11	3.45361		1418390_at	Phf21a	NM_001109690 /// NM_001109691 /// NM_138755	1.10715e-07	1.76563		1433691_at	Ppp1r3c	NM_016854	2.33057e-09	4.01406		1417724_at	Thoc4	NM_011568	4.13e-11	-2.57457		1460168_at	Slbp	NM_009193	4.87013e-10	-2.3366		1424118_a_at	Spc25	NM_025565	1.7107e-10	-4.00801
	1416321_s_at	Prelp	NM_054077	6.21539e-05	1.56565		1460398_at	Phf8	NM_001113354 /// NM_177201	1.96782e-08	2.02453		1420734_at	Ppp1r3f	NM_138605	2.93095e-06	1.58145		1448907_at	Thop1	NM_022653	5.24e-06	-1.51039		1426441_at	Slc11a2	NM_001146161 /// NM_008732	3.80078e-06	-1.63426		1427985_at	Spin4	NM_178753	2.1652e-05	-1.68836
	1426345_at	Prepl	NM_001163622 /// NM_001163623 /// NM_001163624 /// NM_145984	6.10847e-07	1.51374		1434511_at	Phkb	NM_199446	1.07324e-08	2.0779		1438478_a_at	Ppp3ca	NM_008913	5.0419e-06	1.54773		1452125_at	Thrap3	NM_146153	4.81e-05	-1.5745		1448132_at	Slc19a1	NM_031196	1.58433e-06	-1.81008		1419255_at	Spnb2	NM_009260 /// NM_175836	2.64261e-05	-1.57201
	1449824_at	Prg4	NM_001110146 /// NM_021400	0.00237027	1.6279		1454605_a_at	Pi4k2a	NM_145501	1.22247e-07	1.50998		1433851_at	Ppp4r2	NM_182939	1.24015e-05	1.5267		1455675_a_at	Tial1	NM_009383	2.71e-08	-1.62799		1416629_at	Slc1a5	NM_009201	3.39325e-07	-2.04888		1422425_at	Sprr2k	NM_011477	4.44482e-06	-1.68106
	1452249_at	Prickle1	NM_001033217	3.0728e-07	1.69731		1449862_a_at	Pi4k2b	NM_025951 /// NM_028744	1.99013e-08	2.78894		1422468_at	Ppt1	NM_008917	2.95283e-12	7.78962		1417587_at	Timeless	NM_001136082 /// NM_001164080 /// NM_001164081 /// NM_011589	1.48e-07	-3.19195		1418933_at	Slc1a6	NM_009200	1.4038e-08	-3.38655		1415874_at	Spry1	NM_011896	3.05449e-08	-2.70347
	1423831_at	Prkag2	NM_001170555 /// NM_001170556 /// NM_145401	6.46699e-07	1.7311		1419384_at	Pick1	NM_001045558 /// NM_008837	4.83099e-07	1.50708		1426567_a_at	Pqlc1	NM_001164420 /// NM_001164421 /// NM_001164422 /// NM_001164423 /// NM_001164424	1.84826e-08	3.13345		1417499_at	Timm10	NM_013899	1.3e-06	-1.53155		1438824_at	Slc20a1	NM_001159593 /// NM_015747	9.36229e-06	-1.95862		1415993_at	Sqle	NM_009270	5.60729e-10	-2.27087
	1434325_x_at	Prkar1b	NM_008923	2.46701e-07	1.53124		1436038_a_at	Pigp	NM_001159616 /// NM_001159617 /// NM_001159618 /// NM_001159619 /// NM_001159620	7.05639e-07	1.51977		1424906_at	Pqlc3	NM_001161111 /// NM_172574	2.39578e-09	2.10559		1455456_a_at	Timm50	NM_025616	4.93e-08	-1.87702		1424776_a_at	Slc25a28	NM_145156	7.11132e-09	-1.53134		1437909_at	Srcap	XM_001480403 /// XM_003084736 /// XM_003086644	1.21611e-06	-1.58808
	1452878_at	Prkce	NM_011104	2.20571e-07	1.67964		1415946_at	Pigq	NM_011822	2.93558e-08	1.62015		1426345_at	Prepl	NM_001163622 /// NM_001163623 /// NM_001163624 /// NM_145984	7.67983e-09	2.06466		1416345_at	Timm8a1	NM_013898	3.11e-10	-2.3649		1417750_a_at	Slc25a37	NM_026331	2.35502e-05	-1.7115		1418256_at	Srf	NM_020493	7.62117e-08	-1.67389
[truncated: 597 more rows]
