# Supplementary material for: Transcription Factors MYOCD, SRF, Mesp1 and SMARCD3 Enhance the Cardio-Inducing Effect of GATA4, TBX5, and MEF2C during Direct Cellular Reprogramming
Source: PLoS One. 2013 May 21;8(5):e63577. doi: 10.1371/journal.pone.0063577 (PMC3660533; doi:10.1371/journal.pone.0063577)
Supplement: Table S4 — List of common and significantly upregulated or downregulated genes determined when comparing each of the transdifferentiated cell groups (TF Group 1 G4T5MC , TF Group 2 G4T5MCM1S3 , TF Group 3 G4T5MCMDSFM1S3 ) to MEFs (negative control). (XLSX) [file pone.0063577.s013.xlsx]

## Sheet: 10 Common TF Group 1 2 3 Vs Ngt
	Upregulated Genes: Common of TF Grp 1 Vs MEF AND TF Grp 2 Vs MEF AND TF Grp 3 Vs MEF
				TF Grp 1 Vs MEF		TF Grp 2 Vs MEF		TF Grp 3 Vs MEF
	Column ID	Gene Symbol	Accession #	P-Value	Fold Change	P-Value	Fold Change	P-Value	Fold Change
	1427878_at	0610010O12Rik	NM_001081365	7.11038e-12	5.58372	4.47213e-11	3.91909	7.91823e-12	5.45661
	1416830_at	0610031J06Rik	NM_020003	5.5093e-10	2.05574	2.17197e-10	2.24806	9.10813e-10	1.96692
	1416767_a_at	1110003E01Rik	NM_133697	4.19074e-09	2.29044	9.70528e-09	2.10702	1.31089e-08	2.04918
	1423947_at	1110008P14Rik	NM_198001	4.09709e-08	2.04724	3.94442e-08	2.05435	1.58041e-07	1.82768
	1451302_at	1110012L19Rik	NM_026787	1.28114e-08	2.29012	1.11425e-10	4.51041	1.36968e-08	2.27418
	1417211_a_at	1110032A03Rik	NM_023483	7.25574e-07	2.50072	4.11931e-07	2.68109	5.74045e-07	2.57236
	1436187_at	1110054M08Rik	XR_105768	6.67923e-08	2.14884	1.14336e-08	2.60445	3.85012e-07	1.84238
	1420810_at	1500003O03Rik	NM_019769	4.90729e-10	1.78089	1.35881e-09	1.66146	1.85636e-09	1.62926
	1428217_at	1600012H06Rik	NM_001083880 /// NM_001083881 /// NM_001083882 /// NM_026451	6.41764e-08	1.71346	1.13051e-07	1.65028	3.51281e-07	1.54202
	1424223_at	1700020C11Rik	NM_026443	6.65856e-05	1.9476	0.00133131	1.53035	0.000182564	1.78071
	1451381_at	1810020D17Rik	NM_001177945 /// NM_001177946 /// NM_001177947 /// NM_183251	2.76363e-07	2.27719	4.42418e-08	2.83002	1.17843e-06	1.97802
	1430292_a_at	1810030N24Rik	NM_025471	3.81693e-07	1.68407	8.2163e-08	1.88651	1.50433e-07	1.79944
	1457964_at	1810044D09Rik	XR_105000 /// XR_107854	0.000120512	1.52325	3.90394e-06	1.96042	1.86794e-05	1.72592
	1449412_at	1810046J19Rik	NM_025559	5.10583e-07	1.64303	5.70977e-08	1.93028	4.78918e-07	1.64982
	1423306_at	2010002N04Rik	NM_134133	4.36976e-09	1.59977	6.29045e-10	1.82184	1.24885e-09	1.73368
	1424694_at	2010011I20Rik	NM_025912	8.6425e-09	2.22624	3.85636e-09	2.42597	8.03759e-09	2.24273
	1450459_at	2010106G01Rik	NM_023220	1.11354e-07	2.09414	1.86012e-07	1.99795	1.66498e-08	2.56365
	1424072_at	2010107G23Rik	NM_027251	2.17826e-11	2.73297	1.39161e-11	2.89636	6.88199e-11	2.38772
	1421498_a_at	2010204K13Rik	NR_027924 /// NR_027925	4.08552e-07	2.11298	2.26028e-08	2.95397	1.7394e-06	1.85848
	1428357_at	2610019F03Rik	NM_173744	1.22585e-10	4.60059	1.6697e-11	7.09708	6.02303e-12	9.26925
	1427334_s_at	2810474O19Rik	NM_026054	6.02789e-08	1.74768	1.63115e-09	2.41523	2.74375e-07	1.5838
	1428468_at	3110043O21Rik	NM_001081343	3.38398e-06	1.55769	2.56112e-07	1.85908	2.6055e-07	1.85654
	1450770_at	3632451O06Rik	NM_026142	4.32546e-05	2.00949	0.000506566	1.62973	0.000697267	1.59184
	1416619_at	4632428N05Rik	NM_001159572 /// NM_028732	3.94473e-07	1.94141	5.25168e-06	1.60473	9.46895e-07	1.80813
	1422017_s_at	4833439L19Rik	NM_133797	1.63637e-06	2.1395	2.05067e-06	2.09263	6.67162e-07	2.3509
	1427202_at	4833442J19Rik	NM_177101	1.91738e-07	2.38264	2.20318e-10	7.73165	4.53157e-07	2.1754
	1426220_at	4930471M23Rik	NM_175675	2.42024e-07	1.90664	2.16197e-08	2.40702	5.27666e-08	2.19061
	1454048_a_at	4931408A02Rik	NM_027627	5.97823e-06	1.87352	1.75815e-05	1.72128	0.000102453	1.52973
	1454606_at	4933426M11Rik	NM_178682	1.6722e-09	2.01623	4.1958e-10	2.30367	1.16107e-09	2.08382
	1438006_at	4933439F18Rik	NM_025757	1.08313e-05	1.52551	2.07151e-06	1.69217	2.49901e-06	1.67065
	1424496_at	5133401N09Rik	NM_001048060 /// NM_198004	4.55146e-09	1.77311	5.48008e-09	1.74973	4.97026e-09	1.76192
	1452716_at	5730469M10Rik	NM_027464	4.54543e-10	5.65742	5.02079e-09	3.59819	7.1099e-09	3.40537
	1426766_at	6330403K07Rik	NM_134022	8.97504e-08	2.10858	5.85081e-09	2.87248	1.43239e-07	2.01922
	1423072_at	6720475J19Rik	XM_001474896 /// XM_001481296	9.18626e-10	2.45481	8.42576e-10	2.47903	2.88831e-08	1.78754
	1426647_at	9130011J15Rik	NM_172396	1.87013e-06	1.71381	2.55024e-07	2.00885	2.52676e-06	1.67843
	1427108_at	9530068E07Rik	NM_153117	7.02448e-09	1.80486	4.6736e-09	1.86206	1.95068e-08	1.68008
	1418100_at	A030009H04Rik	NR_027827	1.70663e-07	2.70251	2.48969e-06	2.01844	2.59143e-05	1.67055
	1451562_at	A2ld1	NM_145466	5.92142e-07	1.52081	8.29771e-08	1.71545	2.60023e-08	1.86937
	1435169_at	A930001N09Rik	NM_029870	0.000510717	1.66453	0.00142848	1.54202	0.00112084	1.56905
	1423523_at	Aass	NM_013930	8.91341e-07	2.08624	3.3966e-10	7.39363	8.96535e-08	2.68682
	1421184_a_at	AB099516 /// Gm10035 /// Higd1c /// Mettl7a1 /// Mettl7a2	NM_001002900 /// NM_001024672 /// NM_001081471 /// NM_027334 /// NM_199477	8.86728e-06	2.20188	0.000138215	1.71543	0.00028775	1.62375
	1433855_at	Abat	NM_001170978 /// NM_172961	8.70076e-09	4.23708	8.99357e-10	6.83822	7.40696e-10	7.17111
	1421840_at	Abca1	NM_013454	4.16901e-08	3.28112	1.06405e-07	2.87007	1.49442e-07	2.74418
	1425496_at	Abca3	NM_001039581 /// NM_013855	1.26011e-06	1.66204	4.1135e-08	2.201	7.65591e-08	2.07272
	1435684_at	Abcc5	NM_013790 /// NM_176839	3.52236e-06	1.72896	1.90241e-06	1.81074	6.70271e-06	1.65319
	1419572_a_at	Abcd4	NM_008992	1.71232e-07	1.73718	2.11573e-07	1.71167	1.11312e-07	1.79244
	1423570_at	Abcg1	NM_009593	5.86242e-10	3.18039	5.06924e-12	8.16362	1.00687e-10	4.23595
	1417669_at	Abhd12	NM_024465	7.97257e-08	1.93671	3.55371e-08	2.08061	4.56751e-09	2.58607
	1417946_at	Abhd3	NM_134130	1.43285e-08	3.69262	2.50652e-08	3.37662	1.48999e-06	2.05423
	1416315_at	Abhd4	NM_134076	1.54227e-09	2.73228	1.02883e-09	2.87976	9.6124e-10	2.90605
	1417565_at	Abhd5	NM_026179	6.52034e-08	1.74536	3.45272e-08	1.82929	1.15304e-07	1.67842
	1456011_x_at	Acaa1a	NM_130864	3.29591e-05	1.74383	3.31072e-06	2.13333	6.08856e-06	2.01153
	1416946_a_at	Acaa1a /// Acaa1b	NM_130864 /// NM_146230	1.31723e-08	2.23662	1.53315e-08	2.20259	1.02882e-08	2.2946
	1424451_at	Acaa1b	NM_146230	6.32678e-09	3.30606	1.46809e-08	2.92976	3.45177e-06	1.70255
	1433545_s_at	Acad11	NM_175324	2.85699e-08	3.39218	6.59758e-09	4.35253	2.11283e-08	3.55794
	1424184_at	Acadvl	NM_017366	4.53981e-09	2.06998	1.83389e-09	2.2607	2.73433e-08	1.78527
	1427034_at	Ace	NM_009598 /// NM_207624	5.60831e-08	2.11636	3.57412e-11	6.66037	6.63266e-10	3.72108
	1451355_at	Acer2	NM_139306	1.87803e-08	2.31715	3.80653e-10	3.95239	1.11129e-09	3.32357
	1416408_at	Acox1	NM_015729	1.75719e-09	2.42063	4.70987e-10	2.83875	2.55577e-09	2.3239
	1436788_at	Acp2	NM_007387	1.62828e-05	1.65406	2.91146e-05	1.59178	7.40609e-05	1.50411
	1451257_at	Acsl6	NM_001033597 /// NM_001033598 /// NM_001033599 /// NM_144823	0.000119284	1.59696	1.55156e-06	2.32582	9.69045e-05	1.61964
	1418677_at	Actn3	NM_013456	1.84705e-06	1.93512	5.40231e-07	2.16992	6.7746e-06	1.7437
	1421022_x_at	Acyp1	NM_025421	1.65994e-05	1.75665	2.67872e-06	2.0518	1.00651e-05	1.82719
	1425170_a_at	Adam15	NM_001037722 /// NM_009614	0.000154831	1.64851	0.000351288	1.5574	4.26471e-05	1.82217
	1439017_x_at	Adipor1	NM_028320	9.70828e-11	1.69384	6.35476e-12	2.09952	5.6372e-12	2.12319
	1449383_at	Adssl1	NM_007421	5.68936e-08	3.04542	6.89738e-08	2.96427	3.04173e-07	2.4559
	1426670_at	Agrn	NM_021604	9.86664e-09	1.99775	8.82729e-09	2.01746	4.46759e-07	1.53013
	1422965_at	Agtrap	NM_009642	1.19196e-07	1.82294	7.01878e-07	1.6127	1.15485e-06	1.56512
	1452703_at	Ahcyl2	NM_001171000 /// NM_001171001 /// NM_021414	2.93479e-08	1.75685	1.10595e-08	1.89227	1.80967e-09	2.22909
	1455177_at	Ahi1	NM_001177776 /// NM_026203	7.32062e-07	1.71358	3.48944e-07	1.80892	8.3407e-07	1.69815
	1422631_at	Ahr	NM_013464	3.10246e-09	5.33998	4.92279e-08	3.2552	1.2138e-07	2.86288
	1417247_at	AI597479	NM_133818	6.34186e-06	1.70248	5.23345e-06	1.7261	6.34937e-06	1.70234
	1451634_at	Airn	NR_002853 /// NR_027772 /// NR_027773 /// NR_027784	4.19387e-10	5.72315	3.56336e-09	3.7903	6.23996e-10	5.25667
	1423717_at	Ak3	NM_021299	1.99338e-09	1.97741	1.93818e-11	3.38773	1.14644e-11	3.68085
	1457265_at	Akap17b	NM_001081956	2.70418e-06	1.62133	2.4872e-06	1.63002	2.37342e-06	1.63495
	1449168_a_at	Akap2 /// Palm2	NM_001035532 /// NM_001035533 /// NM_009649 /// NM_172868	2.13844e-07	1.69264	9.67153e-08	1.79069	5.16648e-08	1.87972
	1417734_at	Akap8l	NM_017476	7.69151e-05	1.63288	5.35315e-05	1.67524	7.2826e-05	1.63909
	1416912_at	Akirin1	NM_023423	4.14242e-08	1.70652	1.83339e-07	1.55577	1.64104e-08	1.82423
	1423364_a_at	Aktip	NM_010241	2.24004e-07	1.79787	5.79093e-07	1.68033	1.41703e-07	1.86282
	1416468_at	Aldh1a1	NM_013467	2.05561e-13	19.3586	1.07899e-14	72.5211	8.02432e-14	28.0269
	1422789_at	Aldh1a2	NM_009022	3.02788e-08	2.7195	5.91302e-09	3.42283	1.5479e-08	2.97241
	1418601_at	Aldh1a7	NM_011921	7.22209e-11	7.89417	3.50231e-12	20.471	4.19922e-12	19.1285
	1451260_at	Aldh1b1	NM_028270	3.21603e-08	2.20555	1.03303e-06	1.65968	7.80635e-07	1.69115
	1424400_a_at	Aldh1l1 /// LOC100047937	NM_027406 /// XM_001479188 /// XM_003086541	1.92033e-09	2.21568	2.03614e-10	2.87208	3.0544e-10	2.72545
	1434988_x_at	Aldh2	NM_009656	5.70782e-10	3.16933	6.30683e-09	2.34466	1.22965e-07	1.79358
	1415776_at	Aldh3a2	NM_007437	8.40734e-09	1.81566	1.21243e-11	3.88715	4.49227e-09	1.90717
	1448104_at	Aldh6a1	NM_134042	4.36538e-11	5.98839	1.25485e-11	8.10555	2.08835e-11	7.12176
	1422415_at	Ang2	NM_007449	1.02224e-06	2.9713	5.26796e-08	4.92611	0.000609814	1.5665
	1417130_s_at	Angptl4	NM_020581	1.44613e-06	1.92677	4.4075e-09	3.95946	1.93133e-08	3.13124
	1426571_at	Ano1	NM_178642	1.53714e-06	1.96842	2.28759e-06	1.90191	2.22184e-05	1.60703
	1426672_at	Ano10	NM_133979	6.56313e-09	1.87526	1.16904e-08	1.79402	6.1487e-09	1.88505
	1430443_at	Anxa10	NM_001136089 /// NM_011922	9.5709e-06	1.96183	1.4267e-07	3.21279	0.000312272	1.51141
	1419435_at	Aox1	NM_009676	1.5159e-07	2.75086	3.99203e-07	2.44359	9.45899e-07	2.22337
	1417527_at	Ap3m2	NM_001122820 /// NM_029505	1.58146e-09	1.77442	8.52061e-10	1.85877	1.52135e-09	1.7794
	1426030_a_at	Apeh	NM_146226	7.14615e-10	1.59251	1.91688e-10	1.73152	9.61138e-10	1.56561
	1416134_at	Aplp1	NM_007467	1.06013e-09	3.26227	1.71865e-09	3.04231	1.97563e-09	2.98395
	1421889_a_at	Aplp2	NM_001102455 /// NM_001102456 /// NM_009691	4.0601e-10	2.14208	2.09895e-09	1.85795	8.53874e-10	2.00127
	1415727_at	Apoa1bp	NM_144897	1.95986e-07	1.74478	2.49846e-07	1.71521	2.61328e-07	1.70988
	1426743_at	Appl2	NM_145220	1.5495e-10	2.40054	2.9212e-11	2.94346	1.08749e-10	2.498
	1452291_at	Arap2	NM_178407	5.508e-08	2.54999	5.82645e-08	2.53301	2.51385e-07	2.16151
	1418553_at	Arhgef18	NM_133962	6.31262e-11	2.55396	2.0667e-11	2.94042	3.55425e-09	1.75908
	1424250_a_at	Arhgef3	NM_027871	3.72418e-07	2.25262	3.52847e-06	1.83264	4.61658e-05	1.53402
	1436498_at	Arih1	NM_019927	2.70244e-09	1.65559	2.04967e-09	1.68547	2.97902e-09	1.64543
	1460359_at	Armcx3	NM_027870	4.99781e-08	1.6614	2.04683e-08	1.7659	1.28091e-07	1.56859
	1460444_at	Arrb1	NM_177231 /// NM_178220	2.09655e-06	2.0246	2.39557e-07	2.54625	2.6074e-05	1.65442
	1460346_at	Arsa	NM_009713	4.93406e-10	2.11361	1.15752e-09	1.95866	2.01539e-09	1.8718
	1416735_at	Asah1	NM_019734	3.2071e-06	1.5837	3.03473e-06	1.58903	2.41902e-06	1.61148
	1425994_a_at	Asah2	NM_018830	0.000848267	1.53968	0.00120806	1.50363	5.23866e-05	1.91651
	1433919_at	Asb4	NM_023048	3.78963e-05	2.00962	3.83143e-05	2.0075	0.00047823	1.62226
	1449363_at	Atf3	NM_007498	5.0234e-08	1.99211	2.07354e-06	1.53197	4.79102e-07	1.67556
	1451747_a_at	Atg12	NM_026217	3.25026e-09	2.00007	3.34603e-09	1.99501	1.56538e-09	2.13843
	1426780_at	Atg14	NM_172599	1.10271e-07	1.86674	2.81825e-08	2.10165	5.60905e-08	1.97477
	1426843_at	Atg2a	NM_194348	2.06757e-06	1.50209	6.18231e-07	1.60988	6.65006e-07	1.60269
	1428612_at	Atg7	NM_028835	6.17996e-06	1.57441	1.21475e-06	1.75473	6.15849e-07	1.84817
	1428340_s_at	Atp13a2	NM_001164366 /// NM_029097	2.30817e-07	1.89443	3.00895e-08	2.29063	1.80586e-06	1.63131
	1449622_s_at	Atp6ap1	NM_018794	3.07868e-08	1.81423	1.23427e-08	1.95208	6.36597e-09	2.06958
	1423662_at	Atp6ap2	NM_027439	3.8679e-11	2.66894	4.0237e-11	2.65603	5.02153e-11	2.58588
	1417632_at	Atp6v0a1	NM_016920	5.20776e-08	1.88539	9.65955e-09	2.19319	9.36904e-09	2.19987
	1416769_s_at	Atp6v0b	NM_033617	9.95965e-07	1.86051	1.37854e-07	2.22833	4.41938e-07	1.99331
	1415671_at	Atp6v0d1	NM_013477	2.58989e-09	1.79589	7.24837e-10	1.98846	4.31695e-10	2.08267
	1448211_at	Atp6v0e2	NM_133764	2.0686e-07	2.90352	3.41111e-08	3.82615	2.29308e-08	4.10128
	1422508_at	Atp6v1a	NM_007508	5.82309e-10	2.16061	1.69618e-10	2.45849	2.28543e-10	2.37854
	1415814_at	Atp6v1b2	NM_007509	1.71693e-10	2.17866	1.80941e-11	2.80848	2.50122e-11	2.69548
	1419544_at	Atp6v1c1	NM_025494	1.22016e-06	1.58295	7.83445e-08	1.92366	1.5609e-08	2.23271
	1416952_at	Atp6v1d	NM_023721	1.58726e-08	1.51893	3.8413e-10	1.95117	1.63273e-09	1.7457
	1449712_s_at	Atp6v1e1	NM_007510	2.03379e-10	1.88536	3.56046e-11	2.20141	1.04027e-10	1.99332
	1423993_at	Atp6v1f	NM_025381	3.82662e-09	1.92653	6.31412e-10	2.27692	1.64939e-09	2.0733
	1415826_at	Atp6v1h	NM_133826	1.36676e-05	1.77221	3.92771e-06	1.96598	8.05384e-06	1.84856
	1418774_a_at	Atp7a	NM_001109757 /// NM_009726	4.13874e-05	1.80331	2.13372e-06	2.40709	1.10934e-06	2.60343
	1423597_at	Atp8a1	NM_001038999 /// NM_009727	5.17267e-06	1.91534	1.79249e-07	2.73717	7.21655e-06	1.86209
	1415932_x_at	Atp9a	NM_015731	2.51158e-09	2.74113	8.6897e-10	3.16648	9.66113e-09	2.34098
	1426280_at	AV249152	NM_145425	2.45246e-07	1.82051	1.2076e-07	1.92727	1.38982e-06	1.61381
	1434659_at	Avl9	NM_030235	1.12646e-05	1.63566	1.17233e-05	1.63135	3.30782e-06	1.7848
	1426459_s_at	AW549877	NM_145930	2.23545e-07	1.67219	8.62475e-08	1.78752	1.70495e-07	1.70288
	1436845_at	Axin2	NM_015732	6.87658e-08	1.84056	4.29342e-09	2.38048	2.50701e-08	2.00103
	1452346_at	B3gnt1	NM_175383	1.79756e-07	2.67078	1.96722e-06	2.05557	2.12318e-06	2.04088
	1425934_a_at	B4galt4	NM_019804	3.0562e-06	1.70891	1.48942e-08	2.8958	1.72092e-08	2.84046
	1416673_at	Bace2	NM_019517	3.11374e-08	3.75723	1.45738e-09	7.02567	4.68325e-08	3.51383
	1424478_at	Bbs2	NM_026116	1.43768e-06	1.88817	1.753e-06	1.8577	2.48507e-06	1.80692
	1424757_at	BC018242	NM_144935	2.15534e-05	1.60187	2.35836e-05	1.59267	5.2882e-05	1.51631
	1424940_s_at	BC022687	NM_145450	2.90942e-08	1.99003	7.25489e-09	2.27185	1.88774e-08	2.06886
	1435228_at	BC023829	NM_001033328	4.64698e-10	1.82217	3.88208e-13	4.30056	5.14696e-12	2.87353
	1418345_at	BC096441 /// Tnfsf13	NM_001034097 /// NM_001159503 /// NM_001159505 /// NM_023517	2.05762e-07	1.6961	7.10765e-08	1.83184	2.39309e-08	2.00423
	1428454_at	Bcas3	NM_001166642 /// NM_001166643 /// NM_138681	3.4519e-06	1.64573	5.29207e-07	1.88968	5.69432e-07	1.87837
	1416647_at	Bckdha	NM_007533	1.06622e-07	2.06967	4.83574e-08	2.23581	1.51002e-07	2.00511
	1430549_at	Bet1l	NM_018742	7.48445e-10	1.82477	5.61738e-10	1.86556	8.85384e-09	1.55335
	1448595_a_at	Bex1	NM_009052	2.8599e-08	5.28294	1.73221e-08	5.89352	4.03983e-09	8.43655
	1428209_at	Bex4	NM_212457	1.60313e-08	2.45883	4.38522e-11	6.62992	5.16889e-10	4.00576
	1426490_at	Bfar	NM_001177552 /// NM_025976	2.18816e-05	1.62719	3.61332e-05	1.5753	1.30184e-05	1.6861
	1420362_a_at	Bik	NM_007546	6.95234e-09	3.88942	3.75629e-07	2.26317	3.86994e-09	4.31717
	1420631_a_at	Blcap	NM_016916	3.93843e-09	1.90229	2.1923e-09	1.99847	1.828e-08	1.69816
	1427457_a_at	Bmp1	NM_009755 /// NR_033241	7.24911e-05	1.62212	1.13277e-05	1.8672	3.16227e-05	1.72116
	1450759_at	Bmp6	NM_007556	3.52016e-07	1.7784	3.76571e-09	2.78953	1.76554e-07	1.87597
	1422470_at	Bnip3	NM_009760	1.83088e-08	2.65532	1.25112e-07	2.148	1.72072e-07	2.08329
	1416922_a_at	Bnip3l	NM_009761	1.18868e-09	1.93801	1.20795e-09	1.93542	3.16555e-09	1.79466
	1415864_at	Bpgm	NM_007563	3.07481e-05	1.86308	7.03994e-05	1.74101	8.31894e-05	1.71866
	1424242_at	Bphl	NM_026512	9.12107e-08	1.69743	6.60101e-08	1.73571	3.5891e-07	1.55867
	1450178_at	Brdt	NM_001079873 /// NM_054054	6.65434e-07	2.15817	3.55125e-07	2.30319	1.03744e-06	2.06711
	1427270_a_at	Bsdc1	NM_133889	6.57765e-10	2.18861	2.06634e-10	2.47433	4.8603e-10	2.25612
	1416250_at	Btg2	NM_007570	3.2763e-07	1.97426	1.00011e-07	2.20791	1.29425e-06	1.76697
	1419175_a_at	Btn1a1	NM_013483	4.78309e-05	1.64769	2.39198e-07	2.74093	2.19174e-08	3.92737
	1451085_at	C030006K11Rik	NM_145472 /// NM_176828	1.3322e-07	2.1727	6.15359e-08	2.35478	7.10658e-08	2.31836
	1425175_at	C1ql3	NM_153155	1.50513e-10	3.53733	9.21756e-11	3.83271	2.66136e-11	4.80707
	1448912_at	C1qtnf1	NM_019959	2.4335e-05	1.7439	2.32457e-05	1.75001	5.84373e-05	1.6366
	1431856_a_at	C1qtnf6	NM_028331	2.98962e-05	1.78137	3.93786e-05	1.7434	8.30621e-05	1.64984
	1417009_at	C1ra	NM_023143	2.74524e-09	4.67876	1.46495e-07	2.5378	2.34385e-05	1.61269
	1426387_x_at	C330019G07Rik /// Pisd /// Pisd-ps1 /// Pisd-ps3	NM_177298 /// NM_194340 /// NR_003517 /// NR_003518	4.55242e-10	2.29811	5.28317e-10	2.26292	1.26698e-09	2.07827
	1459900_at	C79468	---	5.46339e-05	1.5868	4.06288e-06	1.92865	5.5359e-07	2.34514
	1449556_at	C920025E04Rik /// H2-T23 /// LOC100505163	NM_010398 /// XM_003085160 /// XM_003085161 /// XM_003086799 /// XM_992574	2.21144e-06	2.38508	0.000229671	1.58268	7.08563e-06	2.10664
	1422710_a_at	Cacna1h	NM_001163691 /// NM_021415	0.000122203	1.61203	4.37248e-05	1.73676	3.50741e-06	2.17323
	1452050_at	Camk1d	NM_177343	5.3031e-05	1.57222	7.99035e-06	1.7965	9.78007e-05	1.51448
	1423222_at	Cap2	NM_026056	4.83906e-07	2.15689	2.15107e-07	2.34736	4.56743e-08	2.82986
	1418671_at	Capn5	NM_007602	1.26193e-08	2.16947	3.83697e-08	1.95919	4.30962e-08	1.93995
	1424379_at	Car11	NM_009800	3.43621e-07	2.24014	3.74418e-07	2.22034	1.0428e-06	2.01083
	1428485_at	Car12	NM_178396	1.11034e-05	1.80807	0.000149316	1.51092	1.34864e-05	1.78056
	1449434_at	Car3	NM_007606	1.60073e-08	5.31584	9.48762e-12	70.4404	3.56635e-12	122.664
	1415975_at	Carhsp1	NM_025821	1.86853e-08	1.5453	2.11388e-09	1.77404	1.82946e-08	1.54711
	1422529_s_at	Casq2	NM_009814	2.20781e-05	1.99737	3.16684e-09	8.81116	3.20558e-10	18.2343
	1424699_at	Ccdc136	NM_145574	3.85321e-09	2.19728	6.3635e-09	2.0936	6.09048e-09	2.10221
	1427951_s_at	Ccdc28a	NM_144820	4.25215e-08	2.00477	5.41904e-08	1.96282	1.1298e-07	1.84782
	1424187_at	Ccdc80	NM_026439	4.43164e-08	1.84824	1.92457e-07	1.66386	7.31811e-08	1.77926
	1419413_at	Ccl17	NM_011332	7.189e-10	2.69146	1.9217e-10	3.21769	4.4393e-13	12.1884
	1419684_at	Ccl8	NM_021443	4.82553e-08	2.19205	1.08733e-08	2.58129	1.2501e-07	2.00378
	1416123_at	Ccnd2	NM_009829	4.81844e-07	1.91416	2.28147e-07	2.04405	5.17593e-06	1.60948
	1420745_a_at	Ccndbp1	NM_010761	9.56089e-08	1.71762	2.10422e-08	1.9269	1.79977e-07	1.64684
	1420827_a_at	Ccng1	NM_009831	1.14228e-06	1.53854	2.41981e-07	1.69319	8.19748e-07	1.56805
	1416488_at	Ccng2	NM_007635	1.17792e-06	2.13642	1.17511e-06	2.13692	9.63207e-06	1.77736
	1418585_at	Ccnh	NM_023243	1.40877e-07	1.81593	6.69803e-08	1.92721	1.6207e-06	1.54502
	1448335_s_at	Ccni	NM_017367	1.39091e-06	1.51526	1.55051e-06	1.50641	5.95757e-08	1.86561
	1424420_at	Ccpg1	NM_001114328 /// NM_028181	1.26593e-08	2.99945	2.9771e-08	2.67915	5.30947e-08	2.49818
	1424093_x_at	Cd151	NM_001111049 /// NM_001111050 /// NM_009842	7.54724e-10	1.59345	1.37891e-11	2.15971	7.75661e-12	2.28764
	1448788_at	Cd200	NM_010818	3.03697e-11	4.98739	4.88818e-12	7.53958	6.90179e-12	6.92229
	1416034_at	Cd24a	NM_009846	4.7313e-07	2.60917	3.72998e-07	2.68835	3.9037e-07	2.67283
	1448919_at	Cd302	NM_025422	1.01396e-09	2.64679	1.46626e-10	3.45967	1.48039e-09	2.52957
	1448617_at	Cd53	NM_007651	5.19246e-08	4.51908	5.4813e-07	3.04896	3.93624e-08	4.77047
	1418762_at	Cd55	NM_010016	1.16414e-07	2.57209	2.03435e-07	2.4097	2.96196e-06	1.86099
	1427717_at	Cd80	NM_009855	1.83738e-08	3.17714	8.59869e-09	3.57044	1.14502e-07	2.4986
	1416401_at	Cd82	NM_001136055 /// NM_007656	7.29481e-12	2.81136	2.82627e-11	2.39246	7.12073e-10	1.78917
	1419589_at	Cd93	NM_010740	2.88806e-07	2.08015	2.86987e-09	3.73097	2.25535e-12	25.2816
	1423965_at	Cd99l2	NM_138309	5.3602e-09	1.99276	1.59577e-09	2.23312	1.66935e-08	1.81699
	1425956_a_at	Cdadc1	NM_001168535 /// NM_001168536 /// NM_001168537 /// NM_001168538 /// NM_027986	8.26263e-09	2.20662	4.71936e-09	2.33853	7.2384e-09	2.2363
	1423551_at	Cdh13	NM_019707	1.22184e-08	2.54571	1.11573e-07	2.02433	1.4506e-07	1.97771
	1426970_a_at	Cdh29 /// Uba7	NM_023738 /// NM_177090	2.1107e-07	1.96264	1.71244e-07	1.99896	8.16536e-08	2.14142
	1423657_at	Cdipt	NM_026638 /// NM_138754	1.94384e-06	1.56635	1.58712e-06	1.58537	8.71686e-08	1.9545
	1450674_at	Cdk5	NM_007668	1.24566e-07	1.53358	2.02617e-08	1.71414	2.36923e-08	1.69608
	1449229_a_at	Cdkl2	NM_016912 /// NM_177270	1.72102e-05	1.85099	0.000224287	1.53578	2.83919e-07	2.87691
	1421679_a_at	Cdkn1a	NM_001111099 /// NM_007669	8.07885e-09	2.23876	1.08746e-08	2.17314	1.85988e-08	2.06503
	1450140_a_at	Cdkn2a	NM_001040654 /// NM_009877	8.08588e-10	7.48901	3.96499e-10	9.04504	6.75456e-10	7.84228
	1449152_at	Cdkn2b	NM_007670	4.72489e-07	1.78342	1.31642e-07	1.97755	5.95201e-07	1.75333
	1435191_at	Cdsn	NM_001008424	3.83288e-11	3.57335	1.14975e-09	2.29499	7.3806e-11	3.23177
	1434034_at	Cerk	NM_145475	1.67669e-05	1.75863	2.02916e-05	1.73338	6.0362e-05	1.60507
	1424968_at	Ces2g	NM_197999	4.44256e-09	2.58594	2.3173e-10	3.96703	3.75146e-08	2.06483
	1450876_at	Cfh	NM_009888	5.80431e-07	3.53161	1.07122e-05	2.36225	0.000484235	1.64979
	1449227_at	Ch25h	NM_009890	2.3442e-07	2.35277	7.07571e-07	2.09993	1.15008e-09	5.36678
	1433720_s_at	Chchd10	NM_175329	7.8203e-10	2.16897	4.77458e-08	1.5846	1.79739e-10	2.53812
	1427384_at	Chd6	NM_173368	0.00024835	1.71133	0.000179561	1.75673	0.000167357	1.76695
	1418902_at	Chid1	NM_001142681 /// NM_026522	1.4289e-07	1.58143	1.76535e-08	1.81892	1.64753e-07	1.56838
	1418816_at	Chmp1b	NM_024190	2.47888e-06	1.72107	9.54201e-06	1.57458	1.71916e-06	1.76764
	1451300_a_at	Chmp7	NM_134078	2.53325e-09	1.7531	6.11366e-09	1.65251	7.76354e-09	1.62799
	1452170_at	Chpf2	NM_133913	7.88925e-08	1.51601	3.12127e-08	1.59719	6.50326e-08	1.53184
	1422852_at	Cib2	NM_019686	2.08795e-11	4.86747	4.07312e-11	4.28621	9.65945e-10	2.65876
	1419463_at	Clca2	NM_030601	1.4596e-06	3.27302	2.15369e-05	2.28986	2.66109e-08	7.26981
	1449248_at	Clcn2	NM_009900	1.19756e-06	1.80924	1.41074e-08	2.85112	2.81261e-07	2.04464
	1416610_a_at	Clcn3	NM_007711 /// NM_173873 /// NM_173874 /// NM_173876	4.06227e-06	1.98147	2.16304e-06	2.10235	0.000126764	1.53214
	1455326_at	Clec16a	NM_177562	3.00627e-08	1.63251	9.94441e-08	1.52321	9.88285e-08	1.52372
	1418626_a_at	Clu	NM_013492	1.56433e-12	31.9765	1.56788e-10	6.99379	2.96818e-12	24.484
	1423792_a_at	Cmtm6	NM_026036	2.29545e-07	1.77308	1.56791e-07	1.82472	1.03228e-07	1.88605
	1427964_at	Cmtm8	NM_027294	3.57334e-05	1.86045	2.32704e-05	1.93192	0.000155196	1.65617
	1423475_at	Cnnm2	NM_001102471 /// NM_033569	1.14621e-07	2.02044	1.08574e-07	2.03035	6.4973e-07	1.75521
	1437341_x_at	Cnp	NM_001146318 /// NM_009923	1.24279e-06	1.54888	1.37869e-06	1.53979	1.02109e-06	1.56655
	1426216_at	Cog6	NM_026225	3.61111e-09	2.20018	7.73673e-09	2.04658	2.11534e-08	1.87853
	1426821_at	Cog8	NM_139229	1.04878e-06	1.72894	1.11154e-06	1.72182	6.69782e-07	1.78665
	1422253_at	Col10a1	NM_009925	4.43024e-08	5.7123	7.21451e-08	5.14292	1.92192e-06	2.92135
	1418599_at	Col11a1	NM_007729	2.93388e-08	2.3607	9.28252e-07	1.73568	2.04377e-08	2.4579
	1425475_at	Col4a5	NM_001163155 /// NM_007736	1.20036e-08	1.8651	2.41203e-09	2.14561	1.16214e-07	1.59511
	1428635_at	Comtd1	NM_026965	1.92415e-05	1.52721	1.02897e-06	1.86753	1.37188e-06	1.8251
	1448761_a_at	Copg2	NM_017478	8.05177e-07	2.2439	2.96817e-07	2.508	6.28023e-07	2.30408
	1435275_at	Cox6b2	NM_183405 /// NM_183406	3.88791e-11	5.93521	2.13941e-11	6.81676	8.20334e-11	5.06162
	1418018_at	Cpd	NM_007754	7.56313e-06	1.76302	1.7752e-05	1.65773	3.09885e-06	1.89329
	1417960_at	Cpeb1	NM_007755	3.77954e-07	2.3416	1.18917e-07	2.68334	1.80692e-07	2.54861
	1437765_at	Cpeb3	NM_198300	7.35541e-07	2.12265	4.66481e-07	2.22191	1.0626e-07	2.62608
	1420617_at	Cpeb4	NM_026252	8.73798e-07	2.34142	8.78758e-07	2.33996	8.94857e-08	3.1292
	1426669_at	Cpped1	NM_146067	1.54167e-07	1.93689	7.96699e-08	2.05304	4.07909e-06	1.54018
	1434866_x_at	Cpt1a	NM_013495	2.66704e-06	1.86323	1.74921e-06	1.9304	1.92804e-06	1.91439
	1426251_at	Cpz	NM_153107	7.60215e-09	5.71338	3.68076e-09	6.75352	1.80704e-07	3.20437
	1419979_s_at	Creb3	NM_013497	1.19995e-06	1.83456	7.61731e-07	1.9036	7.99556e-07	1.89593
	1452381_at	Creb3l2	NM_178661	2.38176e-06	1.54416	4.45182e-08	2.06672	1.13059e-06	1.61439
	1415947_at	Creg1	NM_011804	1.07609e-10	2.47189	1.0359e-10	2.48262	1.44304e-10	2.39231
	1416537_at	Creld1	NM_133930	3.06311e-10	2.0071	6.70761e-11	2.32342	3.69632e-10	1.97473
	1420850_at	Crnkl1	NM_025820	3.03647e-06	1.76052	2.53464e-06	1.78465	3.33379e-06	1.74836
	1450966_at	Crot	NM_023733	1.07158e-08	2.58032	1.92154e-08	2.41161	1.50081e-09	3.37012
	1427981_a_at	Csad	NM_144942	9.4183e-11	2.17446	9.60038e-10	1.78644	1.55863e-11	2.64674
	1420703_at	Csf2ra	NM_009970	3.5346e-06	1.69996	1.76689e-06	1.78828	1.54094e-05	1.54621
	1449360_at	Csf2rb2	NM_007781	2.28031e-06	1.69669	1.20293e-06	1.7768	6.02293e-08	2.32832
	1460318_at	Csrp3	NM_001198841 /// NM_013808	4.30877e-06	1.70435	2.1815e-07	2.19513	2.99944e-06	1.74949
	1430533_a_at	Ctnnb1	NM_001165902 /// NM_007614	0.000258109	1.65595	0.000156809	1.72039	1.34517e-05	2.14701
	1448128_at	Ctsa	NM_001038492 /// NM_008906	6.57029e-09	2.52229	4.81225e-09	2.6177	1.44118e-08	2.31085
	1417490_at	Ctsb	NM_007798	7.7673e-09	2.24419	6.81086e-09	2.2748	3.30462e-08	1.95967
	1448118_a_at	Ctsd	NM_009983	2.12837e-08	2.60875	2.31871e-08	2.58184	8.63475e-08	2.23069
	1451019_at	Ctsf	NM_019861	3.77437e-09	6.04518	5.80092e-10	9.75749	2.20981e-09	6.85491
	1418365_at	Ctsh	NM_007801	6.67522e-10	4.83374	3.6831e-10	5.46272	1.09409e-08	3.02587
	1451310_a_at	Ctsl	NM_009984	3.95709e-11	1.63935	3.36364e-11	1.65611	4.71922e-11	1.62174
	1417868_a_at	Ctsz	NM_022325	4.46523e-10	1.71227	6.87465e-11	1.97439	3.65458e-09	1.51091
	1450080_at	Cxx1c	NM_028375	7.74493e-06	1.97459	1.39864e-05	1.87459	0.00011234	1.601
	1417507_at	Cyb561	NM_007805	2.73803e-09	6.28624	1.91149e-09	6.84538	9.10553e-09	4.8523
	1436270_at	Cyb5d1	NM_001045525	2.0184e-06	1.5403	1.40178e-07	1.84055	4.67939e-07	1.68616
	1449273_at	Cyfip2	NM_133769	3.26207e-07	2.34956	7.86901e-07	2.14321	3.18071e-06	1.88709
	1417590_at	Cyp27a1	NM_024264	9.18637e-11	5.40664	2.12251e-11	7.59898	3.46063e-11	6.73601
	1417952_at	Cyp2j6	NM_010008	1.89297e-05	1.73345	2.81501e-06	2.03346	0.000161559	1.50287
	1417070_at	Cyp4v3	NM_133969	2.33465e-06	1.87573	4.09842e-07	2.20076	1.78957e-06	1.91807
	1419070_at	Cys1	NM_001004455 /// NM_001161807 /// NM_138686	2.23657e-05	2.11265	0.000259087	1.69678	0.000172413	1.75293
	1436736_x_at	D0H4S114	NM_001109988 /// NM_001109989 /// NM_001109990 /// NM_053078	4.83572e-07	2.2479	1.01928e-06	2.08621	2.28989e-07	2.43974
	1448900_at	D16H22S680E	NM_138583	1.48473e-07	1.65775	6.83828e-08	1.74739	2.4369e-09	2.34345
	1420498_a_at	Dab2	NM_001008702 /// NM_001037905 /// NM_001102400 /// NM_023118	1.77755e-08	1.79285	7.32393e-11	3.20959	3.5644e-10	2.60129
	1423872_a_at	Dag1	NM_010017	7.05662e-08	1.72078	1.32621e-07	1.64992	2.53253e-08	1.85594
	1426915_at	Dapk1	NM_029653 /// NM_134062	4.23748e-08	2.35573	1.99267e-08	2.56784	1.34614e-06	1.73176
	1418174_at	Dbp	NM_016974	1.24808e-07	3.65135	8.89221e-07	2.73335	3.41203e-07	3.12114
	1448418_s_at	Dcaf11	NM_133734	3.00633e-08	1.66679	1.27883e-07	1.52925	2.61224e-08	1.6822
	1450863_a_at	Dclk1	NM_001111051 /// NM_001111052 /// NM_001111053 /// NM_001195538 /// NM_001195539	5.08904e-07	1.70314	2.25114e-06	1.55074	5.85879e-08	2.01909
	1459725_s_at	Dcpp1 /// Dcpp2 /// Dcpp3	NM_001039238 /// NM_001077633 /// NM_019910	3.93147e-07	2.84336	1.29324e-07	3.33831	1.35068e-06	2.43608
	1419456_at	Dcxr	NM_026428	1.69398e-11	3.90462	6.73668e-12	4.61343	4.61944e-11	3.32407
	1417516_at	Ddit3	NM_007837	1.73851e-10	2.58003	2.55684e-10	2.46694	1.10461e-09	2.11955
	1428306_at	Ddit4	NM_029083	1.80361e-09	2.05078	1.82228e-08	1.70945	6.28342e-09	1.84697
	1439332_at	Ddit4l	NM_030143	5.71119e-09	2.12625	5.13942e-09	2.14788	2.66307e-08	1.86022
	1424598_at	Ddx6	NM_001110826 /// NM_007841 /// NM_181324	3.13477e-05	2.1206	3.37053e-05	2.1048	1.25341e-05	2.34364
	1423495_at	Decr2	NM_011933	8.62336e-06	1.80362	5.11286e-05	1.58815	6.54161e-05	1.56342
	1452070_at	Dedd2	NM_207677	6.70746e-06	1.70884	1.43487e-05	1.62222	1.96929e-06	1.87768
	1415693_at	Derl1	NM_024207	2.94438e-06	1.57167	6.32458e-07	1.73793	7.32008e-07	1.72
	1418578_at	Dgka	NM_016811	2.32533e-08	2.47535	9.79925e-08	2.1269	2.16637e-07	1.9773
	1425704_at	Dhrs11	NM_177564	8.2572e-09	2.10257	1.41227e-09	2.53121	1.8925e-08	1.95237
	1448390_a_at	Dhrs3	NM_001172424 /// NM_011303	2.08749e-08	1.80674	1.33579e-08	1.87007	1.51352e-09	2.27995
	1426440_at	Dhrs7	NM_025522	3.59677e-06	1.84093	7.6372e-06	1.73701	2.42656e-06	1.90171
	1426907_s_at	Dhx57	NM_001163759 /// NM_198942	6.98552e-07	1.62039	5.74933e-07	1.6405	1.73275e-07	1.78192
	1417312_at	Dkk3	NM_015814	9.93825e-10	2.64293	1.48662e-08	1.99506	2.00748e-08	1.94422
	1434944_at	Dmpk	NM_001190490 /// NM_001190491 /// NM_032418	2.85571e-06	1.64195	8.66801e-08	2.1803	1.08004e-08	2.76131
	1448657_a_at	Dnajb2	NM_001159883 /// NM_001159884 /// NM_001159885 /// NM_020266 /// NM_178055	3.83448e-09	1.92767	4.382e-09	1.90664	1.87972e-09	2.05045
	1417191_at	Dnajb9	NM_013760	1.43773e-09	1.81809	3.48651e-09	1.70679	2.11597e-09	1.76716
	1417441_at	Dnajc12	NM_013888 /// NR_033911	8.36808e-09	1.98661	1.75661e-09	2.30701	1.40958e-09	2.36188
	1448986_x_at	Dnase2a	NM_010062	0.000135073	1.56135	4.18588e-05	1.69171	1.37126e-05	1.84503
	1437938_x_at	Dnm2	NM_001039520	1.65442e-06	1.69306	5.82923e-07	1.82772	6.2872e-07	1.81701
	1423063_at	Dnmt3a	NM_007872 /// NM_153743	3.13926e-05	1.65037	7.21901e-07	2.28753	3.48136e-06	1.96124
	1452603_at	Dpcd	NM_172639	1.22435e-06	1.52589	6.80018e-08	1.84629	8.02874e-07	1.56271
	1435680_a_at	Dpp7	NM_031843	7.57869e-11	4.1777	7.94713e-11	4.14238	1.37086e-10	3.77075
	1435493_at	Dsp	NM_023842	1.38085e-11	28.0013	6.90866e-12	37.8735	7.77806e-12	35.8984
	1436300_at	Dstyk	NM_172516	1.65354e-07	1.62206	9.22869e-08	1.68401	2.28925e-07	1.59029
	1451040_at	Dtd1	NM_025314	3.04213e-06	1.55237	1.08836e-11	8.69937	1.28021e-09	3.28362
	1426189_at	Dusp15	NM_001159376 /// NM_145744	2.39208e-09	4.00117	8.72206e-10	4.82829	1.25222e-08	3.07984
	1451270_at	Dusp18	NM_173745	2.48643e-06	1.87468	3.87854e-06	1.80878	3.47105e-05	1.55425
	1434472_at	Dusp3	NM_028207	7.96354e-11	1.84967	3.63868e-11	1.9709	4.80216e-12	2.39761
	1423736_a_at	Dym	NM_027727	5.2979e-07	1.6621	1.19734e-06	1.57941	2.50611e-07	1.74992
	1416361_a_at	Dync1i1	NM_001191023 /// NM_001191025 /// NM_001191026 /// NM_001191027 /// NM_010063	8.85962e-07	2.07377	2.5239e-11	15.6046	1.83021e-09	4.97329
	1428469_a_at	Dzip1	NM_025943	0.000431454	1.50954	0.000100802	1.66493	7.96258e-05	1.69409
	1425295_at	Ear11	NM_053113	3.27343e-08	4.46935	5.5572e-10	12.2506	1.07234e-09	10.041
	1417298_at	Ebpl	NM_026598	1.03604e-07	1.78482	1.65256e-08	2.07879	3.7379e-09	2.41852
	1431170_at	Efna3	NM_010108	1.27401e-09	3.13502	3.12265e-09	2.77469	3.45087e-08	2.12309
	1416132_at	Efr3a	NM_133766	0.000197533	1.58715	5.93726e-05	1.73082	6.04502e-06	2.11482
	1449852_a_at	Ehd4	NM_133838	2.45478e-08	2.17542	5.89495e-10	3.47181	1.49121e-08	2.28862
	1416555_at	Ei24	NM_007915	6.22797e-08	1.53762	1.29379e-08	1.691	1.59064e-08	1.6682
	1449278_at	Eif2ak3	NM_010121	1.94177e-08	1.93445	1.47383e-09	2.49418	3.16164e-08	1.85933
	1450934_at	Eif4a2	NM_001123037 /// NM_001123038 /// NM_013506	7.27774e-07	1.71612	1.38521e-06	1.64326	1.76575e-06	1.61797
	1420965_a_at	Enc1	NM_007930	8.09747e-08	1.74775	7.63941e-08	1.75505	1.46938e-07	1.6776
	1426540_at	Endod1	NM_028013	3.0063e-06	1.68115	7.19982e-08	2.32056	1.35448e-06	1.78021
	1418829_a_at	Eno2	NM_013509	1.346e-10	4.02232	2.61446e-10	3.59851	2.35534e-10	3.65984
	1415894_at	Enpp2	NM_001136077 /// NM_015744	5.7286e-06	2.10741	5.38869e-05	1.73245	0.000199575	1.57745
	1439260_a_at	Enpp3	NM_134005	7.78218e-05	2.22155	0.000367968	1.89018	7.18208e-05	2.24184
	1425702_a_at	Enpp5	NM_001168620 /// NM_032003	1.46692e-11	7.59339	1.4275e-11	7.6462	2.70082e-11	6.54025
	1423330_at	Ensa	NM_001026212 /// NM_019561	1.50491e-08	1.63466	3.13615e-09	1.8207	5.93982e-08	1.51097
	1424092_at	Epb4.1	NM_001128606 /// NM_001128607 /// NM_183428	4.04373e-07	1.94509	2.42861e-09	3.58079	1.9659e-07	2.0751
	1421815_at	Epdr1	NM_134065	2.38194e-07	1.71532	3.94349e-07	1.65812	6.00263e-08	1.90348
	1418051_at	Ephb6	NM_001146351 /// NM_007680	3.27634e-08	3.28847	4.57799e-08	3.12934	2.64e-06	1.96597
	1422438_at	Ephx1	NM_010145	3.88598e-10	2.02629	3.36541e-10	2.05256	8.43341e-09	1.61469
	1448499_a_at	Ephx2	NM_007940	1.21958e-09	3.48393	1.59522e-09	3.34228	1.18232e-10	5.33159
	1450935_at	Ercc5	NM_011729	1.38691e-08	2.05071	7.50413e-09	2.17331	3.71803e-07	1.6031
	1451449_at	Erlec1	NM_025745	4.98008e-10	2.0735	2.29182e-10	2.23435	9.15556e-10	1.96495
	1419030_at	Ero1l	NM_015774	5.48891e-08	2.30648	1.19072e-06	1.75499	2.21787e-07	2.01178
	1451084_at	Etfdh	NM_025794	8.17237e-09	1.84899	5.70645e-09	1.90254	5.82562e-11	3.14265
	1433514_at	Etnk1	NM_029250	5.3507e-06	1.56601	4.86771e-06	1.57492	2.20453e-06	1.65575
	1422684_a_at	Exoc4	NM_009148	1.46161e-10	2.10423	9.54353e-11	2.19205	3.94612e-10	1.9284
	1449023_a_at	Ezh1	NM_007970	1.1274e-05	1.70001	1.10983e-05	1.70192	1.04917e-05	1.70881
	1424595_at	F11r	NM_172647	5.51504e-12	7.85358	7.49333e-13	14.0979	7.85992e-12	7.18153
	1417412_at	F8a	NM_007978	6.80246e-09	2.21287	8.185e-10	2.82191	1.55861e-08	2.0445
	1416023_at	Fabp3	NM_010174	1.41679e-10	10.8259	2.38377e-10	9.3119	1.94502e-09	5.54786
	1426894_s_at	Fam102a	NM_153560	4.49427e-09	2.84164	6.98231e-09	2.68539	7.59437e-08	2.07421
	1433639_at	Fam117a	NM_172543	1.02653e-09	3.79341	2.00008e-09	3.40697	3.07761e-09	3.19306
	1432435_s_at	Fam118b	NM_175411 /// NM_194257	4.11851e-07	1.56953	1.46348e-08	1.99446	3.03429e-07	1.59821
	1424683_at	Fam134b	NM_001034851 /// NM_025459	4.12834e-09	3.56452	3.0811e-11	10.5146	2.89328e-09	3.77859
	1418474_at	Fam158a	NM_033146	3.66123e-08	1.7263	5.50811e-09	2.00194	6.91674e-09	1.9629
	1425323_a_at	Fam173a	NM_145410	5.45089e-07	1.94826	2.89714e-07	2.06185	1.12956e-06	1.83446
	1419171_at	Fam174a	NM_026321	5.8514e-06	1.52104	1.68153e-06	1.63947	1.79089e-06	1.63283
	1419489_at	Fam19a5	NM_134096	4.35089e-07	1.86415	6.86148e-07	1.79888	1.21167e-06	1.72517
	1424680_at	Fam26e	NM_178908	1.28954e-09	3.39153	1.53475e-09	3.30288	2.27386e-08	2.33914
	1448021_at	Fam46c	NM_001142952	3.43466e-07	2.0732	2.51602e-07	2.13592	1.35092e-06	1.84133
	1417147_at	Fam69b	NM_019833	1.87781e-06	1.86705	4.54373e-05	1.50203	3.92182e-05	1.5147
	1418658_at	Fam82b	NM_025476	3.74513e-06	1.68935	1.5066e-06	1.80578	1.39908e-06	1.81618
	1425452_s_at	Fam84a	NM_029007	1.29242e-05	2.23931	6.858e-07	3.27946	3.36555e-06	2.62395
	1460251_at	Fas	NM_001146708 /// NM_007987	1.12887e-08	3.53429	9.84858e-09	3.61291	9.25789e-09	3.64956
	1448420_a_at	Fbxl12	NM_001002846 /// NM_013911	8.93998e-06	1.5739	1.21112e-05	1.54561	1.70428e-05	1.51551
	1418419_at	Fbxl20	NM_028149	4.13116e-08	1.94442	9.13882e-08	1.82384	4.6269e-08	1.92599
	1427004_at	Fbxo2	NM_176848	1.6186e-12	9.54637	8.28842e-11	3.96624	1.08387e-11	5.91857
	1417535_at	Fbxo25	NM_025785	3.6584e-09	2.69305	3.45783e-09	2.71217	1.26143e-08	2.33301
	1426870_at	Fbxo33	NM_001033156	2.61008e-08	1.57136	1.00759e-08	1.66513	1.10468e-09	1.96205
	1418510_s_at	Fbxo8	NM_015791	4.40498e-06	1.93589	1.75778e-05	1.731	2.21104e-05	1.70202
	1428120_at	Fbxw9	NM_026791	1.48104e-06	1.90118	4.07432e-07	2.13752	3.61013e-06	1.77094
	1416978_at	Fcgrt	NM_010189	6.45192e-09	2.95579	4.70704e-08	2.32173	9.96169e-09	2.7894
	1449545_at	Fgf18	NM_008005	1.22225e-08	2.5906	3.14129e-09	3.09639	1.15084e-08	2.60954
	1420795_at	Fgf9	NM_013518	5.08059e-05	1.67353	1.27319e-05	1.8636	6.31778e-05	1.64784
	1452799_at	Fggy	NM_001113412 /// NM_029347	9.97934e-08	1.8185	2.21471e-08	2.06345	6.71581e-07	1.59671
	1421855_at	Fgl2	NM_008013	1.37893e-10	8.41571	4.41769e-05	1.51432	1.51614e-09	4.83434
	1435551_at	Fhod3	NM_175276	2.20638e-12	6.80359	1.42579e-13	14.9008	7.72749e-13	8.90427
	1454796_at	Ficd	NM_001010825	6.75561e-07	2.04566	2.55686e-07	2.25095	1.01435e-06	1.97175
	1449429_at	Fkbp1b	NM_016863	3.25469e-07	2.18033	2.61976e-06	1.81175	3.2077e-05	1.52883
	1423663_at	Flcn	NM_146018	1.52853e-05	1.52537	5.76054e-06	1.61821	7.81673e-06	1.58743
	1453321_at	Fndc1	NM_001081416	3.43227e-06	2.65397	1.55715e-06	2.95304	6.31215e-05	1.93009
	1434831_a_at	Foxo3	NM_019740	1.70763e-08	2.3114	3.46277e-08	2.15098	1.49203e-07	1.88829
	1422735_at	Foxq1	NM_008239	1.30314e-05	1.75883	1.25657e-06	2.1592	1.75942e-06	2.08887
	1438169_a_at	Frmd4b	NM_145148	3.01844e-05	2.37994	9.18598e-08	6.40434	1.30123e-07	5.90674
	1423465_at	Frrs1	NM_001113478 /// NM_009146	5.02918e-08	2.0235	1.39866e-08	2.29158	7.32845e-08	1.95775
	1416109_at	Fuca1	NM_024243	1.69381e-08	1.94368	5.12547e-09	2.16651	1.97236e-08	1.91913
	1416046_a_at	Fuca2	NM_025799	2.17688e-10	3.95531	6.31516e-11	4.98348	2.06966e-10	3.99008
	1427177_at	Fyco1	NM_001110253 /// NM_148925	2.15152e-07	2.17291	3.71222e-07	2.06155	2.72397e-07	2.12312
	1417301_at	Fzd6	NM_001162494 /// NM_008056	5.30549e-10	2.79489	3.89037e-10	2.91151	1.71873e-09	2.42648
	1419428_a_at	Gaa	NM_001159324 /// NM_008064	3.9606e-09	2.60706	1.7246e-09	2.8984	1.44447e-08	2.25595
	1416418_at	Gabarapl1	NM_020590	4.01668e-07	1.80892	2.02028e-07	1.91083	1.35083e-07	1.9775
	1423187_at	Gabarapl2	NM_026693	6.13805e-09	2.08184	5.49456e-09	2.10346	1.22531e-08	1.95785
	1449519_at	Gadd45a	NM_007836	6.48705e-08	1.94459	5.85418e-08	1.9617	1.77595e-08	2.19053
	1452583_s_at	Galm	NM_176963	4.60913e-06	1.64741	6.15105e-07	1.91516	1.63908e-06	1.7718
	1448744_at	Galns	NM_001193645 /// NM_016722	3.5901e-07	1.88654	2.55402e-06	1.63516	7.42732e-07	1.78211
	1424748_at	Galnt11	NM_144908	2.02095e-05	1.67408	3.71138e-06	1.90925	1.54831e-05	1.70618
	1417399_at	Gas6	NM_019521	7.03062e-08	2.27504	9.75445e-07	1.79676	8.92745e-07	1.809
	1425464_at	Gata6	NM_010258	5.44643e-06	1.82088	3.52453e-06	1.88682	4.91723e-05	1.55969
	1437044_a_at	Gba	NM_001077411 /// NM_008094	1.89245e-07	1.81106	2.20122e-08	2.18465	6.48053e-08	1.97617
	1424698_s_at	Gca	NM_145523	6.28815e-07	2.8298	1.81364e-06	2.47488	5.04767e-05	1.78465
	1422868_s_at	Gda	NM_010266	1.69366e-08	3.15106	1.09167e-08	3.36496	2.70776e-05	1.55065
	1451070_at	Gdi1	NM_010273	1.72096e-08	1.72433	1.13286e-08	1.77622	5.17608e-08	1.60591
	1424076_at	Gdpd1	NM_025638	1.4448e-06	2.00054	2.07403e-07	2.43863	1.76988e-07	2.48373
	1435695_a_at	Ggct	NM_026637	7.80066e-08	3.11004	5.36391e-07	2.42485	8.25636e-08	3.08466
	1419506_at	Ggps1	NM_010282	6.74464e-05	1.53192	2.20353e-05	1.64544	1.38385e-05	1.69977
	1415881_at	Ghitm	NM_078478	2.93788e-10	2.06287	4.91873e-10	1.97128	1.4838e-10	2.20111
	1418248_at	Gla	NM_013463	1.94248e-07	1.71269	2.12286e-09	2.59817	3.04726e-08	1.97706
	1416205_at	Glb1	NM_009752	1.99055e-11	2.21241	3.15602e-11	2.11595	3.29907e-11	2.10718
	1430385_a_at	Glb1l	NM_029010	4.80433e-07	1.86854	2.10924e-06	1.67476	2.26033e-06	1.66697
	1424927_at	Glipr1	NM_028608	1.50997e-09	3.06744	3.08876e-11	6.21539	4.29646e-12	10.3735
	1422504_at	Glrb	NM_010298	4.00206e-07	2.55411	6.82593e-07	2.39923	2.69706e-06	2.07806
	1422948_s_at	Gm11275 /// Hist1h4a /// Hist1h4b /// Hist1h4c /// Hist1h4h /// Hist1h4i /// Hist1h4j /// Hist1h4k /// Hist1h4m	NM_001195421 /// NM_153173 /// NM_175656 /// NM_175657 /// NM_178192 /// NM_1781	1.49716e-10	3.56237	8.59229e-12	6.15913	2.92817e-12	8.00691
	1425398_at	Gm11277 /// Gm13646	NM_001097979 /// NM_001110555	7.69448e-05	1.66029	5.94123e-06	2.0535	7.36648e-06	2.01215
	1452540_a_at	Gm11277 /// Gm13646 /// Hist1h2bc /// Hist1h2be /// Hist1h2bl /// Hist1h2bm /// Hist1h2bp	NM_001097979 /// NM_001110555 /// NM_001177653 /// NM_023422 /// NM_178194 /// N	8.04578e-10	3.49307	3.06088e-10	4.10579	4.77274e-10	3.80266
	1418423_s_at	Gm11397 /// Serpinb9e /// Serpinb9f /// Serpinb9g	NM_011455 /// NM_011456 /// NM_183197 /// XM_619089	0.000279387	1.5896	1.57073e-05	2.00506	4.23788e-05	1.83523
	1427174_at	Gm14325 /// Gm14326 /// Gm14430 /// Gm14434 /// Gm6710	NM_001100415 /// NM_001101804 /// NM_001164689 /// NM_001190302 /// XM_003084531	1.29789e-05	1.76482	5.6927e-05	1.58991	6.20072e-05	1.58116
	1416188_at	Gm2a	NM_010299	2.12209e-06	2.38063	6.35098e-06	2.11776	1.124e-05	2.00396
	1450859_s_at	Gm4596 /// Ube2d3	NM_025356 /// XM_001480977 /// XM_003086331	9.24402e-07	1.69072	8.17677e-07	1.70504	3.80393e-07	1.80242
	1455065_x_at	Gm8615 /// Gnpda1	NM_011937 /// NR_028061	1.88733e-08	2.32178	5.86967e-09	2.65532	1.55981e-08	2.37012
	1439506_at	Gm98	NM_001033481	1.97324e-07	1.97272	4.43427e-08	2.27554	1.24361e-06	1.7083
	1448530_at	Gmpr	NM_025508	2.92783e-08	1.61074	8.19929e-09	1.75095	1.13977e-09	2.0514
	1422208_a_at	Gnb5	NM_010313 /// NM_138719	1.91221e-10	2.40272	1.09232e-10	2.56111	1.63771e-10	2.44446
	1448163_at	Gnpda1	NM_011937	3.16856e-08	1.85662	7.94499e-09	2.09043	1.79893e-08	1.94423
	1426524_at	Gnpda2	NM_001038015	4.86342e-08	1.54418	2.43126e-08	1.60727	2.02837e-08	1.62511
	1435335_a_at	Gnptab	NM_001004164	2.54297e-05	1.5112	8.76505e-06	1.6112	5.67814e-06	1.65772
	1433488_x_at	Gns	NM_029364	2.33114e-08	1.76678	7.92997e-09	1.9203	9.1266e-09	1.89834
	1448803_at	Golga4	NM_018748	2.62108e-06	1.92954	1.2441e-06	2.06403	4.79394e-07	2.27081
	1425173_s_at	Golph3l	NM_001177669 /// NM_001177670 /// NM_146133	6.87098e-06	1.55653	6.37608e-06	1.56345	8.62111e-06	1.53609
	1417716_at	Got2	NM_010325	5.63943e-06	1.51713	6.40154e-06	1.50659	1.12855e-06	1.67375
	1450990_at	Gpc3	NM_016697	2.93176e-06	1.78358	7.14259e-08	2.5485	8.92749e-09	3.38144
	1429144_at	Gpcpd1	NM_001042671 /// NM_001042672 /// NM_028802	2.23357e-09	1.92343	4.59767e-09	1.81694	1.32603e-09	2.0108
	1423091_a_at	Gpm6b	NM_001177955 /// NM_001177956 /// NM_001177957 /// NM_001177958 /// NM_001177959	8.65046e-11	4.54924	9.83e-11	4.44089	3.03158e-08	2.06204
	1449670_x_at	Gpr137b	NM_031999	4.38043e-08	2.04943	4.46416e-08	2.0459	3.60229e-09	2.67708
	1421118_a_at	Gpr56	NM_018882	5.34766e-05	1.98944	6.95337e-05	1.94057	0.000151075	1.8103
	1424455_at	Gprasp1	NM_001004359 /// NM_001005385 /// NM_026081	8.30215e-08	1.9702	1.14329e-06	1.62206	1.93984e-06	1.57053
	1420563_at	Gria3	NM_016886	7.51034e-09	2.80785	5.35185e-09	2.93761	2.53476e-07	1.93381
	1417423_at	Grina	NM_023168	2.86348e-12	3.23348	1.24893e-12	3.67669	3.16981e-12	3.18585
	1448148_at	Grn	NM_008175	8.4763e-09	1.98174	2.65411e-08	1.80732	4.72815e-09	2.08831
	1416842_at	Gstm5	NM_010360	8.04871e-10	1.99628	2.7029e-09	1.81022	9.26314e-09	1.66185
	1418186_at	Gstt1	NM_008185	2.69868e-08	3.53933	8.58785e-09	4.31183	1.36891e-06	2.14512
	1423891_at	Gstt3	NM_133994	2.85295e-09	2.7026	4.98464e-09	2.52589	1.16173e-08	2.29919
	1425477_x_at	H2-Ab1	NM_207105	2.40833e-09	3.39119	2.48877e-10	5.07782	3.86758e-09	3.15926
	1450531_at	H2-Bl	NM_008199	3.32495e-08	1.86464	1.00095e-08	2.06587	2.81726e-07	1.60662
	1425614_x_at	H2-D1	NM_010380	5.19914e-05	1.64613	9.89978e-06	1.86885	0.000126025	1.55226
	1427651_x_at	H2-D1 /// H2-L	NM_010380	2.38805e-05	1.53324	1.79793e-06	1.82882	2.97057e-05	1.51403
	1422527_at	H2-DMa	NM_010386	3.30088e-06	1.90717	8.12805e-06	1.77317	1.65875e-06	2.0273
	1449580_s_at	H2-DMb1 /// H2-DMb2	NM_010387 /// NM_010388	1.48725e-05	1.65422	2.247e-05	1.6094	5.83197e-05	1.51751
	1454987_a_at	H2-Ke6	NM_013543	1.17158e-06	1.94544	6.40749e-07	2.05395	7.56819e-06	1.68265
	1425137_a_at	H2-Q10	NM_010391	3.88612e-09	3.92125	8.18545e-12	19.3685	1.7932e-10	7.48144
	1418536_at	H2-Q7	NM_001198560 /// NM_001198561 /// NM_010394	2.10228e-07	1.81954	9.77261e-09	2.42259	3.11571e-06	1.52453
	1424771_at	H2afj	NM_177688	6.92848e-07	1.63429	6.24732e-08	1.95251	9.52698e-08	1.88519
	1418927_a_at	Habp4	NM_019986	5.24582e-07	1.58076	1.17748e-07	1.74176	5.80165e-08	1.83562
	1449047_at	Hacl1	NM_019975	7.69444e-09	2.00762	4.32457e-09	2.11613	3.91649e-08	1.76295
	1432143_a_at	Hbp1	NM_153198 /// NM_177993	1.44137e-06	2.32167	1.995e-06	2.24165	4.04534e-06	2.08642
	1428405_at	Hcfc1r1	NM_181821	5.76303e-09	2.33569	9.41146e-09	2.21952	1.71825e-07	1.73476
	1451229_at	Hdac11	NM_144919	1.6918e-08	3.24057	6.08971e-08	2.7158	3.28862e-07	2.2366
	1448928_at	Hdac6	NM_001130416 /// NM_010413	1.4752e-09	2.75316	3.05292e-10	3.43741	2.28427e-09	2.60766
	1433808_at	Heatr7a	NM_001162489 /// NM_175457	3.35955e-08	2.06681	1.30509e-08	2.26724	8.82439e-09	2.36349
	1418917_at	Hebp2	NM_019487	4.28447e-10	2.39664	2.04739e-10	2.60921	6.21121e-09	1.86644
	1436050_x_at	Hes6	NM_019479	3.16777e-10	2.34106	8.21774e-11	2.73913	1.57105e-10	2.53179
	1449024_a_at	Hexa	NM_010421	4.67241e-10	2.50315	2.05131e-10	2.76639	2.57214e-10	2.68863
	1460180_at	Hexb	NM_010422	4.14823e-07	2.12278	2.71388e-07	2.2145	9.39985e-06	1.64828
	1416481_s_at	Higd1a	NM_019814	1.85009e-09	1.95544	5.37061e-09	1.79722	1.59752e-08	1.66645
	1434150_a_at	Higd1c /// Mettl7a1 /// Mettl7a2	NM_001002900 /// NM_027334 /// NM_199477	2.98757e-07	4.37094	1.92321e-06	3.18449	2.72311e-06	3.024
	1456510_x_at	Higd1c /// Mettl7a2	NM_001002900 /// NM_199477	6.92422e-07	2.61252	5.58809e-06	2.07557	4.98289e-06	2.09897
	1418002_at	Higd2a	NM_025933	5.70366e-09	1.73935	5.40218e-10	2.10634	1.58639e-08	1.62628
	1425196_a_at	Hint2	NM_026871	7.51874e-08	1.89378	5.08553e-08	1.95662	7.63967e-08	1.89132
	1434557_at	Hip1	NM_146001	2.80168e-07	1.82988	2.13661e-06	1.59067	1.20271e-06	1.64935
	1416101_a_at	Hist1h1c	NM_015786	1.66143e-11	3.62836	1.78056e-11	3.58818	5.07522e-12	4.4602
	1418072_at	Hist1h2bc	NM_023422	5.16286e-12	3.28175	2.31479e-12	3.72081	3.8334e-12	3.4333
	1427762_x_at	Hist1h2bp	NM_178202	1.19244e-07	1.77772	2.96631e-08	1.98772	1.79128e-08	2.0801
	1460314_s_at	Hist1h3a /// Hist1h3b /// Hist1h3c /// Hist1h3d /// Hist1h3e /// Hist1h3f /// Hist1h3g /// Hist1h3h /// Hist1h3i /// Hist2h3b /// Hist2h3c1 /// Hist2h3c2-ps	NM_013548 /// NM_013550 /// NM_054045 /// NM_145073 /// NM_175653 /// NM_178203	6.04723e-07	2.24217	4.88089e-07	2.29363	3.34947e-08	3.22175
	1427864_at	Hist1h3b /// Hist1h3d /// Hist1h3e /// Hist1h3i	NM_178203 /// NM_178204 /// NM_178205 /// NM_178207	3.53447e-07	1.58749	4.49527e-08	1.82539	2.14688e-08	1.93684
	1453573_at	Hist1h3d	NM_178204	6.28219e-06	1.5558	1.68526e-07	2.03059	2.53569e-08	2.46429
	1424854_at	Hist1h4a /// Hist1h4b /// Hist1h4f /// Hist1h4i /// Hist1h4m	NM_175655 /// NM_175656 /// NM_175657 /// NM_178192 /// NM_178193	1.64441e-07	2.36929	6.95566e-09	3.63222	3.72669e-09	4.03756
	1428014_at	Hist1h4h	NM_153173	2.58969e-10	3.74122	1.45437e-11	6.64243	6.20267e-12	8.2219
	1418366_at	Hist2h2aa1 /// Hist2h2aa2 /// Hist2h2ac /// Hist2h3c1	NM_013549 /// NM_175662 /// NM_178212 /// NM_178216	8.54262e-06	2.01034	1.25257e-06	2.45901	4.71082e-07	2.77739
	1425868_at	Hist2h2bb	NM_175666	1.00277e-05	1.73871	2.5097e-05	1.62977	1.7258e-06	2.01044
	1422155_at	Hist2h3c2-ps	NM_054045	3.85768e-11	8.20029	3.94423e-11	8.15249	4.3128e-11	7.96414
	1435866_s_at	Hist3h2a	NM_178218	1.13495e-05	1.532	9.42023e-07	1.80868	3.15362e-07	1.97926
	1425607_at	Hlcs	NM_139145	1.54564e-09	1.78007	2.75567e-09	1.70936	2.00696e-08	1.51749
	1418152_at	Hmgn5	NM_016710	1.57795e-08	2.28804	6.06538e-10	3.486	2.48973e-09	2.84427
	1425874_at	Hoxc13	NM_010464	0.000527103	1.67621	5.85702e-05	2.03773	7.18018e-05	1.99721
	1448812_at	Hpcal1	NM_016677	1.98378e-07	1.68408	4.24076e-08	1.88666	2.06629e-07	1.67951
	1428326_s_at	Hrsp12	NM_008287	1.13751e-05	1.56685	2.12306e-06	1.75278	2.09287e-06	1.75463
	1433843_at	Hs1bp3	NM_021429	1.82749e-06	1.88632	1.25175e-06	1.948	3.95762e-06	1.77405
	1423906_at	Hsbp1	NM_024219	6.71101e-07	1.58303	7.57166e-08	1.83681	6.28911e-07	1.58919
	1427927_at	Hscb	NM_153571	6.38683e-08	1.53734	1.77547e-09	1.96799	6.14226e-09	1.78401
	1421011_at	Hsd17b11	NM_053262	2.27247e-07	2.40615	8.50287e-07	2.09689	8.35414e-07	2.10045
	1417369_at	Hsd17b4	NM_008292	5.42925e-09	1.67364	8.03029e-09	1.63254	9.8871e-09	1.61189
	1426856_at	Hsdl2	NM_024255	4.18214e-06	1.8238	9.46318e-07	2.07553	3.70039e-06	1.84178
	1417101_at	Hspa2	NM_001002012 /// NM_008301	3.63658e-08	2.45168	2.81621e-08	2.52539	3.31791e-08	2.4776
	1429888_a_at	Hspb2	NM_001164708 /// NM_024441	6.20264e-07	2.12157	4.50792e-05	1.52917	9.56694e-08	2.6026
	1451814_a_at	Htatip2	NM_001146049 /// NM_001146050 /// NM_001146052 /// NM_001146053 /// NM_016865	5.03126e-09	2.00285	8.77899e-09	1.9105	1.24551e-07	1.58728
	1416749_at	Htra1	NM_019564	2.00211e-08	1.77391	1.65229e-09	2.19383	2.37665e-09	2.11798
	1449954_at	Hyal1 /// Nat6	NM_008317 /// NM_019750	1.34266e-07	2.23681	1.24651e-08	2.97269	4.3734e-07	1.99703
	1454898_s_at	Iah1	NM_026347	1.85049e-06	1.651	4.90897e-07	1.81454	7.57866e-08	2.13257
	1424067_at	Icam1	NM_010493	1.19251e-08	4.49404	8.18713e-09	4.83564	1.0729e-07	3.11548
	1434751_at	Ids	NM_010498	2.15168e-05	1.88433	5.45681e-06	2.14271	6.252e-05	1.72748
	1417292_at	Ifi47	NM_008330	2.21522e-08	2.50877	1.121e-08	2.72575	1.03549e-08	2.75349
	1450783_at	Ifit1	NM_008331	7.09878e-08	7.73697	2.00901e-07	5.99542	2.0641e-07	5.9583
	1424254_at	Ifitm1	NM_001112715 /// NM_026820	2.92457e-06	1.53631	2.54941e-09	2.88294	2.27595e-12	12.8851
	1427239_at	Ift122	NM_001167763 /// NM_031177	1.82583e-06	1.8665	1.26814e-06	1.92421	1.53959e-06	1.89297
	1451412_a_at	Ift20	NM_018854	3.77718e-05	1.53016	7.15702e-06	1.7043	9.28674e-06	1.67345
	1424648_at	Ift27	NM_025931	6.48576e-07	1.94848	4.82309e-07	1.99992	1.47088e-05	1.55538
	1419519_at	Igf1	NM_001111274 /// NM_001111275 /// NM_001111276 /// NM_010512 /// NM_184052	2.53617e-07	2.45092	5.07014e-07	2.27022	1.05913e-08	3.83344
	1424111_at	Igf2r	NM_010515	4.68151e-08	3.05357	1.11411e-07	2.71663	9.30126e-08	2.78075
	1454159_a_at	Igfbp2	NM_008342	3.01878e-09	4.63921	2.60977e-07	2.38781	2.75722e-08	3.18947
	1423062_at	Igfbp3	NM_008343	8.71243e-08	2.66815	1.26206e-06	2.00432	1.01671e-05	1.69501
	1452114_s_at	Igfbp5	NM_010518	7.41932e-06	3.29611	2.89575e-05	2.69634	0.000496687	1.93233
	1419043_a_at	Iigp1	NM_001146275 /// NM_021792	2.60151e-06	2.14655	5.65258e-05	1.65515	3.40857e-06	2.08995
	1417932_at	Il18	NM_008360	2.99991e-06	1.76479	4.85303e-07	2.05514	2.52286e-05	1.53251
	1425663_at	Il1rn	NM_001039701 /// NM_001159562 /// NM_031167	1.92063e-07	4.70989	4.44483e-05	2.12508	0.00038052	1.73859
	1416200_at	Il33	NM_001164724 /// NM_133775	4.10876e-06	4.52632	0.000176576	2.45795	0.00505514	1.68933
	1417981_at	Insig2	NM_133748 /// NM_178082	3.12506e-06	1.64446	8.50741e-07	1.80347	1.60871e-06	1.7207
	1418346_at	Insl6	NM_013754	5.22215e-06	1.82652	3.36378e-06	1.89372	7.49449e-05	1.52013
	1418825_at	Irgm1	NM_008326	3.93664e-07	2.05022	1.51224e-07	2.2522	1.96917e-06	1.79033
	1417793_at	Irgm2	NM_019440	1.92056e-07	3.21079	6.90226e-07	2.68889	2.20772e-05	1.86796
	1452579_at	Iscu	NM_025526	7.00596e-08	1.5759	1.26578e-08	1.75999	2.2251e-08	1.69264
	1418450_at	Islr	NM_001195431 /// NM_012043	2.60397e-09	7.23045	3.45086e-08	4.16356	7.31647e-08	3.65526
	1419041_at	Itfg1	NM_028007	4.34956e-08	1.66789	1.47002e-07	1.54944	2.99691e-08	1.7098
	1422444_at	Itga6	NM_008397	3.81087e-09	2.89445	7.09944e-09	2.67101	2.44674e-09	3.07684
	1460285_at	Itga9	NM_001113514 /// NM_133721	8.7161e-06	1.54996	1.59252e-08	2.69395	9.99361e-09	2.86125
	1417999_at	Itm2b	NM_008410	9.9304e-11	1.85051	2.15457e-10	1.74792	1.17852e-09	1.56987
	1415961_at	Itm2c	NM_022417	1.15912e-07	2.1975	1.41963e-07	2.15362	4.87979e-07	1.92417
	1435272_at	Itpkb	NM_001081175	1.96638e-08	1.92935	9.00943e-09	2.06574	2.80957e-08	1.874
	1419288_at	Jam2	NM_023844	5.88819e-06	1.98633	4.44872e-06	2.03873	1.77901e-05	1.80669
	1423503_at	Jam3	NM_023277	1.99637e-05	1.54771	2.15748e-05	1.54061	1.57651e-05	1.56991
	1426873_s_at	Jup	NM_010593	2.48853e-08	2.12756	7.67651e-09	2.40201	8.08881e-10	3.20238
	1423179_at	Kcnb1	NM_008420	9.20069e-05	1.66574	1.18624e-05	1.96813	8.188e-06	2.03735
	1449471_at	Kcnmb4	NM_021452	8.38297e-08	2.33077	1.1842e-07	2.24711	3.33185e-06	1.69089
	1452360_a_at	Kdm5a	NM_145997	1.72368e-05	1.60364	4.86856e-06	1.74994	3.23883e-06	1.80506
	1427143_at	Kdm5b	NM_152895	2.33432e-07	1.5228	4.67482e-08	1.67626	7.48448e-08	1.62659
	1421053_at	Kif1a	NM_001110315 /// NM_008440	1.77878e-06	1.70338	1.82546e-07	2.04461	2.5464e-07	1.98432
	1450738_at	Kif21a	NM_001109040 /// NM_001109041 /// NM_001109042 /// NM_016705	7.10259e-06	2.18515	1.20173e-05	2.07184	8.42694e-06	2.14687
	1417108_at	Klc4	NM_029091	2.47643e-09	2.21455	3.53114e-09	2.13881	1.48227e-09	2.3354
	1448181_at	Klf15	NM_023184	2.65633e-07	1.98809	7.2419e-08	2.25158	2.60797e-08	2.52014
	1436763_a_at	Klf9	NM_010638	2.7361e-05	1.67909	0.000148637	1.50456	1.13934e-05	1.79281
	1426988_at	Klhdc5	NM_001081237	2.06992e-07	1.54324	2.35593e-08	1.77277	1.71409e-07	1.55973
	1416242_at	Klhl13	NM_026167	6.43464e-05	1.57662	9.00433e-06	1.81491	7.97802e-05	1.55533
	1451793_at	Klhl24	NM_029436	1.1746e-07	3.0134	1.01254e-07	3.07779	3.11982e-08	3.69211
	1428091_at	Klhl7	NM_001161800 /// NM_026448	9.05362e-05	1.82582	0.000624831	1.57226	3.80977e-05	1.97323
	1448169_at	Krt18	NM_010664	2.29406e-09	3.97064	1.2563e-09	4.42658	2.6519e-08	2.75043
	1416343_a_at	Lamp2	NM_001017959 /// NM_010685	1.13595e-07	2.34423	2.04086e-07	2.20413	2.59026e-06	1.76529
	1427011_a_at	Lancl1	NM_001190984 /// NM_001190985 /// NM_021295	1.19472e-09	1.89224	4.09074e-10	2.07471	9.65905e-09	1.63214
	1416148_at	Laptm4b	NM_033521	1.18113e-09	2.95923	2.92534e-10	3.64411	6.85167e-10	3.19599
	1416752_at	Ldb3	NM_001039071 /// NM_001039072 /// NM_001039073 /// NM_001039074 /// NM_001039075	7.62464e-08	2.61986	1.28011e-09	5.03333	4.67016e-09	3.94605
	1416183_a_at	Ldhb	NM_008492	3.36093e-11	3.71618	2.25325e-11	3.97558	1.25475e-10	3.04271
	1448380_at	Lgals3bp	NM_011150	1.00117e-06	2.13322	2.79884e-05	1.62618	1.00654e-05	1.74832
	1450872_s_at	Lipa	NM_001111100 /// NM_021460	6.06153e-12	2.2722	1.69594e-13	3.61151	5.52356e-11	1.86305
	1423938_at	Llgl2	NM_145438	4.76335e-06	2.15141	3.64047e-06	2.21197	6.16345e-06	2.09661
	1425186_at	Lmbrd1	NM_026719	1.77925e-05	1.693	1.74442e-05	1.6954	1.88901e-06	2.03361
	1455715_at	LOC100038746	---	1.70518e-07	2.04444	3.1223e-07	1.93797	1.77724e-07	2.03671
	1423071_x_at	LOC100505088	XR_107730	2.89328e-10	3.37319	3.92234e-10	3.22277	4.14153e-09	2.38611
	1428365_a_at	Lonp1	NM_028782	8.09542e-05	1.52608	6.11729e-05	1.55227	6.03193e-05	1.55362
	1460178_at	Lonp2	NM_001168591 /// NM_025827	9.48925e-09	2.16057	1.25966e-08	2.10273	3.03287e-08	1.94417
	1452436_at	Loxl2	NM_033325	2.52771e-08	2.43426	2.12197e-09	3.37719	1.60902e-10	5.3842
	1418288_at	Lpin1	NM_001130412 /// NM_015763 /// NM_172950	6.30108e-10	4.24847	4.44624e-10	4.53304	1.15814e-09	3.81862
	1416836_at	Lrp10	NM_022993	1.08993e-09	1.71169	8.99572e-10	1.73434	1.30745e-10	2.0171
	1426288_at	Lrp4	NM_001145857 /// NM_172668	2.55236e-07	2.6065	1.24181e-06	2.18281	1.71369e-07	2.74091
	1426696_at	Lrpap1	NM_013587	8.4291e-11	4.08078	1.30509e-10	3.78563	1.24213e-10	3.81714
	1428312_at	Lrrc57	NM_001159609 /// NM_001159610 /// NM_001159612 /// NM_025657 /// NR_027510	7.18101e-07	1.80417	1.63557e-07	2.04229	8.09052e-07	1.7879
	1421571_a_at	Ly6c1 /// Ly6c2	NM_001099217 /// NM_010741	5.07776e-09	5.97029	1.52273e-06	2.3658	8.34609e-09	5.35487
	1417283_at	Lynx1	NM_011838	2.34942e-10	2.03658	1.04025e-09	1.80382	2.47142e-10	2.02742
	1418996_a_at	Lyrm5	NM_001163628 /// NM_133688	1.91752e-07	1.97539	6.84431e-08	2.17422	5.26663e-07	1.81792
	1460200_s_at	Lztfl1	NM_033322	2.30895e-07	1.80829	7.20075e-07	1.6678	2.43732e-06	1.5469
	1426306_a_at	Maged2	NM_030700	1.49624e-06	2.15787	1.97504e-05	1.72556	7.49921e-05	1.5738
	1417110_at	Man1a	NM_008548	1.16339e-10	3.22802	1.84718e-08	1.85656	3.52604e-07	1.52885
	1416340_a_at	Man2b1	NM_010764	3.43365e-12	2.39008	5.33494e-13	3.00419	2.29843e-12	2.49986
	1416584_at	Man2b2	NM_008550	1.02922e-10	3.12233	9.0842e-11	3.17897	8.11252e-10	2.40707
	1450626_at	Manba	NM_027288	9.40074e-09	2.45104	3.65897e-08	2.12666	5.52366e-08	2.04626
	1415928_a_at	Map1lc3b	NM_026160	2.89654e-10	2.13293	2.68293e-10	2.14862	4.08309e-10	2.06578
	1417854_at	Map2k5	NM_011840	1.97402e-06	1.65587	2.47435e-06	1.63165	8.17639e-06	1.51867
	1425975_a_at	Mapk8ip3	NM_001163447 /// NM_001163448 /// NM_001163449 /// NM_001163450 /// NM_001163451	7.29108e-07	1.56622	1.36739e-06	1.51198	5.99737e-08	1.85601
	1451990_at	Mapre2	NM_001162941 /// NM_001162942 /// NM_153058	4.46224e-05	1.62239	9.26723e-05	1.54754	6.51297e-06	1.87489
	1427079_at	Mapre3	NM_133350	3.12128e-08	2.402	1.68476e-08	2.57965	4.88577e-08	2.28815
	1424888_at	March2	NM_145486	1.59181e-07	1.5332	3.17843e-08	1.69029	4.42777e-08	1.65405
	1427409_at	March9	NM_001033262	6.39441e-08	1.88485	1.18041e-07	1.79699	2.54676e-07	1.70075
	1425510_at	Mark1	NM_145515	1.13504e-06	1.76089	1.41485e-08	2.69801	2.61075e-08	2.50503
	1451066_at	Mboat7	NM_029934	1.41018e-10	2.87872	1.31313e-11	4.15364	6.3319e-11	3.21911
	1417227_at	Mccc1	NM_023644	2.94395e-09	2.37713	1.26595e-09	2.61975	1.72287e-08	1.99875
	1438477_a_at	Mcee	NM_028626	3.40096e-05	1.62786	2.86849e-05	1.64679	2.37137e-05	1.66865
	1416671_a_at	Mcoln1	NM_053177	1.87156e-07	2.03797	2.54334e-07	1.98268	1.24821e-07	2.11675
	1423605_a_at	Mdm2	NM_010786	1.40732e-06	1.84422	5.06627e-07	2.01158	7.0728e-06	1.63989
	1421028_a_at	Mef2c	NM_001170537 /// NM_025282	1.81038e-08	3.97807	1.12059e-08	4.33765	8.88141e-08	3.08887
	1434151_at	Mettl7a1	NM_027334	2.06949e-10	4.7518	3.44641e-09	2.98586	1.97372e-09	3.23348
	1424129_at	Mfsd1	NM_025813	5.9023e-07	2.01028	2.15783e-07	2.21443	1.77152e-07	2.26003
	1451433_at	Mfsd3	NM_027122	6.25898e-07	1.91027	1.50198e-07	2.17678	1.01082e-07	2.26661
	1419124_at	Mfsd6	NM_133829 /// NM_178081	0.000105544	1.71513	0.000123965	1.69418	0.000564529	1.5235
	1421309_at	Mgmt	NM_008598	3.02137e-05	1.62582	3.3045e-06	1.92415	3.53922e-05	1.60886
	1415897_a_at	Mgst1	NM_019946	9.67726e-10	3.77647	1.37979e-08	2.58594	4.39213e-07	1.84163
	1417630_at	Mknk1	NM_021461	1.9376e-09	1.73849	1.03058e-08	1.56484	1.64967e-08	1.52482
	1418434_at	Mkrn1	NM_018810	4.88725e-06	1.96648	6.01251e-06	1.93068	1.44349e-06	2.21219
	1448569_at	Mlec	NM_175403	1.74415e-08	1.72042	2.6935e-09	1.98799	2.23473e-08	1.69177
	1422597_at	Mmp15	NM_008609	2.80976e-07	2.36	1.49302e-06	1.99678	3.61937e-07	2.29587
	1439364_a_at	Mmp2	NM_008610	2.02977e-08	1.99879	6.38626e-08	1.81956	1.18401e-06	1.50837
	1429352_at	Mocos	NM_026779	1.94743e-08	2.27214	4.7129e-08	2.08241	5.10542e-09	2.64398
	1424280_at	Mospd1	NM_027409	2.29091e-09	1.77399	3.05332e-09	1.73817	1.72638e-10	2.21127
	1450919_at	Mpp1	NM_008621	1.69499e-07	1.80477	5.81059e-08	1.96801	1.78218e-08	2.1963
	1418356_at	Mpst	NM_001162492 /// NM_001162493 /// NM_138670	2.42251e-06	2.15154	9.79695e-06	1.88977	3.12314e-05	1.72234
	1421899_a_at	Mr1	NM_008209	9.33282e-07	2.22249	7.25318e-08	3.03266	9.05455e-06	1.80739
	1421230_a_at	Msi2	NM_054043	8.20703e-08	2.65313	2.67277e-08	3.08199	8.6183e-08	2.63706
	1460238_at	Msln	NM_018857	6.56112e-10	4.26179	1.05521e-10	6.19553	1.56192e-08	2.64237
	1422557_s_at	Mt1	NM_013602	2.0019e-10	3.51811	1.7306e-09	2.60915	1.91247e-10	3.54367
	1428942_at	Mt2	NM_008630	1.39899e-07	2.38362	1.95694e-05	1.57485	3.35482e-07	2.17345
	1416934_at	Mtm1	NM_001164190 /// NM_001164191 /// NM_001164192 /// NM_001164193 /// NM_019926	5.8123e-08	1.96516	1.16609e-07	1.8554	4.32019e-07	1.68602
	1421880_at	Mtmr1	NM_016985	5.31433e-05	1.66113	0.00013016	1.56362	0.00014053	1.55596
	1424826_s_at	Mtss1	NM_001146180 /// NM_144800	1.24076e-06	1.83261	2.7913e-06	1.72409	1.75107e-06	1.7844
	1416838_at	Mut	NM_008650	1.64809e-07	1.60773	5.01172e-08	1.73815	4.99997e-08	1.73844
	1448979_at	Muted	NM_139063	2.687e-06	1.58314	2.88039e-07	1.84812	4.78157e-06	1.5307
	1422574_at	Mxd4	NM_010753	2.50501e-07	1.89389	3.20255e-07	1.85662	1.10898e-07	2.03189
	1450376_at	Mxi1	NM_001008542 /// NM_001008543 /// NM_010847	1.42848e-11	2.45988	1.35843e-11	2.47391	2.36432e-11	2.32805
	1452330_a_at	Mxra8	NM_024263	2.4975e-10	2.34961	3.85943e-09	1.83161	9.43376e-09	1.71695
	1418551_at	Mybpc3	NM_008653	4.66752e-12	9.46634	8.42579e-13	16.1992	5.19326e-12	9.18799
	1427520_a_at	Myh1	NM_030679	7.1392e-09	5.11615	1.62703e-10	13.8472	2.03405e-09	6.77185
	1425153_at	Myh2	NM_001039545	9.54347e-09	2.8313	4.4814e-09	3.14274	5.63669e-07	1.85548
	1428608_at	Myl12b	NM_023402	6.92894e-10	2.20852	3.13228e-10	2.40006	5.05356e-09	1.85297
	1422580_at	Myl4	NM_010858	9.38223e-09	3.29825	2.37632e-08	2.88865	1.32496e-08	3.13416
	1422544_at	Myo10	NM_019472	0.0003023	1.60117	9.57598e-05	1.74443	1.80797e-05	2.01652
	1433942_at	Myo6	NM_001039546	3.64423e-06	1.99369	7.06364e-06	1.88123	2.32648e-05	1.71255
	1421385_a_at	Myo7a	NM_008663	7.30024e-09	2.25946	7.07653e-08	1.84211	3.62825e-09	2.4361
	1449043_at	Naga	NM_008669	2.13301e-10	3.20949	9.559e-10	2.62662	1.45161e-09	2.4998
	1417706_at	Naglu	NM_013792	1.40776e-07	1.70458	2.91764e-08	1.91913	9.85277e-09	2.11293
	1418500_at	Nap1l3	NM_138742	6.61548e-09	2.72365	1.17432e-08	2.53908	4.06693e-08	2.2164
	1416192_at	Napa	NM_025898	3.10223e-05	1.54677	3.13434e-06	1.81055	1.11981e-05	1.65044
	1451678_at	Narf	NM_026272	3.09278e-08	2.12478	1.06977e-07	1.90295	1.94534e-08	2.22413
	1418781_at	Nat9	NM_025400	5.38285e-09	1.81213	5.35196e-10	2.21493	3.15452e-09	1.8889
	1448343_a_at	Nbr1	NM_008676	8.29408e-09	2.15203	5.32618e-09	2.24915	2.64791e-08	1.9378
	1416852_a_at	Ncdn	NM_011986	0.00028994	1.60961	6.04923e-07	3.01763	0.000445751	1.56234
	1418465_at	Ncf4	NM_008677	2.79061e-06	1.94554	2.76437e-11	17.8121	1.06434e-10	11.3801
	1418594_a_at	Ncoa1	NM_010881	1.6414e-08	2.06335	2.64719e-08	1.97725	8.11282e-08	1.80599
	1456393_at	Ncrna00081	NM_001195338 /// NM_001195348 /// XM_001480596 /// XM_919114	8.08565e-07	1.99383	1.02657e-06	1.95224	1.54778e-05	1.59517
	1424820_a_at	Ndfip1	NM_022996	4.35614e-07	1.67232	6.21394e-07	1.63416	3.86325e-07	1.68581
	1448154_at	Ndrg2	NM_001145959 /// NM_013864	1.97622e-08	3.76184	2.47052e-07	2.61123	1.12905e-07	2.88983
	1417663_a_at	Ndrg3	NM_013865 /// NM_180956	6.88244e-08	2.29286	8.28396e-07	1.82687	1.13967e-05	1.53166
	1426615_s_at	Ndrg4	NM_001195006 /// NM_145602	4.98763e-11	2.07658	1.85966e-10	1.85797	2.21553e-09	1.57395
	1422241_a_at	Ndufa1	NM_019443	7.30702e-10	1.73596	1.10547e-09	1.68802	1.19963e-09	1.67899
	1430713_s_at	Ndufa13	NM_023312	9.69508e-09	1.75003	3.16636e-09	1.90529	1.58485e-08	1.69191
	1448427_at	Ndufa6	NM_025987	5.39601e-07	1.69464	6.425e-07	1.67478	4.51514e-07	1.71559
	1424628_a_at	Ndufv3	NM_001083891 /// NM_030087	8.98987e-10	1.75413	8.18145e-10	1.76593	3.64465e-09	1.60174
	1428083_at	Neat1	NR_003513	6.21845e-08	3.30274	9.49797e-08	3.10147	3.21776e-08	3.66666
	1422520_at	Nefm	NM_008691	6.22708e-09	2.12892	4.64365e-13	12.0765	3.11388e-12	7.12252
	1434931_at	Neo1	NM_001042752 /// NM_008684	3.60572e-07	1.92468	2.41601e-06	1.66737	1.95299e-06	1.69169
	1421321_a_at	Net1	NM_001047159 /// NM_019671	5.78108e-10	4.58598	6.81342e-10	4.44532	1.24043e-08	2.8136
	1416831_at	Neu1	NM_010893	9.00438e-11	3.97608	3.93868e-11	4.62347	3.19884e-11	4.81441
	1421163_a_at	Nfia	NM_001122952 /// NM_001122953 /// NM_010905	8.65487e-10	2.21428	1.94882e-08	1.70991	3.55797e-08	1.64371
	1449376_at	Nicn1	NM_025449	9.28992e-08	1.70978	1.22995e-07	1.67776	6.58723e-08	1.75143
	1423516_a_at	Nid2	NM_008695	3.16799e-09	1.98928	1.98414e-07	1.50162	6.48143e-08	1.59856
	1428503_a_at	Nkiras1	NM_023526	5.92553e-07	1.97683	4.25843e-07	2.03649	9.26285e-07	1.90241
	1421964_at	Notch3	NM_008716	2.24235e-07	2.12871	4.23713e-08	2.54684	1.25554e-06	1.8305
	1456062_at	Nppa	NM_008725	9.63699e-06	2.11352	1.36066e-06	2.63646	5.02598e-11	34.5442
	1422790_at	Nppc	NM_010933	4.31246e-06	1.7349	1.64783e-05	1.58467	5.66049e-06	1.70133
	1427191_at	Npr2	NM_173788	7.1445e-08	1.90282	2.74851e-07	1.71835	1.22897e-07	1.82259
	1448954_at	Nrip3	NM_020610	5.44923e-07	1.86378	1.57744e-08	2.66263	6.33274e-09	3.00188
	1422860_at	Nts	NM_024435	2.95374e-05	2.12131	1.23299e-07	4.69491	1.94587e-07	4.30012
	1426887_at	Nudt11	NM_021431	1.1842e-06	1.69486	1.14759e-06	1.69853	1.37991e-06	1.67729
	1421204_a_at	Nudt16	NM_029385	1.01149e-06	1.67761	3.55269e-07	1.80838	1.77695e-07	1.911
	1431302_a_at	Nudt7	NM_024437 /// NM_024446	1.24829e-06	1.78776	6.09579e-07	1.89206	9.25727e-07	1.82946
	1419665_a_at	Nupr1	NM_019738	1.70102e-08	2.15212	6.21225e-09	2.38855	4.46621e-10	3.36432
	1426763_at	Oaz2-ps	NM_010952	3.26847e-11	1.98679	2.78634e-11	2.01454	6.02339e-12	2.33631
	1424413_at	Ogfrl1	NM_001081079	1.9703e-06	1.93509	4.98154e-06	1.79344	2.2937e-05	1.60902
	1419450_at	Ormdl3	NM_025661	2.9747e-10	2.45971	4.49984e-10	2.35001	1.74636e-09	2.05517
	1426974_at	Os9	NM_001171026 /// NM_177614	1.36667e-09	2.15678	3.8126e-09	1.96473	1.24816e-07	1.54289
	1456495_s_at	Osbpl6	NM_145525	2.13237e-05	1.71477	1.04642e-07	2.95372	2.00913e-06	2.09423
	1425525_a_at	P2rx4	NM_011026	3.37908e-08	1.71013	2.92532e-08	1.72719	2.35223e-07	1.52006
	1425214_at	P2ry6	NM_183168	8.2076e-07	2.81197	1.02107e-06	2.73177	1.12459e-06	2.69769
	1452094_at	P4ha1	NM_011030	3.46951e-08	1.5632	7.42285e-08	1.50003	1.41186e-08	1.64994
	1417149_at	P4ha2	NM_001136076 /// NM_011031	6.96042e-07	1.66632	1.28177e-06	1.60263	6.20848e-07	1.67907
	1416995_at	Pacsin3	NM_028733 /// NM_030880	2.92571e-06	1.6418	1.22032e-05	1.50668	1.02452e-05	1.52147
	1418908_at	Pam	NM_013626	1.0017e-09	2.84965	1.81505e-09	2.64232	2.39028e-09	2.55618
	1427633_a_at	Pappa	NM_021362	1.67882e-05	1.79421	2.59836e-05	1.73457	1.47573e-06	2.24245
	1424214_at	Parm1	NM_145562	2.85177e-11	10.1517	5.87958e-11	8.30304	5.29271e-12	17.499
	1451564_at	Parp14	NM_001039530	1.582e-07	2.01058	1.22823e-07	2.05738	6.6729e-07	1.7864
	1426210_x_at	Parp3	NM_145619	0.000353541	1.56265	1.67131e-05	1.99007	2.89142e-05	1.89371
	1451132_at	Pbxip1	NM_146131	6.89357e-12	2.18125	1.33142e-11	2.05068	3.22874e-12	2.35753
	1451405_at	Pcca	NM_144844	8.81172e-07	1.86845	1.62905e-06	1.78067	2.21557e-06	1.74056
	1418941_at	Pcdhb22	NM_053147	3.09706e-06	1.88696	7.67761e-06	1.75572	7.69562e-05	1.50742
	1435634_at	Pcmtd1	NM_183028	1.22069e-07	2.00363	6.57883e-08	2.12138	2.5298e-07	1.88315
	1427074_at	Pcmtd2	NM_153594	7.01248e-09	3.06663	1.0537e-08	2.89884	6.3202e-09	3.11242
	1452913_at	Pcp4l1	NM_025557	1.65598e-06	2.45066	1.71306e-05	1.92877	3.8344e-05	1.80075
	1426981_at	Pcsk6	NM_011048	1.90945e-05	1.727	5.15494e-06	1.91842	1.48791e-05	1.75981
	1416383_a_at	Pcx	NM_001162946 /// NM_008797	1.46653e-11	5.48027	9.83843e-11	3.81888	2.805e-10	3.23745
	1421957_a_at	Pcyt1a	NM_001163159 /// NM_001163160 /// NM_009981	4.12278e-08	2.53681	7.32831e-09	3.18645	7.73066e-08	2.36135
	1418840_at	Pdcd4	NM_001168491 /// NM_001168492 /// NM_011050	1.49468e-10	1.98945	4.1895e-10	1.83001	3.75168e-09	1.58174
	1426184_a_at	Pdcd6ip	NM_001164677 /// NM_001164678 /// NM_011052	8.88583e-05	1.76847	0.000375855	1.58707	9.20642e-05	1.76342
	1449298_a_at	Pde1a	NM_001009978 /// NM_001009979 /// NM_001159582 /// NM_016744	9.62186e-08	2.75351	1.28471e-05	1.70653	2.18046e-06	1.96719
	1417626_at	Pde4dip	NM_001039376 /// NM_001110163 /// NM_177145 /// NM_178080	1.45273e-06	2.00344	5.98037e-07	2.18117	1.61988e-08	3.44645
	1448825_at	Pdk2	NM_133667	9.24294e-06	1.75037	5.15598e-06	1.83159	1.08047e-05	1.73015
	1417273_at	Pdk4	NM_013743	1.16956e-09	3.06525	2.13179e-09	2.82507	6.87995e-09	2.44916
	1449178_at	Pdlim3	NM_016798	7.11921e-13	6.53032	5.70311e-15	30.9398	3.75527e-15	37.1933
	1417928_at	Pdlim4	NM_019417	1.49355e-09	2.33905	5.33915e-09	2.06183	1.14762e-09	2.40708
	1416501_at	Pdpk1	NM_001080773 /// NM_011062	0.000135222	1.63244	0.000141001	1.62763	0.000154918	1.61695
	1419309_at	Pdpn	NM_010329	7.0275e-09	2.66094	1.39836e-08	2.45237	8.12825e-09	2.61388
	1436372_a_at	Pdxdc1	NM_001039533 /// NM_053181	2.69538e-05	2.2688	7.30505e-05	2.04053	1.92483e-05	2.35804
	1427550_at	Peg10	NM_001040611 /// NM_130877	6.15414e-05	1.75645	2.35587e-06	2.40004	1.8098e-07	3.39094
	1416271_at	Perp	NM_022032	9.30241e-10	5.88758	9.74614e-10	5.82685	1.19006e-09	5.57735
	1419053_at	Pex14	NM_019781	1.11623e-05	1.62315	1.82775e-05	1.5732	2.45391e-05	1.54537
	1416780_at	Pfkm	NM_001163487 /// NM_001163488 /// NM_021514	3.96326e-10	1.89704	6.9725e-10	1.81555	4.50084e-10	1.87787
	1416069_at	Pfkp	NM_019703	1.86662e-06	1.60476	1.5275e-06	1.62506	6.50304e-10	3.69108
	1416441_at	Pgcp	NM_018755 /// NM_176073	4.26466e-10	2.68647	1.24216e-09	2.37229	1.045e-07	1.63662
	1451149_at	Pgm2	NM_028132	9.26626e-07	1.62459	8.05214e-07	1.63917	7.80194e-07	1.6425
	1418329_at	Pgpep1	NM_023217	7.68567e-08	1.76019	5.07112e-08	1.81522	3.40208e-07	1.59558
	1428714_at	Pgrmc2	NM_027558	3.25058e-09	2.00801	3.41558e-11	3.44193	3.82259e-09	1.97986
	1418390_at	Phf21a	NM_001109690 /// NM_001109691 /// NM_138755	3.86307e-08	1.91595	1.10715e-07	1.76563	1.17661e-07	1.75786
	1460398_at	Phf8	NM_001113354 /// NM_177201	7.71569e-07	1.55404	1.96782e-08	2.02453	1.1942e-08	2.12004
	1434511_at	Phkb	NM_199446	7.52619e-09	2.14888	1.07324e-08	2.0779	4.68673e-08	1.83409
	1420411_a_at	Pi4k2b	NM_025951 /// NM_028744	6.8935e-07	1.85698	2.6182e-08	2.56296	3.61177e-07	1.95989
	1433429_at	Pigs	NM_201406	2.16768e-08	1.74793	2.0322e-08	1.75597	2.65669e-08	1.72322
	1425580_a_at	Pik3c3	NM_181414	0.000169038	1.72478	0.000578887	1.57379	0.00022105	1.68901
	1460352_s_at	Pik3r4	NM_001081309	6.72256e-06	1.57572	3.20189e-06	1.65156	5.79045e-06	1.59018
	1451148_at	Pink1	NM_026880	2.29156e-06	1.77762	2.44644e-06	1.76889	1.49171e-06	1.83777
	1416387_at	Pip4k2c	NM_054097	1.73668e-08	1.78246	1.68495e-08	1.78642	5.95855e-09	1.93829
	1435353_a_at	Pisd-ps1 /// Pisd-ps3	NR_003517 /// NR_003518	1.05231e-08	4.05512	8.72553e-09	4.19363	4.29193e-08	3.22593
	1434975_x_at	Pisd-ps3	NR_003518	2.52992e-10	3.91062	2.84033e-10	3.83439	8.73202e-10	3.21236
	1417785_at	Pla1a	NM_134102	5.92679e-05	1.71325	4.32643e-07	2.82305	2.39466e-08	4.49392
	1451611_at	Pla2g16	NM_139269	4.64919e-06	1.61164	8.38839e-10	4.21759	3.78016e-08	2.43354
	1423425_at	Plbd2	NM_023625	8.76568e-09	1.89164	1.60627e-08	1.80467	8.8162e-08	1.60865
	1437112_at	Pld1	NM_001164056 /// NM_008875	1.1114e-05	1.99195	1.48503e-05	1.93997	1.81484e-05	1.90577
	1416013_at	Pld3	NM_011116	1.19534e-08	2.8441	1.99386e-08	2.66342	3.27269e-08	2.50894
	1427149_at	Plekha6	NM_001160268 /// NM_182930	6.7262e-07	1.70442	3.68828e-08	2.16795	1.06418e-06	1.65264
	1455343_at	Plekha7	NM_172743	4.44899e-06	1.88494	1.27038e-06	2.11151	5.60004e-06	1.84933
	1416686_at	Plod2	NM_001142916 /// NM_011961	1.33098e-07	1.61833	2.46681e-08	1.81626	2.06487e-07	1.57623
	1417963_at	Pltp	NM_011125	6.32496e-09	4.42475	6.14505e-09	4.44886	8.26615e-08	2.92441
	1451753_at	Plxna2	NM_008882	9.74535e-08	1.86064	1.97762e-10	3.89482	4.4202e-10	3.41767
	1438980_x_at	Pm20d1	NM_178079	0.000135034	1.74951	1.42965e-05	2.14804	7.88416e-06	2.28937
	1418203_at	Pmaip1	NM_021451	6.12678e-11	3.15884	3.50953e-11	3.43305	1.47847e-11	3.95353
	1424167_a_at	Pmm1	NM_013872	3.78871e-08	1.59783	1.2664e-08	1.71357	1.34628e-09	2.04373
	1417133_at	Pmp22	NM_008885	1.21924e-08	1.50341	5.11114e-09	1.57638	4.52853e-10	1.85459
	1428143_a_at	Pnpla2	NM_001163689 /// NM_025802 /// NR_028142	2.88077e-09	1.84142	1.42395e-09	1.94887	3.6743e-10	2.20613
	1415793_at	Pnpo	NM_134021	1.96646e-06	1.68973	7.66655e-06	1.54983	5.17694e-07	1.86651
	1433668_at	Pnrc1	NM_001033225	4.50721e-07	2.89353	1.11346e-06	2.57256	3.47896e-06	2.25647
	1450686_at	Pon2	NM_183308	5.15752e-09	2.9997	2.38467e-09	3.3563	1.18254e-09	3.75363
	1423856_at	Popdc3	NM_024286	7.65245e-10	2.46074	2.5731e-11	3.96947	4.59966e-11	3.60311
	1424220_a_at	Porcn	NM_016913 /// NM_023638 /// NM_145907 /// NM_145908	5.48451e-07	1.54923	4.51274e-10	2.94188	2.53243e-08	1.91355
	1424362_at	Ppapdc3	NM_145521	2.10343e-06	2.29102	5.52585e-06	2.07452	0.000135687	1.59943
	1451943_a_at	Ppm1a	NM_008910	0.000496746	1.71584	0.00135103	1.58586	0.00121322	1.5988
	1433691_at	Ppp1r3c	NM_016854	8.90232e-10	4.80149	8.74855e-07	1.92044	2.33057e-09	4.01406
	1438478_a_at	Ppp3ca	NM_008913	3.35535e-07	1.86306	3.34814e-06	1.58584	5.0419e-06	1.54773
	1433851_at	Ppp4r2	NM_182939	1.80723e-06	1.72697	2.091e-06	1.7092	1.24015e-05	1.5267
	1422467_at	Ppt1	NM_008917	2.75769e-11	2.78774	6.07226e-11	2.531	3.43085e-13	5.90462
	1426567_a_at	Pqlc1	NM_001164420 /// NM_001164421 /// NM_001164422 /// NM_001164423 /// NM_001164424	7.00635e-08	2.62236	5.78126e-08	2.68584	1.84826e-08	3.13345
	1424906_at	Pqlc3	NM_001161111 /// NM_172574	4.15675e-11	3.45361	1.25924e-11	4.2188	2.39578e-09	2.10559
	1426345_at	Prepl	NM_001163622 /// NM_001163623 /// NM_001163624 /// NM_145984	6.10847e-07	1.51374	1.6638e-09	2.40933	7.67983e-09	2.06466
	1452249_at	Prickle1	NM_001033217	3.0728e-07	1.69731	6.63279e-08	1.90382	1.57612e-06	1.53413
	1423831_at	Prkag2	NM_001170555 /// NM_001170556 /// NM_145401	6.46699e-07	1.7311	1.01204e-07	2.00693	8.43474e-09	2.59948
	1452878_at	Prkce	NM_011104	2.20571e-07	1.67964	6.91986e-08	1.82489	6.84508e-07	1.56531
	1449876_at	Prkg1	NM_001013833 /// NM_011160	1.22795e-07	2.15154	2.20105e-08	2.59551	1.47488e-08	2.72772
	1424286_at	Prkx	NM_016979	1.50375e-07	1.80138	1.42289e-07	1.80893	1.79969e-08	2.16273
	1427760_s_at	Prl2c2 /// Prl2c3 /// Prl2c4	NM_011118 /// NM_011954 /// NM_031191	1.09905e-05	5.49305	1.09081e-05	5.50254	0.000197741	3.12054
	1448608_at	Prl8a2	NM_010088	2.46765e-05	1.87974	2.81858e-10	15.3791	7.55163e-09	6.08605
	1416130_at	Prnp	NM_011170	2.06681e-08	2.55521	9.98242e-09	2.79763	1.53832e-08	2.64835
	1426246_at	Pros1	NM_011173	3.75268e-09	2.22679	2.16209e-08	1.89921	4.80318e-07	1.53944
	1452473_at	Prr15	NM_030024	7.51596e-05	1.55244	5.46538e-07	2.34094	4.19938e-05	1.61149
	1415687_a_at	Psap	NM_001146120 /// NM_001146121 /// NM_001146122 /// NM_001146123 /// NM_001146124	2.33934e-09	1.85536	1.96573e-09	1.88097	6.3033e-09	1.72527
	1425869_a_at	Psen2	NM_001128605 /// NM_011183	3.72214e-10	4.18471	4.42221e-09	2.85215	8.44896e-09	2.6267
	1424369_at	Psmf1	NM_212446	0.000377412	1.52421	0.00022713	1.57551	0.000169086	1.60741
	1453578_at	Pter	NM_008961	9.60284e-06	1.80335	9.66923e-06	1.80236	1.52652e-05	1.74006
	1448816_at	Ptgis	NM_008968	1.88209e-07	1.89268	1.29568e-08	2.45268	6.0338e-08	2.09153
	1434653_at	Ptk2b	NM_001162365 /// NM_001162366 /// NM_172498	5.89112e-09	2.6411	2.62661e-09	2.93133	1.79569e-09	3.09032
	1419024_at	Ptp4a1	NM_011200	3.88049e-08	1.70779	1.82503e-09	2.19896	3.34705e-09	2.07501
	1418181_at	Ptp4a3	NM_001166388 /// NM_001166389 /// NM_001166390 /// NM_008975	1.27626e-07	2.38605	1.59321e-07	2.32863	2.28702e-06	1.81945
	1452427_s_at	Ptplad1	NM_021345	4.51724e-06	2.20941	4.42737e-06	2.21408	1.28865e-06	2.54675
	1422780_at	Pxmp4	NM_021534	5.55889e-09	1.8383	4.47181e-09	1.86976	3.21674e-09	1.92011
	1426622_a_at	Qpct	NM_027455	1.21797e-13	5.01465	1.23632e-14	8.55446	3.97096e-13	4.01789
	1449517_at	Qpctl	NM_026111	1.61609e-05	1.92135	1.49597e-05	1.93459	4.25612e-06	2.18322
	1420831_at	Qsox1	NM_001024945 /// NM_023268	8.77275e-09	1.82505	4.29352e-09	1.93183	2.13565e-10	2.61364
	1434549_at	Rab11a	NM_017382	4.02824e-08	1.61475	4.09993e-08	1.61302	5.09428e-09	1.86406
	1427405_s_at	Rab11fip5	NM_001003955 /// NM_177466	5.8148e-06	1.6423	6.49462e-06	1.63043	2.00631e-06	1.76994
	1417214_at	Rab27b	NM_001082553 /// NM_030554	8.48855e-09	3.15003	8.45616e-08	2.35562	3.08485e-07	2.0664
	1428115_a_at	Rab2b	NM_172601	1.45519e-08	1.99121	4.90414e-09	2.20415	5.96191e-07	1.53481
	1416527_at	Rab32	NM_026405	7.84119e-08	1.85785	2.18486e-09	2.65153	1.43064e-08	2.15763
	1418891_a_at	Rab3d	NM_031874	2.77334e-06	2.17321	4.86635e-05	1.69431	0.000274528	1.5089
	1425756_at	Rab40b	NM_139147	1.66189e-05	2.01679	5.60775e-06	2.25171	1.29047e-06	2.6775
	1424331_at	Rab40c	NM_139154	1.43717e-08	1.75733	1.51946e-08	1.75038	4.20816e-08	1.63542
	1422119_at	Rab5b	NM_177411	5.60011e-05	1.65266	9.60593e-05	1.5929	1.86218e-05	1.79452
	1451362_at	Rab7l1	NM_144875	1.09213e-08	2.05202	3.76667e-08	1.8484	3.55197e-10	3.02568
	1434062_at	Rabgap1l	NM_001038621 /// NM_013862	2.38008e-07	2.00313	1.45075e-07	2.09651	1.49999e-06	1.72866
	1452358_at	Rai2	NM_001103367 /// NM_198409	0.000214242	1.82436	2.14137e-06	3.10023	1.21212e-05	2.45636
	1428538_s_at	Rarres2	NM_027852	1.07447e-05	1.50078	2.86645e-06	1.62256	1.97993e-11	8.94922
	1417850_at	Rb1	NM_009029	1.13872e-07	1.83873	1.31153e-09	2.92259	5.58662e-10	3.30047
	1418314_a_at	Rbfox1	NM_021477 /// NM_183188	2.4211e-06	2.16907	3.60013e-05	1.71383	9.73866e-07	2.39214
	1418146_a_at	Rbl2	NM_011250	1.3941e-05	1.88722	2.60808e-05	1.79177	7.7335e-05	1.65099
	1424008_a_at	Rbpms2	NM_028030	1.2197e-08	1.82782	2.47209e-09	2.09154	8.9666e-12	4.45712
	1416600_a_at	Rcan1	NM_001081549 /// NM_019466	1.75842e-07	1.87953	4.972e-07	1.73671	1.04524e-07	1.96303
	1450784_at	Reck	NM_016678	1.53735e-09	3.08188	1.47235e-08	2.33048	8.1992e-08	1.97406
	1426376_at	Reep5	NM_007874	5.22555e-06	1.51134	8.58601e-07	1.68789	9.77572e-07	1.67317
	1450107_a_at	Renbp	NM_001164704 /// NM_023132	4.76101e-08	1.73813	3.97238e-09	2.13254	5.41985e-09	2.07129
	1434044_at	Repin1	NM_001079901 /// NM_001079902 /// NM_001079903 /// NM_001079904 /// NM_001079905	9.00491e-08	1.75034	3.21152e-08	1.89345	4.61418e-08	1.83976
	1415737_at	Rfk	NM_019437	2.55536e-07	1.64552	8.601e-07	1.53076	5.15084e-08	1.84287
	1431829_a_at	Rgl3	NM_023622	3.0191e-06	1.8745	1.81911e-06	1.95734	3.54688e-06	1.84989
	1417466_at	Rgs5	NM_009063	1.21455e-06	2.71784	2.4634e-07	3.41813	2.39658e-08	5.23291
	1423918_at	Rhbdd1	NM_001122685 /// NM_029777	3.17273e-10	1.65705	7.29091e-11	1.83574	1.12329e-10	1.77781
	1419061_at	Rhod	NM_007485	4.01011e-08	1.55712	1.04175e-09	2.01909	4.53062e-08	1.54653
	1434628_a_at	Rhpn2	NM_027897	6.22192e-06	1.96821	2.37876e-05	1.75956	0.00016265	1.53922
	1422809_at	Rims2	NM_053271	4.70316e-06	2.17924	8.41229e-06	2.05627	3.24334e-05	1.82253
	1426884_at	Rmnd5a	NM_024288	1.85101e-08	1.97456	3.30002e-08	1.88172	4.02891e-09	2.28216
	1422603_at	Rnase4	NM_021472 /// NM_201239	3.74177e-11	2.51496	5.71801e-11	2.39766	1.47663e-09	1.78816
	1422670_at	Rnd2	NM_009708	1.20493e-06	1.70219	3.92752e-07	1.84988	6.48559e-06	1.53133
	1426404_a_at	Rnf11	NM_013876	1.27148e-10	1.56056	4.86334e-11	1.65215	9.63744e-12	1.84967
	1422959_s_at	Rnf114	NM_030743	6.05561e-05	2.1454	0.000192921	1.90935	2.25871e-05	2.39865
	1423615_at	Rnf115	NM_026406	7.04493e-05	1.662	7.06211e-05	1.66172	9.76354e-05	1.6243
	1418318_at	Rnf128	NM_023270	6.25518e-08	2.0106	1.25446e-09	3.14445	5.88226e-07	1.68844
	1420620_a_at	Rnf13	NM_001113413 /// NM_011883	4.18009e-05	1.89654	5.70821e-05	1.84565	1.51611e-05	2.08641
	1430527_a_at	Rnf167	NM_027445	2.36437e-09	2.92252	1.75977e-09	3.04385	4.70965e-08	2.08392
	1423729_a_at	Rnf181	NM_025607	2.75433e-10	2.18075	1.2429e-10	2.36695	7.58781e-10	1.98656
	1451108_at	Rnf185	NM_145355	6.08842e-09	1.87293	7.90063e-10	2.2519	5.05635e-09	1.90105
	1427231_at	Robo1	NM_019413	3.39507e-09	2.58795	3.63044e-08	2.02254	2.32185e-08	2.10753
	1423959_at	Ropn1l	NM_145852	6.21667e-07	1.65347	2.06769e-08	2.17589	7.13778e-07	1.63878
	1420583_a_at	Rora	NM_013646	6.12217e-08	2.21634	2.94363e-07	1.91722	9.20579e-09	2.75198
	1448845_at	Rpp25	NM_133982	0.000599383	1.60928	0.000159927	1.78537	5.05532e-05	1.97918
	1422552_at	Rprm	NM_023396	6.93767e-05	1.57281	2.36763e-06	2.04489	8.97698e-06	1.82107
	1419056_at	Rtn2	NM_001025364 /// NM_013648	1.62719e-09	3.06609	2.01106e-09	2.97693	1.93101e-10	4.32691
	1434743_x_at	Rusc1	NM_001083807 /// NM_001083808 /// NM_028188	4.668e-08	2.5337	1.47285e-08	2.93403	3.05245e-09	3.71863
	1417421_at	S100a1	NM_011309	8.0778e-09	2.55218	2.60301e-08	2.243	5.35544e-08	2.08962
	1416662_at	Sardh	NM_138665	4.78599e-07	1.99486	1.67647e-06	1.79812	9.03924e-06	1.59915
	1420502_at	Sat1	NM_009121	4.8812e-10	1.97754	2.67156e-10	2.08655	2.2765e-11	2.72319
	1426775_s_at	Scamp1	NM_029153	2.31517e-10	2.13549	1.08316e-10	2.30393	3.43323e-10	2.05865
	1416611_at	Scamp2	NM_022813	0.00030543	1.69812	0.000528704	1.62801	0.00112504	1.5417
	1450247_a_at	Scamp5	NM_020270	3.16304e-05	1.5705	4.61445e-05	1.53481	2.60787e-05	1.58967
	1454704_at	Scarb2	NM_007644	4.48768e-10	2.15195	1.4021e-10	2.42778	3.1906e-09	1.81965
	1422837_at	Scel	NM_022886	7.27887e-06	1.80641	4.82662e-11	15.0222	7.21192e-10	6.88475
	1450708_at	Scg2	NM_009129	6.48461e-08	2.77293	4.85001e-11	12.5422	2.37994e-10	7.93588
	1450276_a_at	Scin	NM_001146196 /// NM_009132	1.21649e-06	2.16764	2.11757e-06	2.05349	3.87058e-08	3.33717
	1426241_a_at	Scmh1	NM_001159630 /// NM_013883	1.0783e-06	1.53424	1.24469e-07	1.76031	8.81112e-08	1.80585
	1418738_at	Scn1b	NM_011322	4.8554e-09	2.0048	1.64115e-09	2.22006	2.02599e-08	1.78691
	1435767_at	Scn3b	NM_001083917 /// NM_153522 /// NM_178227	1.89279e-08	4.41987	1.40615e-09	7.87762	5.09644e-08	3.70734
	1428983_at	Scx	NM_198885	1.87708e-05	1.83017	2.54439e-05	1.78572	9.22767e-06	1.94497
	1418490_at	Sdsl	NM_133902	2.54534e-07	2.19003	7.58388e-09	3.40877	3.06733e-08	2.79345
	1415766_at	Sec22b	NM_011342	1.0436e-10	2.04304	8.34644e-11	2.08497	1.85152e-10	1.94415
	1433704_s_at	Sec62	NM_027016	1.28828e-07	1.53406	1.68367e-07	1.51209	1.80578e-07	1.50651
	1430692_a_at	Sel1l	NM_001039089 /// NM_011344	4.32858e-06	2.00864	1.90426e-05	1.77134	3.23679e-05	1.70178
	1452141_a_at	Sepp1	NM_001042613 /// NM_001042614 /// NM_009155	2.59538e-09	4.59976	2.43529e-08	3.15694	4.20135e-07	2.22256
	1433723_s_at	Serf2	NM_011354	1.75819e-08	1.77434	6.84991e-09	1.90812	6.39979e-08	1.62671
	1454811_a_at	Serinc1	NM_019760	3.69607e-05	1.52571	1.77971e-05	1.59514	9.51176e-06	1.66228
	1417815_a_at	Serinc3	NM_012032	8.2632e-07	1.65897	3.06129e-07	1.77808	1.03406e-07	1.93772
	1421921_at	Serpina3m	NM_009253	9.03503e-12	11.668	3.7098e-11	7.83242	7.95667e-11	6.49103
	1419100_at	Serpina3n	NM_009252	8.09954e-12	51.3567	2.76096e-11	29.3041	6.22355e-11	21.1246
	1418813_at	Serpina5	NM_172953	1.13397e-09	7.76023	3.71883e-10	10.5645	7.07757e-08	3.3673
	1416318_at	Serpinb1a	NM_025429	1.84277e-10	8.54196	1.18444e-11	20.6214	1.30825e-11	19.8631
	1422804_at	Serpinb6b	NM_011454	8.13264e-08	4.09813	2.31905e-08	5.23206	7.70617e-09	6.70392
	1449500_at	Serpinb7	NM_027548	0.000733239	1.60009	4.22395e-09	10.6582	1.41422e-06	3.08026
	1422601_at	Serpinb9	NM_009256	1.71008e-07	2.42419	6.91922e-06	1.7272	2.49261e-07	2.3249
	1422668_at	Serpinb9b	NM_011452	5.83698e-08	1.90756	2.51859e-10	3.61465	3.29062e-11	5.25347
	1418422_at	Serpinb9g	NM_011455	1.88078e-06	2.29077	1.50669e-06	2.34736	1.99187e-06	2.27659
	1416666_at	Serpine2	NM_009255	7.02128e-11	2.50338	3.98747e-11	2.67815	1.4398e-09	1.87343
	1416702_at	Serpini1	NM_009250	2.83026e-08	2.27876	8.23682e-09	2.61988	7.08983e-08	2.08082
	1454699_at	Sesn1	NM_001013370 /// NM_001162908	4.17611e-08	2.13267	1.60386e-07	1.89232	7.7159e-07	1.6835
	1449303_at	Sesn3	NM_030261	7.68759e-10	3.32009	3.12386e-09	2.73379	9.97245e-09	2.3833
	1416594_at	Sfrp1	NM_013834	6.02542e-10	3.63021	1.11955e-09	3.29562	4.4753e-09	2.72216
	1451529_at	Sgtb	NM_144838	1.18063e-05	1.5444	4.25728e-06	1.64554	9.63872e-06	1.56308
	1426940_at	Sidt2	NM_172257	2.28838e-09	1.94312	5.01875e-10	2.23473	1.11578e-09	2.06931
	1417354_at	Sil1	NM_030749	5.4386e-08	1.83383	1.45916e-08	2.04775	9.90682e-08	1.75371
	1423507_a_at	Sirt2	NM_001122765 /// NM_001122766 /// NM_022432	1.58303e-11	1.92093	6.73863e-12	2.0679	1.24135e-11	1.96012
	1417446_at	Slc12a4	NM_009195	6.20207e-08	1.80672	1.12751e-08	2.08453	1.05114e-08	2.09823
	1451674_at	Slc12a5	NM_020333	7.44774e-06	2.4896	2.70882e-06	2.83773	7.64493e-06	2.48169
	1418257_at	Slc12a7	NM_011390	1.07947e-11	4.75421	3.77508e-10	2.7132	1.79275e-07	1.57977
	1417884_at	Slc16a6	NM_001029842 /// NM_134038	7.4385e-07	1.68284	2.89897e-08	2.2012	4.10594e-09	2.74714
	1428379_at	Slc17a6	NM_080853	1.98902e-07	6.77243	1.62205e-05	2.92513	0.0017898	1.71091
	1453004_at	Slc22a23	NM_001033167	7.27457e-05	1.56452	1.58784e-08	3.87501	1.79043e-07	2.70399
	1423108_at	Slc25a20	NM_020520	2.65736e-06	1.68274	2.17955e-06	1.70601	1.55944e-05	1.50833
	1451489_at	Slc25a35	NM_028048	8.45815e-07	1.75395	9.57989e-07	1.7382	3.45866e-07	1.87908
	1427195_at	Slc26a2	NM_007885	3.08425e-07	1.79989	1.24844e-06	1.63291	3.07234e-07	1.80042
	1422811_at	Slc27a1	NM_011977	8.13195e-07	1.72511	3.75465e-06	1.56254	4.90689e-09	2.84971
	1455731_at	Slc29a3	NM_023596	1.75551e-07	1.8657	2.94235e-09	2.85284	6.4639e-07	1.69418
	1437052_s_at	Slc2a3	NM_011401	3.30982e-09	3.57929	2.09413e-07	2.12272	8.3084e-09	3.11175
	1450628_at	Slc2a8	NM_019488	9.91153e-09	1.97423	1.02901e-08	1.96788	5.16842e-09	2.0929
	1426668_at	Slc30a9	NM_178651	3.79258e-07	1.51065	1.00935e-07	1.63061	3.18629e-08	1.76183
	1416654_at	Slc31a2	NM_025286	1.0203e-07	2.02604	1.02689e-06	1.68937	1.42691e-06	1.65259
	1423621_a_at	Slc33a1	NM_015728	5.59835e-08	2.13434	1.95003e-08	2.37963	3.86872e-08	2.21374
	1436664_a_at	Slc35a2	NM_001083937 /// NM_078484	1.18075e-06	1.62143	9.91091e-07	1.63961	2.42379e-06	1.55255
	1419971_s_at	Slc35a5	NM_028756	4.23682e-06	1.8351	2.50809e-06	1.91666	1.54645e-05	1.6661
	1416832_at	Slc39a8	NM_001135149 /// NM_001135150 /// NM_026228	5.71469e-07	2.24769	2.98656e-08	3.26099	2.17512e-06	1.97481
	1417061_at	Slc40a1	NM_016917	2.81895e-07	2.637	7.51813e-08	3.15362	6.75274e-07	2.37787
	1460565_at	Slc41a1	NM_173865	3.4095e-09	1.75302	3.96859e-09	1.73444	1.75795e-09	1.84088
	1423865_at	Slc44a1	NM_001159633 /// NM_133891	6.59405e-08	2.32162	1.46678e-06	1.75893	2.4235e-07	2.04009
	1428065_at	Slc44a2	NM_152808	2.55508e-09	3.09282	3.42004e-08	2.2548	3.65835e-08	2.23922
	1426714_at	Slc46a1	NM_026740	6.88733e-10	2.46745	2.63639e-10	2.77061	1.31869e-09	2.29855
	1450410_a_at	Slc48a1	NM_026353	1.14503e-08	1.68364	5.8824e-08	1.52681	7.0141e-08	1.51254
	1416637_at	Slc4a2	NM_009207	2.4341e-09	2.00399	2.21091e-09	2.02106	3.22272e-09	1.95612
	1418485_at	Slc4a3	NM_009208	1.74012e-09	1.92865	4.09732e-10	2.19884	8.918e-09	1.70638
	1451879_a_at	Slc6a18	NM_001040692 /// NM_001136087 /// NM_001168643 /// NM_001168644 /// NM_001168645	1.20895e-10	5.50911	2.68534e-09	3.17504	1.78444e-06	1.65403
	1417150_at	Slc6a4	NM_010484	3.88009e-10	3.20978	9.81011e-14	26.8989	2.98978e-12	8.55658
	1417116_at	Slc6a8	NM_001142809 /// NM_001142810 /// NM_133987	2.53172e-09	2.02589	1.29762e-09	2.15556	4.54606e-10	2.40225
	1426068_at	Slc7a4	NM_144852	5.81505e-07	1.86189	4.0061e-09	3.23045	6.85419e-10	4.32665
	1438115_a_at	Slc9a3r1	NM_012030	1.12507e-07	1.84939	6.12171e-08	1.9436	5.8914e-08	1.94994
	1416081_at	Smad1	NM_008539	9.04383e-06	1.6735	4.50814e-06	1.75943	9.5779e-07	1.99837
	1450675_at	Smap2	NM_133716	1.91341e-07	1.80504	4.75862e-07	1.69082	1.21914e-06	1.59178
	1430526_a_at	Smarca2	NM_011416 /// NM_026003	6.79314e-10	2.72922	3.11848e-10	3.02608	1.13227e-09	2.56381
	1418467_at	Smarcd3	NM_025891	7.91093e-10	1.92748	4.3421e-11	2.57238	7.64923e-12	3.23658
	1416635_at	Smpdl3a	NM_020561	3.20508e-10	3.54054	3.94882e-10	3.42654	2.15911e-09	2.70325
	1418095_at	Smpx	NM_025357	2.71792e-14	35.7687	3.13887e-15	108.365	6.5806e-15	71.6124
	1423745_at	Snap47	NM_144521	4.751e-07	1.68785	8.1389e-08	1.92808	1.11869e-06	1.59747
	1416688_at	Snap91	NM_013669	2.18462e-07	2.64311	5.85106e-09	4.66764	8.98743e-08	2.9715
	1431055_a_at	Snx10	NM_001127348 /// NM_001127349 /// NM_028035	6.66316e-10	1.98686	2.86603e-09	1.77058	3.53896e-09	1.74421
	1456039_at	Snx14	NM_172926	2.77296e-06	1.55186	6.15715e-07	1.70714	1.87737e-06	1.58812
	1426584_a_at	Sord	NM_146126	6.06669e-10	2.95456	7.56771e-11	4.08395	1.73913e-09	2.58269
	1426258_at	Sorl1	NM_011436	1.69157e-07	2.62116	4.51628e-07	2.33785	1.08803e-05	1.7488
	1423362_at	Sort1	NM_019972	1.87545e-09	2.98427	1.40509e-10	4.54748	2.54116e-10	4.07946
	1424950_at	Sox9	NM_011448	3.22501e-06	2.02714	7.43125e-06	1.88232	3.15259e-05	1.68202
	1418650_at	Spata6	NM_026470	1.15367e-05	1.63687	2.30001e-05	1.56636	2.95892e-05	1.54268
	1438968_x_at	Spint2	NM_001082548 /// NM_011464	9.00783e-09	3.85016	1.80235e-07	2.51089	2.74848e-07	2.39183
	1450957_a_at	Sqstm1	NM_011018	4.28923e-07	2.13657	4.73345e-07	2.11616	3.58564e-07	2.17484
	1424588_at	Srgap3	NM_080448	8.93356e-07	1.63229	3.31919e-07	1.74533	1.73148e-06	1.56749
	1455045_at	Srr	NM_001163311 /// NM_013761	8.96029e-08	2.1034	3.68426e-08	2.2996	1.86505e-07	1.96786
	1451542_at	Ssbp2	NM_024186 /// NM_024272	0.000113708	1.79086	0.00105725	1.51664	0.000351576	1.63871
	1421915_a_at	St3gal3	NM_001161774 /// NM_009176	2.72839e-05	1.57298	1.31632e-05	1.64907	1.45848e-05	1.63776
	1449198_a_at	St3gal5	NM_001035228 /// NM_011375	1.45615e-08	1.70551	1.18713e-09	2.08065	2.51987e-10	2.43602
	1423115_at	St6galnac6	NM_001025310 /// NM_001025311 /// NM_016973	2.19276e-07	1.62571	5.9469e-07	1.5331	3.00394e-07	1.59468
	1416862_at	Stam	NM_011484	1.19841e-06	1.80562	1.0886e-06	1.81911	1.50006e-06	1.77508
	1448956_at	Stard10	NM_019990	5.95885e-12	7.41534	2.0072e-11	5.58881	9.97844e-11	4.08482
	1425533_a_at	Stau2	NM_001111272 /// NM_025303	1.2379e-09	1.69529	7.8132e-11	2.11059	1.14834e-09	1.70382
	1436945_x_at	Stim1	NM_009287	4.03735e-06	1.63442	1.381e-05	1.51712	9.08966e-07	1.81727
	1423280_at	Stmn2	NM_025285	1.50943e-08	4.67373	1.83402e-07	3.06989	8.89681e-07	2.49633
	1419097_a_at	Stom	NM_013515	2.52511e-07	2.29117	8.00069e-07	2.04281	3.82505e-08	2.87279
	1420505_a_at	Stxbp1	NM_001113569 /// NM_009295	1.76628e-07	1.67597	2.91158e-07	1.62299	5.31843e-07	1.56527
	1422692_at	Sub1	NM_011294	0.000165555	1.52951	6.00377e-05	1.63407	0.000102067	1.57709
	1430388_a_at	Sulf2	NM_028072	1.97162e-08	2.08904	4.70335e-08	1.93409	1.81718e-06	1.50971
	1424603_at	Sumf1	NM_145937	1.87559e-08	2.231	9.21055e-08	1.92576	1.27546e-07	1.87498
	1450561_a_at	Surf1	NM_013677	3.42987e-07	1.67896	1.75244e-07	1.75926	1.22558e-07	1.80647
	1452663_at	Svop	NM_026805	2.38053e-08	2.3339	6.97139e-09	2.69181	1.491e-06	1.64557
	1416472_at	Syap1	NM_025932	8.85475e-10	1.69068	4.93999e-10	1.75968	1.73988e-09	1.61981
	1451484_a_at	Syn1	NM_001110780 /// NM_013680	5.34968e-06	1.96451	4.97236e-07	2.51313	7.83549e-08	3.21642
	1416098_at	Syngr3	NM_011522	0.000184345	1.67266	0.000270539	1.62613	0.000714932	1.5211
	1449264_at	Syt11	NM_018804	2.15934e-11	2.24888	7.67913e-12	2.51562	8.20583e-12	2.49649
	1422878_at	Syt12	NM_134164	4.48965e-12	3.3948	2.89087e-10	2.06471	9.4019e-12	3.04705
	1451045_at	Syt13	NM_030725	1.57978e-05	1.63612	8.02008e-06	1.71495	1.04912e-07	2.58294
	1422955_at	Syt17	NM_138649	1.22648e-05	2.13451	1.49108e-05	2.09275	0.000609359	1.54361
	1417336_a_at	Sytl4	NM_013757	7.05443e-06	1.82529	1.53648e-06	2.08725	2.9472e-07	2.48805
	1435964_a_at	Taok3	NM_001081308	6.7356e-05	1.57377	1.929e-06	2.08084	1.20445e-06	2.17993
	1416016_at	Tap1	NM_001161730 /// NM_013683	2.09428e-08	1.89757	4.17942e-09	2.19352	1.41987e-07	1.6519
	1453913_a_at	Tap2	NM_011530	1.0669e-07	2.11957	1.40078e-06	1.71397	1.78099e-06	1.68566
	1421812_at	Tapbp	NM_001025313 /// NM_009318	2.05936e-10	2.07046	4.67491e-09	1.6343	3.27585e-10	1.98684
	1426899_at	Tbc1d23	NM_026254	7.96308e-08	2.71896	7.5784e-08	2.73626	1.73347e-07	2.47314
	1448028_at	Tbc1d24	NM_001163847 /// NM_001163848 /// NM_001163849 /// NM_001163850 /// NM_001163851	2.77906e-05	1.64194	7.78383e-08	2.92254	4.43693e-08	3.16487
	1416996_at	Tbc1d8	NM_018775	3.61958e-07	1.99513	1.96391e-07	2.11113	1.42559e-05	1.53109
	1434330_at	Tbcel	NM_173038	8.46931e-11	1.96244	7.01503e-12	2.5125	1.68767e-11	2.28262
	1422219_a_at	Tbx20	NM_020496 /// NM_194263	1.85715e-06	1.83552	3.76528e-07	2.11115	1.07133e-06	1.92046
	1424531_a_at	Tcea3	NM_011542	2.97387e-09	3.5676	3.4833e-08	2.53814	4.97735e-07	1.9397
	1450961_a_at	Tceal3 /// Tceal5 /// Tceal6	NM_001029978 /// NM_025355 /// NM_177919	3.42483e-05	1.61561	9.92784e-09	4.00326	2.53994e-05	1.64846
	1434149_at	Tcf4	NM_001083967 /// NM_013685	9.09222e-08	2.07411	1.11543e-06	1.69576	6.00031e-06	1.5269
	1433471_at	Tcf7	NM_009331	1.23728e-06	2.25674	3.1399e-07	2.6436	3.04936e-06	2.06093
	1429427_s_at	Tcf7l2	NM_001142918 /// NM_001142919 /// NM_001142920 /// NM_001142921 /// NM_001142922	6.63339e-06	2.11538	1.90094e-06	2.41999	7.85524e-06	2.08029
	1448200_at	Tcn2	NM_001130458 /// NM_001130459 /// NM_015749	5.87082e-10	4.29462	5.03796e-10	4.41794	1.65006e-09	3.59519
	1420123_at	Tcta	NM_133986	1.38563e-10	2.42789	1.63489e-10	2.38403	9.454e-11	2.53609
	1423989_at	Tecpr1	NM_027410	1.8072e-10	2.1282	6.02859e-10	1.91394	6.57722e-10	1.90045
	1419381_at	Terf2ip	NM_020584	1.05788e-05	1.50563	5.14256e-06	1.56928	9.73568e-06	1.51256
	1418744_s_at	Tesc	NM_021344	0.000102574	1.53735	1.60801e-06	2.12841	2.90049e-05	1.67058
	1420719_at	Tex15	NM_031374	1.37462e-05	1.88889	4.30826e-05	1.72272	3.77548e-06	2.1294
	1423250_a_at	Tgfb2	NM_009367	8.16246e-09	2.05234	2.22416e-08	1.88367	6.81846e-10	2.67323
	1418520_at	Tgoln1	NM_009443	6.50742e-07	1.65298	1.1768e-07	1.87069	1.92439e-09	2.87267
	1423307_s_at	Tgoln1 /// Tgoln2	NM_009443 /// NM_009444	3.48612e-10	1.71407	1.05723e-10	1.87007	5.09347e-12	2.49805
	1449009_at	Tgtp1 /// Tgtp2	NM_001145164 /// NM_011579	4.63026e-10	5.99848	1.48316e-10	7.90079	3.63535e-10	6.33963
	1427936_at	Thnsl1	NM_001001297 /// NM_177588	0.000160944	1.6896	0.000332067	1.60226	0.000354901	1.59478
	1426501_a_at	Tifa	NM_145133	2.85924e-08	2.60319	4.34095e-08	2.47754	3.34015e-09	3.50974
	1420924_at	Timp2	NM_011594	2.4782e-05	1.93645	0.000219073	1.62521	0.000248134	1.61092
	1419088_at	Timp3	NM_011595	5.29989e-08	3.68764	1.53763e-08	4.60517	1.9315e-08	4.409
	1426100_a_at	Tk2	NM_021028	2.69066e-05	1.73559	2.04914e-05	1.77228	9.90838e-05	1.5834
	1419132_at	Tlr2	NM_011905	2.11889e-06	1.96957	4.97099e-05	1.55756	5.35058e-06	1.82174
	1428050_a_at	Tmbim4	NM_026617	3.51212e-09	2.27311	5.57e-10	2.81658	5.29554e-09	2.18072
	1423770_at	Tmc6	NM_145439 /// NM_181321	9.76312e-09	2.43325	2.11719e-08	2.23925	1.17966e-07	1.91116
	1426711_at	Tmco3	NM_172282	2.62636e-06	1.74417	2.2883e-06	1.76199	7.64206e-06	1.62066
	1448422_at	Tmed4	NM_134020	6.46823e-08	1.6797	4.75023e-08	1.71502	3.22639e-08	1.76233
	1426649_at	Tmeff1	NM_021436	3.60823e-06	1.5588	5.19749e-08	2.1558	1.43098e-06	1.65078
	1426435_at	Tmem135	NM_028343	3.45984e-07	1.84837	8.57617e-09	2.67598	2.53417e-08	2.35849
	1423909_at	Tmem176a	NM_001098271 /// NM_025326	1.49156e-09	2.97537	7.72311e-08	1.93743	2.20854e-07	1.78268
	1418004_a_at	Tmem176b	NM_001164207 /// NM_001164208 /// NM_001164209 /// NM_023056	2.44124e-11	2.57692	8.53707e-10	1.83274	1.02294e-09	1.80792
	1426628_at	Tmem184c	NM_145599	1.58789e-07	1.58117	3.49425e-08	1.74338	6.99546e-08	1.66329
	1416261_at	Tmem19	NM_133683	1.4484e-07	1.75587	1.83294e-07	1.72673	1.67724e-07	1.73756
	1430421_a_at	Tmem205	NM_178577	1.13195e-07	2.02418	4.63843e-08	2.20382	3.63332e-07	1.83511
	1417174_at	Tmem218	NM_025464	4.39855e-07	1.99996	3.69001e-07	2.03199	2.21161e-07	2.13251
	1454632_at	Tmem229b	NM_001170401 /// NM_178745	7.05203e-06	1.94299	1.17392e-06	2.3193	1.02114e-06	2.35533
	1448340_at	Tmem30a	NM_133718	1.62077e-05	1.71255	1.32925e-05	1.7378	6.42772e-06	1.83896
	1416710_at	Tmem35	NM_026239	1.93137e-08	2.99799	2.66642e-09	4.09742	2.83482e-09	4.05319
	1424700_at	Tmem38b	NM_028053	1.14098e-06	1.65787	5.01153e-07	1.75503	1.25206e-07	1.95875
	1424966_at	Tmem40	NM_001168256 /// NM_001168257 /// NM_001168258 /// NM_001168259 /// NM_144805	1.19271e-06	2.1355	1.15355e-06	2.14258	7.07299e-05	1.54946
	1422587_at	Tmem45a	NM_019631	2.38824e-09	2.03324	5.95923e-09	1.88188	4.14545e-09	1.93853
	1421491_a_at	Tmem49	NM_029478	2.58549e-05	2.52099	6.52767e-06	3.04528	4.19655e-05	2.3748
	1423707_at	Tmem50b	NM_030018	4.89845e-07	1.55944	2.48458e-07	1.6241	2.00489e-07	1.64625
	1424039_at	Tmem66	NM_026432	4.62446e-07	1.84198	3.36333e-07	1.88978	3.00901e-07	1.90723
	1419557_a_at	Tmem9	NM_001160145 /// NM_001160146 /// NM_025439	3.06582e-09	2.01651	3.17077e-09	2.01052	2.67205e-08	1.7045
	1452446_a_at	Tmub2	NM_028076	5.04304e-08	1.93407	4.48009e-08	1.95354	2.60185e-07	1.70697
	1452130_at	Tmx2	NM_025868	1.72627e-06	2.00421	1.69484e-06	2.00757	3.12466e-06	1.9024
	1422303_a_at	Tnfrsf18	NM_009400 /// NM_021985	1.14245e-09	3.00347	4.6388e-09	2.51343	5.13529e-07	1.65824
	1450731_s_at	Tnfrsf21	NM_178589	1.0826e-06	1.76842	2.03604e-09	3.55987	2.7433e-10	5.12417
	1422924_at	Tnfsf9	NM_009404	3.91479e-09	2.68381	6.40364e-10	3.45629	1.60325e-07	1.85146
	1418370_at	Tnnc1	NM_009393	2.22706e-14	16.639	2.55267e-14	15.8658	3.90215e-15	32.9819
	1418726_a_at	Tnnt2	NM_001130174 /// NM_001130175 /// NM_001130176 /// NM_001130177 /// NM_001130178	5.43606e-12	18.5596	3.25245e-12	22.5343	3.90122e-13	58.0901
	1426545_at	Tnrc6b	NM_144812 /// NM_177124	3.59265e-06	1.56177	6.47626e-06	1.51027	2.85848e-06	1.58324
	1423176_at	Tob1	NM_009427	1.13464e-08	2.19096	4.99779e-09	2.387	1.12361e-07	1.79665
	1421998_at	Tor3a	NM_023141	1.81704e-07	2.52569	4.01241e-08	3.07611	2.12107e-08	3.38201
	1434930_at	Tpcn1	NM_145853	1.24863e-06	1.59512	1.85747e-08	2.22821	1.69959e-07	1.8298
	1418412_at	Tpd52l1	NM_009413	8.36666e-10	2.70859	4.34119e-10	2.95099	1.19023e-09	2.59395
	1417107_at	Tpd52l2	NM_025482	8.47969e-08	1.88752	3.77187e-08	2.02255	4.79424e-08	1.98017
	1434768_at	Tpp1	NM_009906	1.55314e-11	3.66865	3.86906e-12	4.6974	4.86028e-11	3.0852
	1460276_a_at	Tpra1	NM_011906	4.4879e-08	1.83134	1.56338e-08	1.99724	3.39868e-08	1.87166
	1451172_at	Tprgl	NM_026388	5.95522e-10	1.57451	3.91297e-10	1.61374	3.15299e-10	1.63513
	1417034_at	Trappc6a	NM_025960	5.63665e-08	1.61578	1.717e-08	1.74731	4.3008e-08	1.64318
	1419630_a_at	Trim11	NM_053168	1.4126e-06	1.69875	4.2745e-07	1.85675	4.3991e-06	1.57833
	1417027_at	Trim2	NM_030706	1.00433e-08	2.033	2.31073e-09	2.34952	3.46254e-09	2.25179
	1427476_a_at	Trim32	NM_001161782 /// NM_053084	6.58749e-08	1.54238	3.89168e-08	1.58943	9.28648e-08	1.51398
	1424275_s_at	Trim41	NM_145377	1.29085e-08	2.02308	1.11253e-09	2.6122	4.28136e-09	2.24826
	1421201_a_at	Tro	NM_001002272 /// NM_019548	8.80031e-08	1.96701	2.2906e-07	1.81938	9.06445e-09	2.46716
	1416926_at	Trp53inp1	NM_021897	3.69674e-09	3.78784	3.60152e-09	3.80452	7.20063e-09	3.40149
	1452646_at	Trp53inp2	NM_178111	1.16758e-08	1.88743	1.65278e-08	1.83648	1.58422e-09	2.26475
	1425742_a_at	Tsc22d1	NM_001177751 /// NM_009366 /// NM_207652	1.45627e-07	1.84591	2.09163e-07	1.79527	2.96707e-07	1.74969
	1440230_at	Tsku	NM_001024619 /// NM_001168539 /// NM_001168540 /// NM_001168541	1.15287e-07	1.68941	3.57415e-07	1.57377	1.27822e-07	1.67783
	1454604_s_at	Tspan12	NM_173007	2.59158e-08	3.06744	2.1627e-08	3.14837	1.87015e-09	4.77255
	1418643_at	Tspan13	NM_025359	2.94286e-08	3.41663	1.06369e-08	4.04674	7.14352e-07	2.26218
	1424334_at	Tspan17	NM_028841	2.06495e-07	1.79012	1.61206e-09	2.93928	4.61279e-08	2.02434
	1416009_at	Tspan3	NM_019793	9.56914e-10	1.69528	5.75456e-10	1.75545	3.80587e-10	1.80895
	1417502_at	Tspan7	NM_019634	1.04505e-05	1.61079	1.47206e-09	4.44752	3.31364e-06	1.74281
	1424649_a_at	Tspan8	NM_001168679 /// NM_001168680 /// NM_146010	2.24117e-09	4.29963	9.46566e-13	47.7695	2.01069e-11	13.9703
	1415908_at	Tspyl1	NM_009433	1.81813e-06	1.79231	2.27776e-06	1.76211	7.06764e-06	1.6285
	1426223_at	Ttc39c	NM_028341	1.03867e-07	1.65596	5.7553e-09	2.07167	7.33225e-08	1.69439
	1436833_x_at	Ttll1	NM_178869	1.24167e-06	1.54591	5.50676e-07	1.62275	7.40936e-08	1.87078
	1415978_at	Tubb3	NM_023279	2.45746e-10	4.84634	2.06983e-09	3.34365	8.70812e-11	6.03617
	1416689_at	Tuft1	NM_011656	6.76118e-07	1.94288	4.37797e-07	2.01896	5.45578e-08	2.50319
	1434681_at	Txlng	NM_178935	1.26067e-06	1.77746	2.19851e-06	1.70714	3.33366e-06	1.65915
	1427050_at	Txndc16	NM_172597	6.13876e-07	2.19969	2.78198e-06	1.91022	1.00817e-06	2.09416
	1415996_at	Txnip	NM_001009935 /// NM_023719	1.21479e-10	2.56849	5.79247e-09	1.78595	6.08527e-08	1.53777
	1436890_at	Uap1l1	NM_001033293	1.30043e-09	2.2874	8.41609e-10	2.3965	1.84093e-10	2.88061
	1426971_at	Uba7	NM_023738	2.79239e-09	2.53267	1.04151e-09	2.86406	4.49146e-10	3.22096
	1423106_at	Ube2b	NM_009458	4.47231e-10	1.95737	2.91225e-10	2.03156	2.76723e-10	2.04085
	1424358_at	Ube2e2	NM_144839	2.05234e-12	2.29938	6.34428e-12	2.06042	8.89035e-12	1.99969
	1418631_at	Ube2h	NM_001169576 /// NM_001169577 /// NM_009459	1.75672e-09	1.72869	3.11026e-09	1.66416	1.50196e-10	2.10801
	1417172_at	Ube2l6	NM_019949	2.04649e-06	1.83978	3.54469e-07	2.15034	9.39218e-08	2.47906
	1423461_a_at	Ubl3	NM_011908	6.31507e-10	1.84399	2.75415e-09	1.66251	4.29373e-09	1.61708
	1425020_at	Ubxn2a	NM_145441	1.88823e-08	1.7546	2.64487e-09	2.05627	1.22391e-09	2.21314
	1424783_a_at	Ugt1a1 /// Ugt1a10 /// Ugt1a2 /// Ugt1a5 /// Ugt1a6a /// Ugt1a6b /// Ugt1a7c /// Ugt1a9	NM_013701 /// NM_145079 /// NM_201410 /// NM_201641 /// NM_201642 /// NM_201643	1.84478e-10	3.7126	1.61459e-09	2.71428	9.30778e-09	2.22645
	1418123_at	Unc119	NM_011676	5.30525e-07	2.09126	4.25197e-07	2.1365	3.71573e-06	1.77202
	1423817_s_at	Use1	NM_001145780 /// NM_025917	1.54156e-06	1.81783	4.59243e-06	1.6781	2.12881e-05	1.52386
	1423777_at	Usp20	NM_028846	1.81932e-06	1.90116	1.59855e-06	1.92213	4.93473e-05	1.51002
	1422883_at	Usp8	NM_019729	2.33826e-05	1.53865	3.3347e-05	1.50743	5.52025e-06	1.68779
	1420833_at	Vamp2	NM_009497	3.4103e-05	1.78066	1.22682e-05	1.94118	2.65722e-05	1.81691
	1434796_at	Vamp4	NM_016796	3.12475e-10	2.27497	1.053e-09	2.02486	5.82015e-09	1.76591
	1430522_a_at	Vamp5	NM_001080742 /// NM_016872	1.58561e-06	1.65623	2.40547e-07	1.9044	3.36011e-06	1.57956
	1426269_at	Vamp7	NM_011515	7.40329e-09	1.81833	4.52973e-09	1.88932	2.2981e-08	1.67865
	1418486_at	Vnn1	NM_011704	3.90183e-09	5.34149	5.93466e-09	4.89916	1.37937e-09	6.75468
	1423812_s_at	Vopp1	NM_146168	4.09473e-08	1.65033	4.95993e-09	1.92446	1.03685e-07	1.56048
	1428109_at	Vps11	NM_027889	2.66177e-05	1.50679	2.47692e-05	1.51292	1.83549e-05	1.5393
	1421050_at	Vps25	NM_026776	3.48097e-06	1.81547	7.55912e-07	2.07139	4.59876e-06	1.77672
	1433665_at	Vps41	NM_172120	4.9057e-06	1.70077	2.44535e-06	1.79002	1.31037e-05	1.59304
	1416989_at	Vps53	NM_026664	5.26668e-11	1.64252	7.18238e-11	1.6117	5.44796e-11	1.63907
	1449441_a_at	Wbp1	NM_001083922 /// NM_001083923 /// NM_016757	4.95221e-08	1.81376	3.0074e-08	1.8859	3.62709e-07	1.58625
	1448121_at	Wbp2	NM_016852	7.18404e-06	1.56564	1.3568e-06	1.74813	2.28743e-06	1.68477
	1418359_at	Wbscr27	NM_024479	2.17935e-09	2.59358	1.93828e-09	2.63064	1.14938e-09	2.80961
	1448102_a_at	Wdr61	NM_001025375 /// NM_001025376 /// NM_023191	2.77807e-10	1.67166	5.52802e-12	2.31576	1.20295e-10	1.76961
	1434560_at	Wdtc1	NM_199306	2.44016e-06	1.81777	6.71385e-06	1.68653	3.63219e-06	1.76313
	1448411_at	Wfs1	NM_011716	1.88999e-08	1.80682	7.69611e-12	4.85247	1.52606e-11	4.26171
	1423824_at	Wls	NM_026582	6.4088e-08	2.24158	1.23134e-07	2.10135	4.28455e-07	1.88256
	1416334_at	Wwox	NM_019573	1.42814e-05	1.80545	9.27141e-06	1.87051	2.11919e-06	2.1416
	1417818_at	Wwtr1	NM_001168281 /// NM_133784	5.22294e-08	1.54967	8.879e-09	1.73069	1.60689e-08	1.66333
	1425928_at	Xkr6	NM_173393	2.9814e-05	1.54698	1.12848e-05	1.64534	4.95002e-05	1.5019
	1426992_at	Xpr1	NM_011273	6.64115e-09	1.66488	1.3291e-08	1.59505	1.10487e-08	1.61278
	1438415_s_at	Yipf2	NM_138303	2.08103e-06	2.2498	6.75303e-06	2.00163	0.000281872	1.51014
	1451284_at	Yipf3	NM_145353	1.90545e-09	1.81314	7.84217e-10	1.94536	8.2726e-09	1.63947
	1426416_a_at	Yipf4	NM_026417	3.85912e-08	1.67363	6.11439e-08	1.62528	2.22289e-07	1.50945
	1426624_a_at	Ypel3	NM_025347 /// NM_026875	3.95594e-10	2.10994	9.95896e-10	1.94409	3.49937e-09	1.7637
	1433593_at	Ypel5	NM_027166	7.18504e-09	3.32816	5.33504e-09	3.48521	7.20219e-09	3.32696
	1422064_a_at	Zbtb20	NM_019778 /// NM_181058	1.7016e-07	1.87142	3.0563e-08	2.18195	2.18059e-07	1.83503
	1454884_at	Zbtb46	NM_027656 /// NM_028125	2.87016e-05	1.55957	3.34744e-06	1.80984	3.28714e-05	1.5468
	1415940_at	Zfand2a	NM_001159908 /// NM_133349	4.34978e-08	1.57452	3.16902e-09	1.88242	1.91889e-09	1.96182
	1419954_s_at	Zfand3	NM_148926	4.32248e-07	1.53767	6.56307e-08	1.72968	4.52418e-08	1.77631
	1457285_at	Zfp187	NM_001013786	1.53103e-07	1.56756	2.22929e-08	1.77658	2.95422e-08	1.74108
	1424301_at	Zfp219	NM_027248	1.74357e-07	1.53581	2.04643e-08	1.75741	2.0713e-08	1.75589
	1427104_at	Zfp612	NM_175480	2.38224e-05	1.73826	1.38833e-05	1.81304	7.6596e-05	1.60014
	1452588_at	Zfp688	NM_026999	9.28805e-06	1.86395	7.20967e-06	1.90441	2.57844e-05	1.71982
	1451046_at	Zfpm1	NM_009569	4.22481e-08	2.09777	1.35792e-08	2.35307	3.00726e-08	2.16756
	1424550_at	Zfyve27	NM_001164531 /// NM_177319	1.58374e-06	1.51461	1.796e-07	1.73365	3.42426e-08	1.97364
	1448875_at	Zhx1	NM_001042438 /// NM_009572	3.28349e-09	2.06041	5.08541e-10	2.49508	9.66599e-11	3.08437
	1418801_at	Zkscan1	NM_029869 /// NM_133906	1.85528e-06	1.83464	4.69054e-06	1.71091	3.4502e-05	1.50702
	1434016_at	Znrf2	NM_199143	1.9964e-07	1.69377	3.50286e-07	1.63263	3.39145e-09	2.42187
	Downregulated Genes: Common of TF Grp 1 Vs MEF AND TF Grp 2 Vs MEF AND TF Grp 3 Vs MEF
				TF Grp 1 Vs MEF		TF Grp 2 Vs MEF		TF Grp 3 Vs MEF
	Column ID	Gene Symbol	Accession #	P-Value	Fold Change	P-Value	Fold Change	P-Value	Fold Change
	1454161_s_at	0610007P14Rik	NM_021446	2.42803e-07	-1.56928	5.73226e-08	-1.71951	2.98853e-08	-1.80198
	1428679_s_at	0610010K14Rik	NM_001177601 /// NM_001177603 /// NM_001177606 /// NM_001177607 /// NM_026757 //	1.03042e-05	-1.76255	8.41591e-06	-1.79027	2.13387e-06	-2.01067
	1426467_s_at	0610037L13Rik	NM_028754	3.14834e-06	-1.71449	3.91415e-06	-1.68848	3.59346e-06	-1.69857
	1424318_at	1110067D22Rik	NM_173752	2.56506e-07	-1.63508	1.84215e-08	-1.98994	3.93425e-08	-1.86802
	1427932_s_at	1200003I10Rik /// 1200015M12Rik /// A130040M12Rik /// E430024C06Rik	NR_002860	1.80111e-11	-5.82056	5.52422e-11	-4.62052	1.43203e-10	-3.88873
	1435137_s_at	1200015M12Rik /// A130040M12Rik /// E430024C06Rik	NR_002860	1.17825e-10	-6.03375	4.1679e-10	-4.63496	5.00118e-10	-4.47669
	1428684_at	1500001M20Rik	NM_026894	1.68088e-06	-1.78198	1.79025e-06	-1.77354	5.34016e-06	-1.64226
	1429122_a_at	1700040I03Rik	NM_001163427 /// NM_028505 /// NR_028081	1.09797e-07	-2.38572	1.61444e-08	-3.03376	6.80754e-08	-2.51995
	1424796_at	1700054N08Rik	NM_028536	0.000912403	-1.531	0.000425252	-1.6151	0.000310982	-1.65286
	1417886_at	1810009A15Rik	NM_025463	1.20963e-07	-1.62861	1.8985e-07	-1.58464	3.20584e-08	-1.78197
	1423289_a_at	1810029B16Rik	NM_025465	1.02603e-08	-2.38698	3.97348e-08	-2.08067	2.48943e-08	-2.17615
	1429061_at	1810063B05Rik	NM_174987	3.59281e-07	-2.06642	2.21537e-07	-2.16498	1.96708e-05	-1.53431
	1424520_at	2010305A19Rik	NM_027250	2.42153e-06	-1.72902	2.34696e-06	-1.73293	4.40315e-06	-1.65867
	1454047_a_at	2410017P07Rik	NM_026643 /// NM_029132	4.72514e-06	-1.56457	9.54398e-07	-1.73704	5.67109e-07	-1.80534
	1419798_at	2610019E17Rik	XR_105882 /// XR_107046	1.34092e-07	-1.93271	1.05293e-07	-1.97314	2.25529e-07	-1.85228
	1417921_at	2610029G23Rik	NM_026312	1.83337e-08	-1.81901	3.54647e-08	-1.73361	5.88476e-09	-1.99543
	1428483_a_at	2610039C10Rik	NM_025642	1.27641e-07	-3.03869	5.93993e-08	-3.40587	6.95472e-08	-3.32376
	1439516_at	2610201A13Rik	---	9.42536e-06	-1.65611	1.93482e-05	-1.58052	1.18868e-05	-1.63065
	1452877_at	2700029M09Rik	NM_028299	7.18765e-08	-1.91419	1.30153e-06	-1.56371	4.66124e-07	-1.66662
	1436349_at	2700094K13Rik	NM_001033166 /// NM_001037279	1.91254e-08	-2.90622	9.83384e-09	-3.19207	1.69248e-08	-2.95507
	1427141_at	2700099C18Rik	NR_024720	6.41562e-08	-2.40996	1.03334e-07	-2.28799	1.24763e-07	-2.24333
	1448947_at	2810004N23Rik	NM_025615	4.15902e-07	-1.68894	6.71226e-07	-1.63663	2.73875e-06	-1.50685
	1428452_at	2810025M15Rik	NR_027984	8.7209e-08	-1.76618	5.5688e-08	-1.82635	8.93314e-09	-2.13792
	1428529_at	2810026P18Rik	XM_925560 /// XM_986352	1.64233e-06	-1.62166	2.35676e-06	-1.58581	6.43653e-07	-1.72657
	1419152_at	2810417H13Rik	NM_026515	5.6791e-08	-4.54636	2.21841e-08	-5.51031	5.24714e-08	-4.61665
	1424014_at	2900092E17Rik	NM_030240	0.000470401	-1.51752	0.000139562	-1.64756	0.000113068	-1.67302
	1424327_at	3200002M19Rik	NM_027532	1.19625e-08	-2.22631	1.27047e-08	-2.21282	1.51093e-08	-2.17496
	1453238_s_at	3930401B19Rik /// A130040M12Rik /// E430024C06Rik	NR_002860	6.60214e-10	-6.50257	2.76858e-09	-4.77272	5.53377e-09	-4.18739
	1433954_at	4632419I22Rik	---	4.04237e-08	-1.57151	6.16902e-09	-1.77481	2.14547e-09	-1.92612
	1436234_at	4732471D19Rik	NM_176987	1.18094e-07	-1.96424	4.4538e-07	-1.7669	8.43925e-07	-1.68879
	1448235_s_at	4932431P20Rik /// Hmg1l1 /// Hmgb1 /// Hmgb1l	NM_001111282 /// NM_010439 /// XR_035401 /// XR_035432	1.89569e-08	-3.11544	1.64901e-08	-3.17923	7.99661e-09	-3.55251
	1453107_s_at	4933413G19Rik /// Foxm1 /// Pebp1	NM_008021 /// NM_018858 /// NM_027697	1.74265e-09	-13.2119	9.19926e-10	-16.4014	2.65389e-09	-11.5631
	1429207_at	5730408K05Rik	NR_027866	2.92088e-06	-1.99854	1.48401e-06	-2.13131	4.42826e-06	-1.92587
	1430701_a_at	5730528L13Rik	NM_001145924 /// NM_001145925 /// NM_028137	6.22914e-07	-2.03721	3.38643e-07	-2.15948	8.72788e-07	-1.97609
	1452313_at	5930416I19Rik	NR_027359 /// NR_027360	1.32984e-05	-1.60923	3.20628e-06	-1.77742	1.52995e-05	-1.59491
	1428013_at	6030458C11Rik	NM_001166360 /// NM_029998	8.14209e-06	-1.53499	4.20173e-06	-1.59675	8.54122e-06	-1.5308
	1433685_a_at	6430706D22Rik /// Hjurp	NM_198652 /// XR_107269	1.04777e-09	-4.18272	4.79133e-10	-4.85004	5.00006e-10	-4.80927
	1452215_at	9130401M01Rik	NM_029418	1.47811e-05	-1.7074	2.22291e-05	-1.65881	7.64402e-06	-1.79425
	1438441_at	A330033J07Rik	XR_105535	9.35971e-08	-3.56637	1.40036e-07	-3.34569	2.45307e-07	-3.07669
	1452099_at	AA408296	NM_145415	7.34715e-06	-1.88163	2.87862e-06	-2.04579	5.07366e-06	-1.94273
	1424006_at	Aarsd1	NM_144829	1.27222e-07	-2.00719	3.36315e-08	-2.28323	3.23072e-08	-2.2929
	1435630_s_at	Acat2	NM_009338	1.4937e-08	-2.49622	3.13031e-09	-3.0484	1.58882e-09	-3.36729
	1425195_a_at	Acat2 /// Acat3	NM_009338 /// NM_153151	8.05985e-06	-1.58687	1.24409e-06	-1.80559	9.31543e-07	-1.84702
	1456728_x_at	Aco1	NM_007386	5.737e-08	-1.57942	2.89773e-08	-1.64634	6.34444e-08	-1.57024
	1427735_a_at	Acta1	NM_009606	4.0092e-11	-9.03659	7.40576e-11	-7.67684	5.4365e-08	-2.42654
	1416569_at	Actl6a	NM_019673	9.34223e-06	-2.12055	1.41801e-05	-2.03519	1.34237e-05	-2.04597
	1417976_at	Ada	NM_007398	2.43783e-07	-2.57879	5.9632e-07	-2.32586	4.55695e-08	-3.23464
	1421171_at	Adam12	NM_007400	1.29128e-07	-2.16909	1.70107e-08	-2.7247	1.50302e-07	-2.13698
	1450716_at	Adamts1	NM_009621	1.86501e-06	-1.84084	1.75494e-08	-3.03855	1.0568e-08	-3.27116
	1422561_at	Adamts5	NM_011782	3.32322e-05	-1.83438	4.83154e-07	-2.89751	6.20287e-07	-2.80111
	1450393_a_at	Adat3 /// Scamp4	NM_001100606 /// NM_019575	3.60344e-06	-1.57597	4.56259e-07	-1.81428	1.82584e-06	-1.64447
	1416077_at	Adm	NM_009627	2.32645e-11	-3.8376	4.18408e-12	-5.29791	1.80456e-12	-6.37536
	1418372_at	Adsl	NM_009634	2.55976e-06	-1.7909	3.5617e-06	-1.74699	2.78588e-06	-1.77938
	1424712_at	Ahctf1	NM_026375	9.35795e-08	-2.15956	1.47085e-07	-2.06809	1.24557e-06	-1.73572
	1424263_at	Aif1l	NM_145144	9.64866e-08	-2.09924	1.04469e-07	-2.08356	1.67027e-07	-1.99625
	1424151_at	Aimp2	NM_001172146 /// NM_146165	3.83393e-07	-1.69138	5.67437e-07	-1.64804	4.12719e-07	-1.68299
	1448450_at	Ak2	NM_001033966 /// NM_016895	2.26415e-09	-1.9618	3.28935e-09	-1.9019	1.20813e-08	-1.72525
	1450983_at	Akap8	NM_019774	4.20924e-07	-1.83286	4.32658e-07	-1.82893	2.62764e-06	-1.61175
	1424877_a_at	Alad	NM_008525	3.10542e-06	-1.76285	3.89786e-07	-2.10215	1.00844e-06	-1.92878
	1418681_at	Alg13	NM_026247 /// NR_037145	5.47867e-06	-1.5254	5.05687e-06	-1.53231	5.8571e-06	-1.51971
	1451478_at	Angptl7	NM_001039554	1.08527e-05	-1.91299	0.000110132	-1.60129	1.32692e-05	-1.8801
	1454801_at	Ankrd28	NM_001024604	4.03603e-06	-1.65082	1.03499e-06	-1.82074	2.82805e-07	-2.03147
	1423577_at	Ankrd32	NM_134071	3.01066e-09	-2.04641	5.04228e-09	-1.9561	2.16173e-08	-1.74723
	1433543_at	Anln	NM_028390	8.94306e-10	-6.50792	1.27256e-09	-5.99942	3.5622e-09	-4.82406
	1417082_at	Anp32b	NM_130889	4.91661e-09	-2.03343	2.0338e-09	-2.21077	1.31257e-09	-2.31254
	1420592_a_at	Anp32e	NM_023210	2.2e-10	-2.39275	1.54341e-10	-2.48968	5.21779e-10	-2.1874
	1416135_at	Apex1	NM_009687	1.63235e-09	-1.7603	4.31756e-09	-1.64904	7.30543e-10	-1.86959
	1425954_a_at	Apex2	NM_029943	9.03602e-05	-1.56606	0.000117003	-1.54084	6.54729e-05	-1.59912
	1451038_at	Apln	NM_013912	5.92637e-05	-1.56076	1.47838e-06	-2.07834	1.09296e-06	-2.14034
	1416371_at	Apod	NM_007470	5.78775e-05	-2.13905	1.17343e-05	-2.57656	1.02467e-05	-2.62185
	1423801_a_at	Aprt	NM_009698	2.24617e-06	-1.54899	1.59564e-06	-1.58036	1.42727e-07	-1.86879
	1416203_at	Aqp1	NM_007472	0.000822357	-1.95046	0.000284789	-2.1937	1.56701e-07	-8.70088
	1426454_at	Arhgdib	NM_007486	6.00642e-08	-2.26773	3.80086e-09	-3.1958	4.17627e-10	-4.63854
	1448660_at	Arhgdig	NM_008113	2.36412e-07	-2.11762	1.19518e-07	-2.26794	2.12872e-08	-2.77366
	1424020_at	Arl6ip6	NM_022989	8.77359e-07	-1.68129	2.77348e-07	-1.82752	1.98343e-06	-1.59536
	1423714_at	Asf1b	NM_024184	4.26594e-09	-6.07809	2.77431e-09	-6.72206	4.57223e-09	-5.98321
	1422814_at	Aspm	NM_009791	6.60097e-09	-5.26747	2.62758e-09	-6.46556	7.11748e-09	-5.18515
	1434561_at	Asxl1	NM_001039939	4.61048e-08	-1.75317	1.43183e-08	-1.91807	4.73863e-08	-1.74974
	1438178_x_at	Atad3a	NM_179203	8.06754e-09	-1.73636	1.55223e-08	-1.66182	1.79923e-08	-1.64623
	1452013_at	Atp10a	NM_009728	9.59937e-09	-2.01139	3.12296e-09	-2.2375	3.21544e-09	-2.23088
	1427197_at	Atr	NM_019864	3.10162e-07	-1.86126	2.39175e-07	-1.90099	1.09967e-06	-1.69446
	1424511_at	Aurka	NM_011497	1.73131e-08	-9.45003	8.05889e-09	-11.8747	4.31171e-08	-7.39051
	1424128_x_at	Aurkb	NM_011496	6.09984e-10	-6.97457	2.79837e-10	-8.51775	4.63121e-10	-7.46873
	1418603_at	Avpr1a	NM_016847	3.37562e-09	-4.2571	4.83565e-09	-3.99211	2.01538e-09	-4.69243
	1437667_a_at	Bach2	NM_001109661	1.74964e-07	-2.97466	5.30583e-05	-1.6673	8.9068e-07	-2.41968
	1421081_a_at	Banf1	NM_001038231 /// NM_011793	4.86725e-09	-1.68257	6.14701e-09	-1.65731	1.39001e-08	-1.57718
	1460713_at	BC048355	NM_207161	3.82845e-06	-2.29621	2.85088e-07	-3.20895	3.10129e-07	-3.16887
	1437696_at	BC049807	NM_001002008	1.24584e-05	-2.09916	1.08033e-05	-2.12955	1.03872e-05	-2.1381
	1415936_at	Bcar3	NM_013867	3.18553e-06	-1.84321	1.7409e-07	-2.43976	2.89578e-07	-2.30587
	1430111_a_at	Bcat1	NM_001024468 /// NM_007532	1.03573e-05	-1.50022	4.12754e-07	-1.85776	3.14434e-06	-1.60857
	1449523_at	Bcl7c	NM_009746	1.0862e-06	-1.54838	1.67425e-07	-1.74476	5.21643e-08	-1.90801
	1428844_a_at	Bclaf1	NM_001025392 /// NM_001025393 /// NM_153787	5.08543e-09	-1.75925	6.40443e-09	-1.73094	2.39238e-09	-1.86133
	1424278_a_at	Birc5	NM_001012273 /// NM_009689	1.35416e-08	-10.5739	6.09812e-09	-13.5841	1.06902e-08	-11.3597
	1448953_at	Blm	NM_001042527 /// NM_007550	2.24438e-07	-4.05659	1.50686e-07	-4.36572	2.38641e-07	-4.01222
	1417040_a_at	Bok	NM_016778	2.40347e-09	-3.67033	6.25483e-09	-3.16575	2.90481e-07	-2.02749
	1424629_at	Brca1	NM_009764	3.68872e-08	-4.39624	1.92414e-08	-4.99459	1.44362e-07	-3.46983
	1419076_a_at	Brca2	NM_001081001 /// NM_009765	6.34135e-08	-2.89005	7.61794e-08	-2.81998	1.25081e-07	-2.64604
	1424046_at	Bub1	NM_001113179 /// NM_009772	7.39488e-09	-8.79149	1.77707e-09	-13.4964	7.07457e-09	-8.89946
	1416961_at	Bub1b	NM_009773	3.70619e-10	-3.8474	8.5478e-11	-5.05272	2.67447e-10	-4.07058
	1416815_s_at	Bub3	NM_009774	2.0663e-10	-1.77723	1.89961e-10	-1.78812	1.13745e-10	-1.85858
	1450742_at	Bysl	NM_016859	2.92934e-06	-1.68169	7.07027e-06	-1.58801	3.57708e-06	-1.65911
	1423040_at	Bzw1	NM_025824	1.91687e-08	-1.79029	3.37218e-08	-1.71955	3.43032e-08	-1.71753
	1422606_at	C1qtnf3	NM_030888	3.3505e-08	-11.1526	2.29861e-08	-12.5525	7.43859e-08	-8.83489
	1454779_s_at	C230052I12Rik	NM_178643	5.23791e-08	-2.05743	3.64699e-08	-2.12864	1.10702e-07	-1.92656
	1449698_at	C330027C09Rik	NM_172616	1.38931e-05	-1.57783	3.4062e-06	-1.73361	1.0252e-05	-1.60821
	1434767_at	C79407	NM_172578	5.65866e-08	-4.64986	4.84734e-08	-4.79435	1.01905e-07	-4.16065
	1452829_at	Cad	NM_023525	3.14271e-06	-1.63077	9.99821e-06	-1.52084	4.06394e-06	-1.60435
	1450355_a_at	Capg	NM_001042534 /// NM_007599	4.64556e-08	-1.67186	1.79646e-08	-1.78583	4.08255e-09	-2.01264
	1424547_at	Car10	NM_028296	3.59511e-06	-2.17141	6.87571e-06	-2.03688	1.91804e-05	-1.85815
	1422519_at	Cask	NM_009806	3.39538e-07	-1.59893	4.18515e-07	-1.57908	4.31312e-07	-1.57629
	1449217_at	Casp8ap2	NM_001122978 /// NM_011997	1.44273e-07	-1.98417	1.56447e-08	-2.48256	4.80457e-08	-2.20008
	1421934_at	Cbx5	NM_001076789 /// NM_001110216 /// NM_007626	1.90149e-07	-2.17227	1.66207e-07	-2.20181	3.01399e-07	-2.07752
	1437592_x_at	Ccdc101	NM_029339	5.70313e-07	-2.00667	5.42075e-07	-2.0159	2.48955e-07	-2.17072
	1418778_at	Ccdc109b	NM_025779	8.66989e-08	-2.35009	1.7288e-08	-2.85486	1.86175e-08	-2.82699
	1449345_at	Ccdc34	NM_026613	5.04022e-06	-1.81326	9.25978e-07	-2.10306	3.09656e-07	-2.35504
	1424971_at	Ccdc99	NM_027411	9.93893e-09	-4.09329	8.45321e-09	-4.21446	8.18234e-09	-4.23956
	1419473_a_at	Cck	NM_031161	0.00256225	-1.73337	0.00201945	-1.77318	0.000290535	-2.17523
	1420380_at	Ccl2	NM_011333	2.80257e-07	-3.48307	1.39892e-07	-3.91312	2.46828e-07	-3.5554
	1422029_at	Ccl20	NM_001159738 /// NM_016960	4.32254e-07	-2.10102	6.55096e-07	-2.02093	2.02888e-06	-1.83526
	1421228_at	Ccl7	NM_013654	5.67798e-07	-3.1696	1.19969e-06	-2.84855	1.46031e-06	-2.77402
	1417910_at	Ccna2	NM_009828	2.24179e-08	-5.22858	6.21437e-09	-7.00055	1.15137e-08	-6.04929
	1416076_at	Ccnb1	NM_172301	1.67856e-09	-9.17195	6.48925e-10	-12.1559	2.12618e-09	-8.59428
	1450920_at	Ccnb2	NM_007630	3.0734e-07	-5.33048	4.53517e-08	-8.48052	8.99989e-08	-7.0913
	1416492_at	Ccne1	NM_007633	1.84166e-07	-1.79285	7.06453e-08	-1.93468	5.05881e-08	-1.99101
	1422535_at	Ccne2	NM_001037134 /// NM_009830	7.74802e-10	-6.61239	6.24298e-10	-6.96553	2.263e-09	-5.20911
	1422513_at	Ccnf	NM_007634	3.97619e-09	-3.73396	5.96553e-09	-3.49615	1.07276e-08	-3.1967
	1425658_at	Cd109	NM_153098	1.27606e-08	-3.36059	1.18891e-09	-5.13263	1.14434e-09	-5.17327
	1416664_at	Cdc20	NM_023223	2.00154e-10	-5.07986	7.27439e-11	-6.33098	1.32398e-10	-5.53918
	1417131_at	Cdc25a	NM_007658	2.67357e-07	-1.66477	7.53762e-07	-1.56177	8.74563e-07	-1.54852
	1421963_a_at	Cdc25b	NM_001111075 /// NM_023117	7.35719e-08	-2.99926	1.23379e-08	-3.9677	3.04194e-08	-3.41817
	1422252_a_at	Cdc25c	NM_009860	7.86993e-06	-2.18869	5.82417e-06	-2.26009	1.41835e-05	-2.06194
	1424376_at	Cdc42ep1	NM_027219	1.72459e-06	-1.56568	3.43073e-07	-1.73823	4.81544e-07	-1.69757
	1416575_at	Cdc45	NM_001161623 /// NM_009862	2.44783e-08	-3.83986	2.20967e-08	-3.90803	2.74935e-08	-3.76494
	1417019_a_at	Cdc6	NM_001025779 /// NM_011799	2.66954e-09	-6.24584	1.54831e-09	-7.11445	2.53757e-09	-6.31968
	1426002_a_at	Cdc7	NM_009863	9.60793e-09	-3.3501	4.83237e-09	-3.7387	6.35444e-09	-3.57473
	1452040_a_at	Cdca3	NM_013538	3.33323e-08	-6.95496	1.30731e-08	-8.88222	1.76281e-08	-8.18945
	1423682_a_at	Cdca4	NM_028023	1.69401e-06	-2.1275	1.03902e-06	-2.23597	7.28224e-07	-2.32264
	1416802_a_at	Cdca5	NM_026410	3.63847e-09	-5.859	1.67014e-09	-7.03145	2.20686e-09	-6.57372
	1428069_at	Cdca7	NM_025866	1.18612e-07	-2.56666	2.15115e-08	-3.22721	5.02507e-08	-2.86286
	1451306_at	Cdca7l	NM_146040	9.72086e-07	-2.05698	1.47949e-07	-2.50807	9.39637e-08	-2.64985
	1448314_at	Cdk1	NM_007659	3.56582e-09	-5.06579	1.19904e-09	-6.43316	2.24722e-09	-5.58348
	1416873_a_at	Cdk2	NM_016756 /// NM_183417	2.22357e-06	-1.84343	3.47544e-07	-2.17821	8.37371e-07	-2.0033
	1426885_a_at	Cdk2ap1	NM_013812	2.92146e-09	-1.75576	9.5365e-09	-1.62377	3.28027e-09	-1.74147
	1422440_at	Cdk4	NM_009870	7.1342e-06	-1.60084	4.30803e-06	-1.65397	1.12175e-06	-1.82287
	1424143_a_at	Cdt1	NM_026014	1.62866e-10	-5.52156	4.48186e-11	-7.45549	1.48171e-10	-5.63539
	1415704_a_at	Cdv3	NM_001134426 /// NM_001134427 /// NM_175565 /// NM_175833	6.54721e-11	-1.93408	9.15896e-11	-1.88218	1.42988e-10	-1.81855
	1423895_a_at	Celf2	NM_001110228 /// NM_001110229 /// NM_001110230 /// NM_001110231 /// NM_001110232	2.7967e-09	-2.16709	1.30251e-09	-2.34334	3.89152e-09	-2.09973
	1450842_a_at	Cenpa	NM_007681	1.75188e-09	-3.25717	4.92713e-08	-2.16848	1.21182e-10	-5.21844
	1426051_a_at	Cenpb	NM_007682	4.51345e-05	-1.53984	9.73478e-06	-1.7027	2.06863e-05	-1.61708
	1439040_at	Cenpe	NM_173762	1.34545e-08	-8.36081	1.0221e-08	-9.01396	4.84524e-08	-6.07783
	1427161_at	Cenpf	NM_001081363	3.09293e-09	-5.69045	7.72319e-10	-7.93213	1.94455e-09	-6.31915
	1422016_a_at	Cenph	NM_021886	9.59974e-09	-4.80135	4.42985e-09	-5.64082	5.08586e-09	-5.47458
	1418264_at	Cenpk	NM_021790 /// NM_181061	3.10646e-09	-4.64128	2.12659e-09	-5.00349	2.54989e-09	-4.82446
	1418184_at	Cenpm	NM_001080158 /// NM_025639 /// NM_178269	6.12049e-08	-2.55374	1.90736e-08	-2.96652	2.12531e-08	-2.92286
	1427105_at	Cenpn	NM_028131	5.58858e-09	-3.1036	3.58108e-09	-3.31362	6.42698e-09	-3.04265
	1418542_s_at	Cenpo	NM_134046	2.30406e-06	-1.68501	5.96495e-07	-1.86315	3.86668e-07	-1.93116
	1423620_at	Cenpq	NM_031863	1.4754e-07	-3.05231	5.1432e-08	-3.58475	1.37381e-07	-3.08374
	1452242_at	Cep55	NM_001164362 /// NM_028293 /// NM_028760	6.36988e-12	-7.71463	5.55092e-12	-7.99358	9.16085e-12	-7.04426
	1423877_at	Chaf1b	NM_028083	3.83224e-09	-3.18089	2.54943e-09	-3.38119	2.29607e-09	-3.43636
	1449415_at	Chd1l	NM_026539	7.98779e-08	-2.23415	3.04802e-08	-2.48135	1.42212e-07	-2.11003
	1449708_s_at	Chek1	NM_007691	1.48111e-08	-4.46535	7.2254e-08	-3.39832	1.75113e-08	-4.32717
	1422758_at	Chst2	NM_018763	8.40785e-07	-2.87219	8.2573e-08	-4.1463	1.64706e-07	-3.67652
	1449402_at	Chst7	NM_021715	1.82666e-06	-1.60864	1.11258e-06	-1.66062	1.60461e-06	-1.62178
	1452098_at	Chtf18	NM_145409	2.00006e-08	-3.75377	1.42195e-08	-3.97981	1.89087e-08	-3.78943
	1425830_a_at	Cinp	NM_026048	5.64786e-08	-2.20781	6.66406e-08	-2.17161	5.13779e-08	-2.22913
	1427669_a_at	Cit	NM_007708	1.45449e-06	-1.82113	1.55789e-06	-1.8114	8.22213e-07	-1.90729
	1421267_a_at	Cited2	NM_010828	1.45518e-06	-2.38912	2.28706e-07	-3.02433	2.00401e-06	-2.30528
	1434748_at	Ckap2	NM_001004140	2.39569e-08	-2.90258	8.33623e-09	-3.38084	5.825e-09	-3.57728
	1416698_a_at	Cks1b	NM_016904	5.512e-10	-2.25063	1.22933e-10	-2.66309	1.8182e-10	-2.54091
	1417457_at	Cks2	NM_025415	1.12172e-09	-2.94939	5.1517e-10	-3.29646	4.7003e-10	-3.34238
	1437270_a_at	Clcf1	NM_019952	1.31694e-06	-2.02869	4.22767e-07	-2.26995	1.80094e-06	-1.97197
	1429763_at	Cnih4	NM_030131	5.70744e-08	-1.86612	2.67111e-07	-1.66868	1.47308e-07	-1.73791
	1426683_at	Cnot6	NM_212484	6.9194e-08	-1.74946	3.06675e-08	-1.8596	2.07508e-08	-1.9192
	1423285_at	Coch	NM_001198835 /// NM_007728	1.63587e-09	-11.8885	1.71835e-09	-11.7081	1.72294e-09	-11.6984
	1450567_a_at	Col2a1	NM_001113515 /// NM_031163	0.0170289	-2.03657	0.000227227	-4.47348	0.0118351	-2.15613
	1419703_at	Col5a3	NM_016919	1.35895e-06	-2.53127	9.76714e-07	-2.63678	4.67363e-06	-2.20221
	1460248_at	Cpxm2	NM_018867	2.62386e-05	-1.82857	2.16484e-06	-2.32281	1.12892e-06	-2.50341
	1448326_a_at	Crabp1	NM_013496	1.00162e-08	-15.0251	1.35013e-06	-4.24429	3.04139e-08	-10.5245
	1453092_at	Crct1	NM_028798	1.06484e-05	-1.67834	3.58521e-06	-1.81963	8.16653e-07	-2.06793
	1416326_at	Crip1	NM_007763	2.48125e-07	-2.55427	1.39343e-08	-3.87234	1.17242e-08	-3.99004
	1435800_a_at	Csda	NM_011733 /// NM_139117	4.78819e-09	-1.78988	1.62558e-09	-1.94866	3.08537e-09	-1.85032
	1448914_a_at	Csf1	NM_001113529 /// NM_001113530 /// NM_007778	1.20594e-07	-1.95936	3.92028e-09	-2.82705	1.12189e-07	-1.97164
	1423341_at	Cspg4	NM_139001	1.66974e-07	-2.1071	1.73311e-08	-2.7041	7.40356e-07	-1.84987
	1452352_at	Ctla2b	NM_001145801 /// NM_007797	7.96058e-08	-2.16384	2.44413e-07	-1.95146	1.12326e-07	-2.09312
	1422592_at	Ctnnd2	NM_008729	6.00932e-08	-2.98469	1.29605e-06	-2.08823	4.18942e-07	-2.3455
	1448591_at	Ctss	NM_021281	5.68555e-05	-1.6032	3.61668e-05	-1.6531	1.45363e-05	-1.76713
	1448844_at	Cyb5b	NM_025558	3.86914e-08	-2.43838	2.53907e-08	-2.56089	2.7105e-08	-2.54107
	1422533_at	Cyp51	NM_020010	2.75789e-08	-2.46724	2.8836e-09	-3.32613	1.96438e-09	-3.5304
	1418758_a_at	Cyth3	NM_001163548 /// NM_011182	2.57207e-09	-1.65749	7.66468e-11	-2.19455	2.01675e-11	-2.53253
	1435697_a_at	Cytip	NM_139200	4.69059e-06	-1.80493	1.11768e-05	-1.69189	3.15584e-06	-1.86321
	1454648_s_at	D10Wsu102e	NM_026579	1.6593e-08	-1.55924	1.8658e-08	-1.54904	1.49328e-08	-1.56858
	1417821_at	D17H6S56E-5	NM_033075	1.25262e-08	-5.58965	3.67995e-09	-7.45722	8.346e-09	-6.12073
	1448440_x_at	D17Wsu104e	NM_080837	2.04565e-06	-1.52671	2.72586e-06	-1.50299	2.13467e-06	-1.52311
	1423463_a_at	D2Ertd750e	NM_026412	5.83408e-09	-6.58031	3.52769e-09	-7.44592	5.94707e-09	-6.55036
	1442484_at	D9Ertd306e	---	8.07943e-06	-1.99783	8.27521e-06	-1.99341	3.45863e-05	-1.76483
	1419275_at	Dazap1	NM_001122604 /// NM_001122605 /// NM_133188	7.82829e-10	-1.78872	5.36281e-10	-1.84014	1.28956e-09	-1.72649
	1417318_at	Dbc1	NM_019967	1.09521e-07	-2.3529	2.81772e-08	-2.76563	6.46898e-08	-2.49717
	1418334_at	Dbf4	NM_001190717 /// NM_013726	1.39427e-10	-3.78697	1.14536e-10	-3.91511	2.6631e-10	-3.41314
	1428838_a_at	Dck	NM_007832	4.24288e-06	-1.77998	2.94906e-06	-1.83122	1.45564e-06	-1.94195
	1424080_at	Dcps	NM_027030	2.79768e-05	-1.5583	4.36394e-06	-1.76781	4.07589e-07	-2.17384
	1416439_at	Dctpp1	NM_023203	3.38392e-09	-2.73278	2.20778e-09	-2.88914	1.64389e-09	-3.00758
	1426215_at	Ddc	NM_001190448 /// NM_016672	0.000114635	-1.5117	4.22333e-06	-1.91452	8.73246e-05	-1.5366
	1416751_a_at	Ddx20	NM_017397	5.60658e-07	-1.91523	4.09041e-07	-1.96769	8.5702e-07	-1.84976
	1448270_at	Ddx21	NM_019553	4.60915e-07	-1.91946	7.40402e-07	-1.8464	4.77616e-07	-1.91372
	1424161_at	Ddx27	NM_153065	1.42133e-07	-1.6833	2.64845e-08	-1.90633	1.53559e-07	-1.67469
	1423643_at	Ddx39	NM_197982	1.03969e-10	-2.96091	1.14938e-10	-2.92098	7.73978e-09	-1.87932
	1452659_at	Dek	NM_025900	4.11853e-08	-2.33029	4.22879e-09	-3.092	3.1043e-09	-3.23405
	1420368_at	Denr	NM_026603	1.27452e-07	-1.82818	2.03215e-07	-1.76526	1.80059e-07	-1.78103
	1424292_at	Depdc1a	NM_001172092 /// NM_001172093 /// NM_029523	1.38101e-07	-3.94862	3.64036e-08	-5.09402	9.33483e-08	-4.23728
	1421534_at	Dfna5	NM_018769	3.46424e-09	-1.87521	5.1715e-10	-2.22312	1.4157e-09	-2.02145
	1451895_a_at	Dhcr24	NM_053272	8.28916e-08	-1.66166	3.24743e-09	-2.15088	2.38759e-09	-2.21704
	1419172_at	Dhfr	NM_010049	1.08535e-10	-6.10499	7.56595e-11	-6.6386	9.33557e-11	-6.31947
	1417582_s_at	Dhodh	NM_020046	1.10961e-06	-1.66619	5.09129e-07	-1.75918	2.91448e-07	-1.8349
	1422944_a_at	Diap3	NM_019670	2.28483e-08	-2.48098	6.65028e-07	-1.80411	3.68979e-08	-2.3513
	1426290_at	Dimt1	NM_025447	2.46216e-08	-2.05735	7.53568e-08	-1.86951	6.35024e-08	-1.89551
	1426609_at	Dis3	NM_028315	1.12481e-09	-2.90173	6.49388e-10	-3.13166	2.22247e-09	-2.65838
	1455730_at	Dlgap5	NM_001145949 /// NM_144553	4.06097e-09	-4.19889	2.44194e-09	-4.61782	3.35492e-09	-4.3485
	1449939_s_at	Dlk1	NM_001190703 /// NM_001190704 /// NM_001190705 /// NM_010052 /// NR_033813	0.000172491	-2.1177	1.41402e-06	-4.2394	9.66141e-07	-4.56274
	1452210_at	Dna2	NM_177372	1.49183e-08	-3.24154	1.55195e-07	-2.39334	1.39006e-07	-2.42322
	1460711_at	Dnajc21	NM_030046	9.35494e-08	-1.65079	5.68143e-08	-1.70606	3.55139e-07	-1.52561
	1426473_at	Dnajc9	NM_134081	1.75525e-07	-1.65312	2.53544e-07	-1.61523	1.35783e-08	-2.00657
	1422946_a_at	Dnmt1	NM_010066	5.70531e-09	-2.9191	2.784e-09	-3.23118	4.09538e-09	-3.05594
	1417790_at	Dok1	NM_010070	3.64246e-08	-1.8328	6.20003e-09	-2.13464	3.09333e-09	-2.28848
	1426739_at	Donson	NM_021720	4.02594e-08	-2.41212	4.5174e-08	-2.38141	5.95523e-08	-2.311
	1452647_a_at	Dph2	NM_026344	0.000104084	-1.69393	0.000159387	-1.64167	8.81113e-05	-1.71548
	1452839_at	Dph5	NM_027193	4.94857e-08	-2.43731	4.52409e-08	-2.46237	4.07942e-07	-1.97369
	1423767_at	Dpy30	NM_001146222 /// NM_001146223 /// NM_001146224 /// NM_024428	4.62348e-08	-1.95408	2.82565e-08	-2.04054	2.0325e-08	-2.10366
	1417139_at	Dsn1	NM_025853	2.16658e-07	-2.18484	1.71542e-07	-2.23741	1.23582e-07	-2.31607
	1434695_at	Dtl	NM_029766	6.59636e-09	-3.4964	1.91188e-09	-4.32112	2.16899e-09	-4.22248
	1438096_a_at	Dtymk	NM_001105667 /// NM_023136	4.03336e-07	-2.13438	1.47442e-07	-2.37	7.67804e-08	-2.5548
	1448830_at	Dusp1	NM_013642	3.26464e-07	-1.96983	7.09769e-07	-1.84635	1.55428e-06	-1.73972
	1419270_a_at	Dut	NM_001159646 /// NM_023595	1.4787e-08	-2.83427	3.63612e-09	-3.4695	4.75699e-09	-3.32848
	1434981_at	E130303B06Rik	NM_198299	8.71451e-08	-1.87026	1.03135e-07	-1.84548	7.2967e-08	-1.8973
	1436186_at	E2f8	NM_001013368	3.62927e-10	-5.02259	1.84743e-10	-5.79404	2.7503e-10	-5.31844
	1416301_a_at	Ebf1	NM_007897	8.41327e-08	-2.22101	1.26045e-08	-2.76155	1.09584e-08	-2.81217
	1452751_at	Ebf3	NM_001113414 /// NM_001113415 /// NM_010096	0.000175153	-1.56623	1.97589e-05	-1.83945	9.05657e-05	-1.63769
	1428315_at	Ebna1bp2	NM_026932	1.02519e-09	-2.20294	2.12052e-09	-2.05586	4.08469e-09	-1.94155
	1419513_a_at	Ect2	NM_001177625 /// NM_001177626 /// NM_007900	1.71292e-09	-4.68252	4.42307e-10	-6.23794	8.04323e-10	-5.46309
	1428135_a_at	Eef1d	NM_023240 /// NM_029663	1.66622e-07	-2.34855	3.8899e-07	-2.1503	1.15403e-07	-2.44714
	1419332_at	Egfl6	NM_019397	0.00154549	-1.56216	1.59376e-06	-3.26908	1.59658e-08	-8.48986
	1426394_at	Eif3j	NM_144545	6.43563e-08	-1.81591	3.30716e-07	-1.62209	3.70423e-07	-1.61074
	1430980_a_at	Eif4a1	NM_001159375 /// NM_144958	1.23132e-08	-1.55507	1.9034e-08	-1.51863	1.53118e-08	-1.53648
	1423220_at	Eif4e	NM_007917	7.76049e-08	-1.56647	5.31235e-08	-1.60167	1.57941e-07	-1.50656
	1437859_x_at	Eif5a	NM_001166589 /// NM_001166590 /// NM_001166591 /// NM_001166592 /// NM_001166593	9.54292e-09	-1.74055	2.92449e-08	-1.61743	3.32107e-08	-1.60501
	1448151_at	Elavl1	NM_010485	4.00806e-08	-1.59776	1.04438e-08	-1.74334	5.1251e-08	-1.57486
	1423820_at	Elof1	NM_170777	5.10034e-08	-1.74738	5.67911e-08	-1.73416	2.39096e-07	-1.58096
	1417403_at	Elovl6	NM_130450	9.62873e-07	-1.50678	3.74314e-08	-1.86288	4.36048e-09	-2.26349
	1435054_at	Eme1	NM_177752	7.1157e-09	-2.84993	3.67537e-09	-3.12193	6.40201e-09	-2.89036
	1416393_at	Emg1	NM_013536	1.33066e-07	-1.65446	8.4622e-08	-1.70485	1.28424e-07	-1.65826
	1423705_at	Enoph1	NM_001163035 /// NM_026421 /// NR_027990	3.43983e-07	-2.26343	2.01794e-07	-2.3986	4.59383e-07	-2.1967
	1429411_a_at	Eny2	NM_175009	2.25408e-06	-1.757	3.84829e-06	-1.69089	1.44197e-06	-1.81768
	1425574_at	Epha3	NM_010140	3.45765e-05	-1.81659	7.25181e-06	-2.0914	4.19055e-05	-1.78833
	1424766_at	Ercc6l	NM_146235	5.51271e-09	-4.78868	1.90234e-09	-5.9973	5.60966e-09	-4.7722
	1452406_x_at	Erdr1	NM_133362	2.33312e-08	-1.98175	3.49522e-08	-1.91505	6.09023e-07	-1.56902
	1435561_at	Erf	NM_010155	2.00008e-06	-1.51113	2.29597e-07	-1.72745	2.74037e-08	-2.04851
	1418827_at	Eri1	NM_026067	1.41001e-07	-1.70752	3.75361e-08	-1.88417	2.26451e-07	-1.65449
	1435390_at	Eri2	NM_027698	4.72738e-06	-1.74131	1.7147e-06	-1.88496	9.28793e-07	-1.9871
	1416129_at	Errfi1	NM_133753	1.93494e-06	-1.82537	7.87087e-08	-2.48409	8.91084e-08	-2.4488
	1453064_at	Etaa1	NM_026576	6.10389e-07	-2.45224	1.14283e-07	-3.04275	1.45623e-07	-2.94106
	1426725_s_at	Ets1	NM_001038642 /// NM_011808	1.3582e-06	-2.21274	4.6599e-06	-1.96473	7.00235e-06	-1.89598
	1418026_at	Exo1	NM_012012	5.54212e-09	-6.15879	3.34204e-09	-6.94327	4.66136e-09	-6.4113
	1452012_a_at	Exosc1	NM_001164561 /// NM_025644	4.35665e-07	-1.63928	1.50624e-07	-1.76226	3.37603e-07	-1.6666
	1426630_at	Exosc2	NM_144886	6.27666e-09	-2.4772	2.09112e-09	-2.83524	2.76074e-09	-2.73533
	1448365_at	Exosc7	NM_001081188	3.8885e-07	-2.02285	2.88938e-07	-2.07921	1.02987e-07	-2.30605
	1416544_at	Ezh2	NM_001146689 /// NM_007971	3.61408e-10	-3.52364	4.67787e-10	-3.38482	8.78293e-10	-3.08456
	1448931_at	F2rl1	NM_007974	3.89089e-10	-5.63658	2.44071e-10	-6.25661	3.27757e-10	-5.85305
	1427147_at	F730047E07Rik	NM_199467	5.26359e-10	-2.84608	3.67925e-10	-2.98651	1.34462e-09	-2.53324
	1417023_a_at	Fabp4	NM_024406	7.20526e-08	-3.95784	5.22878e-09	-6.81459	4.37037e-09	-7.12086
	1416022_at	Fabp5	NM_010634	6.90128e-11	-7.42235	9.70857e-11	-6.82416	3.08914e-10	-5.26289
	1416021_a_at	Fabp5 /// Gm3601	NM_010634 /// XR_105655	4.48625e-11	-4.47483	4.17876e-11	-4.5352	1.98716e-10	-3.46665
	1423680_at	Fads1	NM_146094	1.95607e-08	-1.72866	3.63876e-09	-1.96823	4.11823e-09	-1.94767
	1419031_at	Fads2	NM_019699	2.96944e-07	-2.20967	2.1268e-06	-1.84776	5.55977e-08	-2.67121
	1422628_at	Fam111a	NM_026640	3.90768e-09	-5.27393	7.49611e-10	-7.74752	1.28261e-09	-6.77696
	1424813_at	Fam149b	NM_001024512 /// NM_001177633 /// NM_172379	2.64748e-05	-1.76407	2.14369e-05	-1.79366	7.0308e-06	-1.97205
	1423440_at	Fam33a	NM_025377	5.23379e-10	-3.00356	2.57918e-10	-3.32709	2.83559e-10	-3.28009
	1432013_a_at	Fam54a	NM_027930	1.14165e-07	-1.85065	1.04094e-07	-1.86423	6.86547e-08	-1.92871
	1452073_at	Fam64a	NM_144526	3.9473e-09	-7.01682	1.62391e-09	-8.8396	2.54016e-09	-7.84396
	1460555_at	Fam65b	NM_001080381 /// NM_029679 /// NM_178658	2.23422e-10	-2.30376	8.07289e-10	-2.03417	2.29533e-10	-2.29726
	1426986_at	Fam76b	NM_176836	4.75057e-05	-1.5226	2.71313e-05	-1.57501	2.22646e-05	-1.59476
	1418856_a_at	Fanca	NM_016925	1.01024e-06	-2.38166	3.93654e-07	-2.66574	6.72129e-07	-2.49666
	1427953_at	Fanci	NM_145946	1.68188e-06	-2.06062	2.33537e-06	-1.99881	6.14295e-07	-2.28021
	1423624_at	Fancl	NM_025923	1.11195e-07	-1.9721	3.43006e-08	-2.20113	4.94265e-08	-2.12364
	1447935_at	Fancm	NM_178912	7.63078e-07	-1.55156	1.08478e-06	-1.5214	5.44886e-07	-1.58226
	1417552_at	Fap	NM_007986	9.63859e-10	-2.6842	2.52947e-09	-2.39736	6.4512e-10	-2.82511
	1423828_at	Fasn	NM_007988	1.96901e-06	-1.64785	3.5573e-06	-1.58737	2.49371e-06	-1.62291
	1416684_at	Fbl	NM_007991	8.57991e-09	-2.59155	8.19252e-09	-2.60606	8.17397e-09	-2.60678
	1423418_at	Fdps	NM_134469	6.38893e-09	-2.07252	1.59353e-09	-2.38294	8.22164e-08	-1.69363
	1421731_a_at	Fen1	NM_007999	8.69535e-09	-3.29692	5.12702e-09	-3.58006	7.54607e-09	-3.36886
	1418497_at	Fgf13	NM_010200	4.81956e-08	-2.42301	8.21657e-09	-3.02753	1.45127e-06	-1.7699
	1422430_at	Fignl1	NM_001163359 /// NM_001163360 /// NM_021891	1.19035e-11	-4.41322	3.4714e-12	-5.65403	5.85054e-12	-5.06702
	1452720_a_at	Fip1l1	NM_001159573 /// NM_001159574 /// NM_024183	3.66106e-06	-1.5411	1.74651e-06	-1.61076	9.27959e-07	-1.67816
	1416858_a_at	Fkbp3	NM_013902	1.11067e-05	-1.81375	8.26439e-05	-1.57078	5.9321e-06	-1.91083
	1416362_a_at	Fkbp4	NM_010219	3.97453e-09	-1.86394	6.7883e-10	-2.17715	3.28191e-10	-2.3454
	1416125_at	Fkbp5	NM_010220	1.66993e-06	-1.9685	1.76134e-07	-2.47471	4.66848e-07	-2.22395
	1419300_at	Flt1	NM_010228	2.65669e-08	-2.18984	1.82511e-09	-3.00349	8.30196e-09	-2.4802
	1444052_at	Flt4	NM_008029	2.16066e-10	-2.1487	3.83471e-11	-2.58617	2.29326e-09	-1.76511
	1427671_a_at	Fmn1	NM_001043322 /// NM_010230	6.13057e-07	-1.77539	1.00648e-07	-2.063	7.2509e-07	-1.7536
	1431226_a_at	Fndc4	NM_022424	1.11118e-06	-2.06296	5.30302e-08	-2.91825	1.4678e-08	-3.52837
	1417487_at	Fosl1	NM_010235	6.04297e-09	-2.68383	4.51456e-09	-2.78512	2.47744e-09	-3.01883
	1416693_at	Foxc2	NM_013519	6.45016e-08	-2.15422	6.17427e-08	-2.16348	6.35876e-07	-1.77183
	1428353_at	Foxk2	NM_001080932	1.88407e-07	-1.545	1.29054e-07	-1.57876	1.30455e-07	-1.57776
	1417748_x_at	Foxm1	NM_008021	6.69395e-09	-2.72993	8.12301e-09	-2.66446	9.04684e-09	-2.62935
	1454831_at	Foxn2	NM_180974	3.42141e-07	-1.8462	2.55749e-07	-1.88992	2.2057e-07	-1.91316
	1448378_at	Fscn1	NM_007984	7.60114e-09	-1.87131	3.44325e-08	-1.67767	4.28125e-09	-1.96164
	1421365_at	Fst	NM_008046	4.55449e-08	-1.71588	1.29411e-08	-1.88413	1.42307e-09	-2.30977
	1451026_at	Ftsj3	NM_025310	1.19687e-05	-1.70997	4.30025e-05	-1.56897	3.00655e-05	-1.60522
	1433482_a_at	Fubp1	NM_057172	4.98673e-08	-1.70398	3.26426e-08	-1.75504	7.41379e-08	-1.65979
	1451285_at	Fus	NM_139149	1.28734e-09	-2.18063	1.13277e-09	-2.20841	9.63463e-10	-2.24473
	1427282_a_at	Fxn	NM_008044	8.36629e-07	-2.42827	2.69631e-07	-2.7926	5.596e-07	-2.54633
	1418296_at	Fxyd5	NM_001111073 /// NM_008761	5.1288e-06	-1.75215	7.15068e-07	-2.06712	5.77251e-07	-2.10977
	1419719_at	Gabrb1	NM_008069	1.01396e-08	-2.97944	4.63133e-08	-2.46034	3.40731e-06	-1.6763
	1423537_at	Gap43	NM_008083	8.49889e-06	-1.94955	5.6263e-05	-1.67468	1.72636e-07	-3.03593
	1418305_s_at	Gar1	NM_026578	3.24422e-07	-1.80308	1.18787e-07	-1.95549	1.3339e-07	-1.93627
	1416283_at	Gart	NM_010256	4.20036e-09	-1.79639	2.52438e-08	-1.59488	2.31235e-08	-1.60324
	1424843_a_at	Gas5	NR_002840	2.09013e-08	-2.83037	1.81552e-08	-2.88397	1.09945e-07	-2.3213
	1455904_at	Gas5 /// Snord47	NR_002840 /// NR_028543	4.24665e-08	-3.00363	6.65687e-08	-2.82527	1.75954e-07	-2.50228
	1418240_at	Gbp2	NM_010260	3.03468e-05	-1.6251	1.09217e-07	-2.76744	5.32645e-07	-2.29406
	1417823_at	Gcat	NM_001161712 /// NM_013847	5.75977e-10	-2.31488	1.23731e-10	-2.76839	1.33864e-08	-1.75835
	1418627_at	Gclm	NM_008129	3.31012e-08	-1.61365	7.04669e-09	-1.78992	2.49427e-08	-1.64217
	1424300_at	Gemin6	NM_026053	1.86985e-08	-2.85537	1.85778e-08	-2.85784	2.59158e-08	-2.73635
	1459917_at	Ggnbp2	NM_153144	6.16663e-07	-1.81659	7.94695e-07	-1.78185	1.09403e-05	-1.50493
	1451501_a_at	Ghr	NM_001048147 /// NM_001048178 /// NM_010284	4.50023e-08	-1.86659	5.30395e-09	-2.26699	1.77494e-08	-2.01863
	1452598_at	Gins1	NM_001163476 /// NM_027014	1.69087e-09	-5.04221	1.36605e-09	-5.26938	4.89563e-09	-4.11563
	1417913_at	Gins4	NM_024240	1.35009e-06	-1.57788	6.87004e-07	-1.64538	8.6349e-07	-1.6216
	1423271_at	Gjb2	NM_008125	3.86537e-07	-6.4745	8.79156e-08	-9.57138	2.07155e-05	-3.01707
	1416715_at	Gjb3	NM_001160012 /// NM_008126	4.45738e-06	-1.811	4.68808e-06	-1.80384	1.46561e-05	-1.65932
	1449094_at	Gjc1	NM_001159382 /// NM_001159383 /// NM_008122	1.62018e-08	-3.01801	2.27916e-09	-4.11803	9.60664e-09	-3.25503
	1452803_at	Glipr2	NM_027450	1.31814e-06	-1.78234	8.30838e-07	-1.84728	4.52985e-06	-1.63452
	1430019_a_at	Gm10052 /// Gm5643 /// Hnrnpa1	NM_001039129 /// NM_010447 /// NR_002883 /// NR_002885	1.00607e-06	-2.10449	5.77609e-07	-2.22471	5.46173e-07	-2.23767
	1452590_a_at	Gm10393 /// Plac9	NM_207229 /// XM_001472576	5.52055e-08	-3.23759	2.23243e-08	-3.73665	2.87596e-08	-3.58394
	1438009_at	Gm11276 /// Hist1h2ao	NM_001177544 /// NM_178185	1.58571e-07	-5.17593	2.64621e-08	-7.89165	6.5092e-08	-6.31055
	1451184_at	Gm11847 /// Gm6793 /// Hnrnpa3	NM_053263 /// NM_146130 /// NM_198090 /// NR_033513 /// XM_003086345 /// XM_9882	4.27951e-09	-2.0704	2.40753e-09	-2.187	1.17933e-09	-2.3541
	1415913_at	Gm12270 /// Rps13	NM_026533 /// XM_001000226 /// XM_003086897	8.87645e-07	-1.85543	1.17446e-05	-1.55191	1.34343e-05	-1.5397
	1419203_at	Gm16516	NR_027800	1.07626e-06	-1.5771	4.28998e-07	-1.67076	1.57229e-07	-1.79322
	1439463_x_at	Gm2710 /// Hmg1l1 /// Hmgb1	NM_001111282 /// NM_010439 /// XR_031779 /// XR_108238	1.90348e-08	-2.47879	9.20232e-09	-2.70562	5.4396e-09	-2.8972
	1421041_s_at	Gm3776 /// Gsta1 /// Gsta2	NM_008181 /// NM_008182 /// XM_001478795	2.71881e-05	-1.76341	1.24266e-06	-2.35355	3.42828e-06	-2.1154
	1454814_s_at	Gm5081	NM_001037746	2.56741e-05	-1.54192	1.34008e-05	-1.60492	4.2961e-07	-2.10444
	1448192_s_at	Gm5081 /// Prps1	NM_001037746 /// NM_021463	0.00049845	-1.52948	7.06552e-05	-1.76033	0.0002364	-1.60843
	1416128_at	Gm5620 /// Gm6682 /// Tuba1a /// Tuba1b /// Tuba1c	NM_009448 /// NM_011653 /// NM_011654 /// NR_033599 /// XM_003086752 /// XM_4862	1.64694e-05	-1.86567	3.87517e-05	-1.7413	8.61506e-05	-1.64199
	1438527_at	Gm5879 /// Rpl3	NM_013762 /// XR_035706 /// XR_107848	1.55556e-07	-2.09501	5.60958e-08	-2.32218	1.8159e-07	-2.06479
	1446165_at	Gm6211	XR_002190 /// XR_033558	3.26934e-06	-1.63252	1.31407e-06	-1.73737	3.85285e-06	-1.61544
	1456471_x_at	Gm6756 /// Phgdh	NM_016966	7.4227e-08	-2.23632	1.10976e-08	-2.78618	9.82878e-09	-2.83075
	1426657_s_at	Gm8096 /// Phgdh	NM_016966 /// NR_033590	3.81145e-08	-2.54546	3.256e-09	-3.58173	3.06911e-09	-3.6161
	1456032_x_at	Gm8203 /// H2afz /// LOC100504949	NM_016750 /// XR_105012 /// XR_107551 /// XR_107552 /// XR_107553	7.94502e-07	-1.90896	5.35355e-07	-1.97484	1.06474e-06	-1.86342
	1450086_at	Gmeb1	NM_001122992 /// NM_020273	1.2857e-06	-1.55657	7.0397e-07	-1.61372	9.51519e-07	-1.58436
	1417506_at	Gmnn	NM_020567	5.49488e-08	-3.31788	2.11227e-08	-3.87426	3.89903e-08	-3.5004
	1419316_s_at	Gnb1l	NM_001081682 /// NM_023120	4.72455e-06	-1.55653	3.61343e-06	-1.58161	2.63223e-06	-1.61284
	1419469_at	Gnb4	NM_013531	5.16856e-08	-1.52604	3.24567e-09	-1.82256	1.48394e-08	-1.64097
	1433656_a_at	Gnl3	NM_153547	1.49375e-08	-1.91758	2.59864e-08	-1.83473	4.16339e-08	-1.7711
	1419205_x_at	Gpatch4	NM_001110809 /// NM_025663	2.09666e-07	-2.01921	2.49501e-07	-1.98809	1.53287e-07	-2.07822
	1417390_at	Gpn1	NM_133756	9.63882e-10	-1.90427	1.32188e-09	-1.85704	8.16389e-10	-1.93035
	1418492_at	Grem2	NM_011825	2.93718e-10	-3.37902	6.08013e-09	-2.29616	2.13225e-08	-2.0322
	1451672_at	Grk6	NM_001038018 /// NM_001112711 /// NM_011938	2.53335e-07	-2.10653	1.83839e-07	-2.17356	7.20313e-07	-1.91748
	1436887_x_at	Grwd1	NM_153419	4.24525e-09	-2.07778	2.76322e-08	-1.78048	4.27519e-08	-1.72589
	1450886_at	Gsg2	NM_010353	2.70941e-08	-3.36953	7.61712e-09	-4.16497	5.67466e-09	-4.39648
	1421817_at	Gsr	NM_010344	6.22405e-10	-1.73179	1.70896e-10	-1.90791	8.9054e-10	-1.69038
	1416531_at	Gsto1	NM_010362	2.32613e-11	-2.00541	9.67573e-12	-2.17427	2.5708e-12	-2.5016
	1426626_at	Gtf2f2	NM_026816	1.92954e-07	-1.6403	3.88479e-08	-1.8355	7.8571e-08	-1.74226
	1427027_a_at	Gtf3a	NM_025652	6.76174e-07	-1.61309	2.152e-07	-1.74063	3.85589e-07	-1.67224
	1428449_at	Gtf3c2	NM_027901	1.20304e-05	-1.85621	1.3014e-05	-1.84414	1.19677e-06	-2.31515
	1423143_at	Gtpbp4	NM_027000	1.87039e-06	-1.7827	4.05607e-06	-1.68558	2.66921e-06	-1.73629
	1420343_at	Gzmd	NM_010372	7.05189e-07	-3.7338	2.97038e-07	-4.36274	4.12052e-07	-4.10518
	1421227_at	Gzmd /// Gzme	NM_010372 /// NM_010373	0.000970159	-2.69531	0.000357798	-3.17947	0.000186651	-3.57401
	1450171_x_at	Gzme	NM_010373	0.000259428	-2.42788	8.38287e-05	-2.84196	6.54847e-05	-2.94921
	1416746_at	H2afx	NM_010436	2.36688e-08	-2.5465	2.43626e-08	-2.5378	2.82096e-08	-2.49457
	1426363_x_at	H2afy2	NM_207000	8.54837e-05	-1.61347	1.54934e-05	-1.83294	6.77722e-06	-1.96827
	1421612_a_at	H2afy2 /// H2afy3	NM_207000 /// NR_003523	1.89284e-05	-1.58319	3.31846e-06	-1.7861	7.72122e-07	-2.01762
	1416415_a_at	H2afz	NM_016750	1.43645e-08	-1.74329	7.96215e-09	-1.82009	3.60301e-08	-1.63974
	1438091_a_at	H2afz /// LOC100504949	NM_016750 /// XR_107551 /// XR_107552 /// XR_107553	6.80343e-07	-1.96333	1.33732e-07	-2.2976	6.14507e-07	-1.98099
	1418678_at	Has2	NM_008216	1.19234e-06	-2.01535	1.62921e-06	-1.95973	1.23074e-05	-1.67284
	1428061_at	Hat1	NM_026115	1.31837e-08	-3.44473	9.84204e-09	-3.6092	2.35992e-08	-3.15444
	1424955_at	Haus1	NM_146089	1.72042e-08	-2.64311	1.02492e-08	-2.82322	1.51794e-08	-2.68454
	1423919_at	Haus3	NM_146159	4.3241e-08	-2.2255	2.97786e-07	-1.86819	6.7494e-07	-1.75469
	1451103_at	Haus4	NM_145462	1.48124e-08	-2.52703	3.06303e-09	-3.10019	6.52627e-09	-2.79654
	1452715_at	Haus5	NM_027999	3.04511e-09	-2.28495	1.26079e-09	-2.51805	2.97327e-09	-2.29065
	1455488_at	Haus6	NM_173400	2.89925e-09	-3.43699	1.61437e-09	-3.77793	4.69024e-09	-3.19589
	1418719_at	Haus8	NM_001163042 /// NM_029621	7.34822e-06	-1.95668	2.29292e-06	-2.1884	2.12669e-06	-2.20548
	1415888_at	Hdgf	NM_008231	9.13864e-08	-1.53423	2.44569e-08	-1.65908	3.38321e-08	-1.6255
	1417541_at	Hells	NM_008234	1.7538e-09	-4.54122	7.5823e-10	-5.37472	1.4755e-09	-4.695
	1418106_at	Hey2	NM_013904	0.000532343	-1.52776	0.000385844	-1.5606	0.000265226	-1.60115
	1451456_at	Hjurp	NM_198652	1.4031e-06	-1.52232	3.65277e-07	-1.64935	4.49101e-07	-1.62779
	1416184_s_at	Hmga1 /// Hmga1-rs1	NM_001025427 /// NM_001039356 /// NM_001166476 /// NM_001166477 /// NM_001166535	5.97813e-08	-4.76245	5.12227e-08	-4.91257	4.61708e-08	-5.01777
	1422851_at	Hmga2	NM_010441	9.03364e-10	-2.15276	4.39624e-10	-2.3151	5.95062e-11	-2.94195
	1416176_at	Hmgb1	NM_010439	3.71825e-08	-1.64806	3.32676e-09	-1.9704	6.81342e-09	-1.85804
	1437313_x_at	Hmgb2	NM_008252	3.28795e-07	-3.33337	9.44148e-08	-4.10812	1.3105e-07	-3.87652
	1416155_at	Hmgb3	NM_008253	2.01341e-09	-2.60784	1.10713e-09	-2.81096	2.9837e-09	-2.48964
	1427229_at	Hmgcr	NM_008255	8.77842e-07	-1.90866	9.80882e-07	-1.89107	3.49362e-06	-1.71508
	1433443_a_at	Hmgcs1	NM_145942	2.07054e-06	-1.68346	4.73544e-07	-1.87965	6.20913e-07	-1.83923
	1433507_a_at	Hmgn2 /// Hmgn4	NM_016957 /// XM_001473104 /// XM_003086446	3.09793e-06	-1.77904	5.47524e-07	-2.05914	1.48319e-07	-2.35021
	1425815_a_at	Hmmr	NM_013552	6.63934e-09	-6.28012	3.1635e-09	-7.52122	3.37042e-09	-7.40133
	1416028_a_at	Hn1	NM_008258	1.03807e-07	-1.96618	1.48836e-07	-1.90717	9.52085e-08	-1.98101
	1423531_a_at	Hnrnpa1	NM_001039129 /// NM_010447	6.33839e-07	-2.31241	2.45936e-07	-2.57849	4.03866e-07	-2.43169
	1434047_x_at	Hnrnpa2b1	NM_016806 /// NM_182650	1.48911e-06	-1.63166	3.37206e-06	-1.55236	3.90098e-06	-1.53939
	1415914_at	Hnrnpab	NM_001048061 /// NM_010448	2.95112e-11	-1.66658	2.60852e-11	-1.67991	1.23591e-10	-1.53232
	1425142_a_at	Hnrnpd	NM_001077265 /// NM_001077266 /// NM_001077267 /// NM_007516	7.88077e-08	-2.08541	1.49338e-08	-2.4796	2.09016e-08	-2.38737
	1450963_at	Hnrnpf	NM_001166427 /// NM_001166428 /// NM_001166429 /// NM_001166430 /// NM_001166431	3.38016e-06	-1.52678	1.69421e-06	-1.58942	2.40965e-06	-1.55652
	1415872_at	Hnrnph1	NM_021510	3.4272e-08	-1.75008	5.06044e-09	-2.04042	1.95472e-08	-1.824
	1426698_a_at	Hnrnpm	NM_001109913 /// NM_029804	7.12502e-08	-1.64653	3.17397e-08	-1.73804	8.10648e-08	-1.63317
	1452030_a_at	Hnrnpr	NM_028871	1.35895e-05	-1.60321	5.85151e-06	-1.69632	4.31726e-06	-1.73366
	1424251_a_at	Hnrpdl	NM_016690	5.33743e-08	-1.74661	1.42007e-08	-1.93448	3.28143e-08	-1.80994
	1425255_s_at	Hnrpll	NM_144802	4.12603e-08	-1.91354	5.55504e-08	-1.86795	6.20519e-07	-1.58153
	1452412_at	Hoxc8	NM_010466	2.92108e-08	-1.8963	5.64356e-08	-1.80122	2.1472e-07	-1.64216
	1448586_at	Hspa14	NM_015765	9.25388e-09	-1.6292	2.42957e-08	-1.54015	1.62027e-09	-1.83709
	1416894_at	Hspbp1	NM_024172	3.60475e-08	-1.72172	6.60205e-08	-1.65371	2.71099e-08	-1.75656
	1418308_at	Hus1	NM_008316	1.34423e-05	-1.7579	2.44097e-05	-1.68231	3.13535e-05	-1.653
	1425895_a_at	Id1	NM_010495	2.07783e-06	-1.75101	3.04286e-07	-2.05222	9.84547e-08	-2.29532
	1422537_a_at	Id2	NM_010496	4.5741e-07	-1.8375	1.05146e-07	-2.08526	5.27893e-07	-1.8171
	1423259_at	Id4	NM_031166	1.22406e-09	-5.33476	2.69106e-09	-4.55403	2.89808e-09	-4.49024
	1450048_a_at	Idh2	NM_173011	9.97361e-07	-1.73872	3.54443e-08	-2.33756	2.91899e-06	-1.61707
	1423804_a_at	Idi1	NM_145360	7.96318e-08	-3.08596	2.34583e-08	-3.7305	1.24761e-08	-4.16321
	1417612_at	Ier5	NM_010500	7.45247e-11	-1.72167	4.58537e-11	-1.78144	8.10467e-11	-1.71191
	1419066_at	Ier5l	NM_030244	0.000387303	-1.51687	1.05826e-05	-1.99905	6.21579e-06	-2.10392
	1426278_at	Ifi27l2a	NM_029803	5.95626e-08	-3.95767	1.85112e-08	-4.93336	3.59513e-07	-2.98205
	1416067_at	Ifrd1	NM_013562	6.767e-07	-1.7321	2.85536e-07	-1.84796	1.29668e-06	-1.65664
	1451016_at	Ifrd2	NM_025903	2.28811e-05	-1.88454	4.76546e-06	-2.18712	6.06374e-06	-2.13383
	1415931_at	Igf2	NM_001122736 /// NM_001122737 /// NM_010514	1.37282e-07	-4.96978	6.04804e-08	-5.93225	2.6095e-07	-4.37768
	1427394_at	Igf2as	NR_002855	1.60068e-06	-1.55084	7.82305e-07	-1.61881	1.04504e-06	-1.59026
	1418761_at	Igf2bp1	NM_009951	2.68887e-05	-1.779	1.62872e-05	-1.85303	1.87871e-05	-1.8312
	1453957_a_at	Igf2bp3	NM_023670	0.00110493	-1.67758	0.0015898	-1.62841	0.00390691	-1.51879
	1417933_at	Igfbp6	NM_008344	5.67382e-09	-2.51419	2.1114e-09	-2.84184	3.63072e-08	-2.07235
	1449982_at	Il11	NM_008350	3.24189e-08	-2.47536	1.03974e-08	-2.84916	8.78263e-07	-1.81037
	1422397_a_at	Il15ra	NM_008358 /// NM_133836	2.57863e-07	-1.95937	1.13624e-07	-2.11101	2.32223e-07	-1.97732
	1435714_x_at	Il17d	NM_145837	2.42841e-05	-1.93164	1.47883e-05	-2.02253	3.77653e-05	-1.85811
	1422317_a_at	Il1rl1	NM_001025602 /// NM_010743	1.24563e-06	-3.60137	1.6323e-08	-9.33835	2.80705e-08	-8.04928
	1416296_at	Il2rg	NM_013563	0.0001923	-1.61547	0.000411825	-1.53464	0.000493961	-1.51682
	1421034_a_at	Il4ra	NM_001008700	1.67133e-05	-1.9553	4.82313e-06	-2.20818	1.85789e-06	-2.45545
	1450297_at	Il6	NM_031168	0.000270291	-2.5038	0.000108427	-2.85265	0.000999905	-2.11879
	1417948_s_at	Ilf2	NM_026374	8.81761e-06	-1.53824	1.14752e-06	-1.75704	3.70695e-06	-1.62137
	1426213_at	Imp4	NM_178601	4.78272e-08	-1.772	6.5662e-08	-1.73232	1.37146e-07	-1.6489
	1415851_a_at	Impdh2	NM_011830	6.30888e-08	-1.65632	6.08697e-08	-1.66015	2.03459e-08	-1.79089
	1423092_at	Incenp	NM_016692	2.85972e-11	-4.51673	1.82561e-11	-4.92853	3.22695e-11	-4.41551
	1434011_a_at	Ints5	NM_176843	1.12153e-09	-1.57635	1.77614e-09	-1.53649	1.26719e-09	-1.56544
	1428531_at	Ints7	NM_178632	6.26807e-06	-1.62172	1.11817e-06	-1.83426	4.77384e-07	-1.96886
	1426946_at	Ipo5	NM_023579	1.92884e-09	-1.96733	2.06791e-09	-1.95573	3.26994e-09	-1.88344
	1459894_at	Iqgap2	NM_027711	5.15307e-07	-2.47935	7.7434e-07	-2.36632	7.41265e-07	-2.37793
	1434850_at	Iqgap3	NM_001033484	4.00366e-08	-2.93942	1.58156e-08	-3.3642	2.10991e-08	-3.22083
	1451983_at	Irx1	NM_010573	2.56795e-06	-1.76754	9.45492e-07	-1.91377	3.48417e-07	-2.09301
	1426298_at	Irx2	NM_010574	7.41858e-08	-1.76333	6.97475e-08	-1.77125	8.89479e-08	-1.74057
	1419357_at	Isy1	NM_133934	1.12905e-08	-2.09536	4.70656e-09	-2.28479	4.77239e-09	-2.28148
	1451384_at	Jmjd5	NM_029842	0.000414888	-1.60386	0.000277406	-1.65169	0.000275232	-1.65266
	1454109_a_at	Jmjd6	NM_033398	5.42979e-10	-1.66403	1.56765e-09	-1.56146	2.06506e-09	-1.53789
	1417409_at	Jun	NM_010591	7.55006e-08	-1.66232	7.57668e-08	-1.66195	2.75809e-07	-1.53801
	1448468_a_at	Kcnab1	NM_010597	7.13611e-09	-4.01839	4.2511e-09	-4.41479	6.2507e-08	-2.87487
	1435945_a_at	Kcnn4	NM_001163510 /// NM_008433	2.51019e-08	-1.83138	1.38159e-08	-1.92068	3.47841e-09	-2.175
	1418628_at	Khdrbs1	NM_011317	5.99578e-07	-1.54979	1.88608e-07	-1.66286	5.66772e-08	-1.80948
	1435306_a_at	Kif11	NM_010615	5.56977e-09	-6.62021	2.39529e-09	-8.18713	4.69055e-09	-6.90053
	1424107_at	Kif18a	NM_139303	2.64876e-07	-2.68499	9.4007e-08	-3.08925	2.06922e-07	-2.77187
	1449207_a_at	Kif20a	NM_001166406 /// NM_001166407 /// NM_009004	1.42275e-08	-4.64101	8.35738e-09	-5.16491	9.91025e-09	-4.98712
	1423813_at	Kif22	NM_145588	2.32573e-06	-2.94276	5.7501e-07	-3.65083	1.54202e-06	-3.12382
	1453748_a_at	Kif23	NM_024245	1.10858e-07	-3.42622	7.59776e-08	-3.64136	9.52831e-08	-3.50968
	1437611_x_at	Kif2c	NM_134471	2.20881e-09	-4.96469	1.00519e-09	-5.86742	1.73943e-09	-5.21393
	1450692_at	Kif4	NM_008446	2.81363e-09	-4.32086	1.58075e-09	-4.82489	3.72474e-09	-4.10645
	1449877_s_at	Kifc1	NM_001195298 /// XM_001479207	4.81912e-08	-2.11335	6.19817e-08	-2.06403	1.33103e-08	-2.41355
	1416029_at	Klf10	NM_013692	1.07042e-05	-1.51427	4.73836e-07	-1.86857	8.16544e-08	-2.18913
	1418280_at	Klf6	NM_011803	5.23749e-06	-1.79067	4.07305e-07	-2.25587	1.97043e-05	-1.6283
	1424885_at	Klhdc8a	NM_144810	9.81452e-06	-1.72651	8.33005e-08	-2.76389	9.24625e-08	-2.72694
	1419722_at	Klk8	NM_008940	8.55539e-08	-5.54448	7.51649e-08	-5.70503	3.6141e-08	-6.76397
	1415860_at	Kpna2	NM_010655	1.11284e-08	-2.31302	1.09459e-08	-2.31709	1.84557e-08	-2.19566
	1450385_at	Kpna3	NM_008466	7.1289e-06	-1.80799	5.70012e-06	-1.84068	6.73884e-05	-1.5459
	1416925_at	Kpnb1	NM_008379	2.5351e-06	-1.78162	6.99247e-06	-1.65682	1.9865e-05	-1.55056
	1423952_a_at	Krt7	NM_033073	1.08544e-08	-4.15811	1.06112e-08	-4.17517	1.85788e-08	-3.78572
	1416106_at	Kti12	NM_029571	2.36394e-10	-1.96622	6.97809e-10	-1.80417	6.10196e-10	-1.82238
	1428310_at	Larp7	NM_138593	1.0463e-08	-2.02587	6.05274e-09	-2.13103	7.50797e-09	-2.08814
	1438634_x_at	Lasp1	NM_010688	3.81185e-06	-1.57733	3.1782e-06	-1.5949	6.33566e-07	-1.7794
	1437101_at	Lats2	NM_015771 /// NM_153382	7.05327e-09	-1.81714	1.83926e-08	-1.69724	1.52402e-08	-1.71904
	1415829_at	Lbr	NM_133815	3.12457e-09	-3.77719	9.69055e-10	-4.66575	3.25765e-09	-3.75094
	1449959_x_at	Lce1h	NM_026335	1.83372e-09	-3.23608	5.92748e-09	-2.75316	9.79296e-09	-2.58685
	1421821_at	Ldlr	NM_010700	6.24025e-10	-2.2644	2.77945e-09	-1.96823	1.50397e-09	-2.07848
	1421217_a_at	Lgals9	NM_001159301 /// NM_010708	8.16192e-08	-1.9045	1.56523e-06	-1.55285	6.89466e-09	-2.41505
	1416641_at	Lig1	NM_001083188 /// NM_010715	1.72964e-11	-3.19193	9.01097e-12	-3.5234	2.15365e-10	-2.33001
	1429104_at	Limd2	NM_172397	8.07596e-07	-1.65572	7.71968e-07	-1.66063	9.27626e-08	-1.94678
	1418898_at	Lin7c	NM_011699	3.71061e-05	-1.54163	2.94995e-05	-1.56323	4.90677e-05	-1.51645
	1428639_at	Lin9	NM_001103182 /// NM_175186	3.44699e-07	-2.33505	2.17883e-07	-2.45859	2.09605e-07	-2.46965
	1423357_at	Lipt2	NM_026010	5.80234e-07	-2.02806	6.44143e-07	-2.00888	4.72351e-06	-1.71149
	1423520_at	Lmnb1	NM_010721	1.03242e-07	-3.01515	1.36073e-08	-4.17132	3.5026e-08	-3.54921
	1448531_at	Lmnb2	NM_010722	5.56088e-07	-2.12502	4.57489e-07	-2.16635	2.66456e-07	-2.29062
	1433935_at	LOC100504230	XR_105121	3.50733e-06	-1.75093	7.81014e-07	-1.97745	2.84548e-06	-1.77858
	1419944_at	LOC100504316 /// LOC100505168	XR_105582 /// XR_107715	5.25276e-08	-2.40524	4.65676e-08	-2.4381	4.15713e-08	-2.46992
	1424136_a_at	LOC433064 /// Ppih	NM_001110129 /// NM_001110130 /// NM_028677 /// XM_001476964 /// XM_003085121	6.85389e-06	-1.94701	3.34283e-06	-2.08111	3.22084e-06	-2.08862
	1437490_x_at	LOC640502 /// Uap1	NM_133806 /// XM_917484	2.34458e-07	-1.61984	1.10063e-07	-1.70136	1.50608e-07	-1.66614
	1425673_at	Lpp	NM_001145952 /// NM_001145954 /// NM_178665	0.000140819	-1.65775	0.000282743	-1.57843	0.000492119	-1.52177
	1449893_a_at	Lrig1	NM_008377	1.58103e-07	-1.801	3.78585e-07	-1.69193	2.91356e-08	-2.07514
	1448720_at	Lrrc40	NM_024194	2.62331e-08	-2.10919	1.33713e-08	-2.25445	8.57511e-09	-2.36301
	1416235_at	Lrrc59	NM_133807	7.0108e-10	-2.14121	9.3748e-10	-2.08347	7.71428e-10	-2.1218
	1451884_a_at	Lsm2	NM_001110101 /// NM_030597	1.409e-08	-2.79031	6.90795e-09	-3.07417	5.00661e-09	-3.22091
	1448536_at	Lsm3	NM_026309	1.15363e-08	-2.55103	1.23029e-08	-2.53172	1.16451e-08	-2.5482
	1448622_at	Lsm4	NM_015816	3.84131e-08	-1.88233	4.4808e-08	-1.85937	3.07589e-08	-1.91676
	1418656_at	Lsm5	NM_025520	2.88957e-07	-1.75929	1.22808e-07	-1.8785	6.62173e-08	-1.9783
	1417756_a_at	Lsp1	NM_001136071 /// NM_019391	1.53676e-08	-1.81383	1.06866e-09	-2.30195	1.29295e-09	-2.2569
	1420013_s_at	Lss	NM_146006	2.53239e-07	-2.08242	1.34509e-07	-2.21569	8.64164e-08	-2.32071
	1431181_a_at	Luc7l	NM_025881 /// NM_028190	1.02821e-06	-1.57707	4.30944e-07	-1.66516	5.969e-07	-1.6305
	1417511_at	Lyar	NM_025281	4.56434e-09	-3.57803	4.4926e-09	-3.58717	1.29217e-08	-3.05751
	1436996_x_at	Lyz1	NM_013590	5.30308e-09	-3.87376	4.06743e-09	-4.05669	5.44417e-09	-3.85643
	1423547_at	Lyz2	NM_017372	1.72547e-06	-2.14059	9.70707e-07	-2.27139	2.61794e-06	-2.0556
	1422460_at	Mad2l1	NM_019499	1.25458e-08	-4.66864	1.16064e-08	-4.74045	8.87319e-09	-5.00247
	1416212_at	Magoh	NM_010760	1.52491e-08	-1.59038	1.3924e-08	-1.59895	9.98299e-09	-1.63157
	1450943_at	Magohb	NM_025564	2.36185e-08	-2.10504	2.27102e-08	-2.11288	2.48874e-08	-2.09469
	1455346_at	Masp1	NM_008555	3.26789e-05	-1.74516	0.000268764	-1.51047	3.85849e-05	-1.72325
	1423524_at	Mastl	NM_025979	3.14097e-08	-3.93469	1.64833e-08	-4.42232	3.38107e-08	-3.88478
	1438630_x_at	Mat2a	NM_145569	6.16564e-06	-1.68721	3.7393e-06	-1.74886	3.17797e-05	-1.52042
	1417728_at	Mbd3	NM_013595	7.27165e-07	-1.59412	7.86133e-07	-1.58666	2.51471e-07	-1.70718
	1422836_at	Mbnl3	NM_134163	0.00392778	-1.60111	0.000125192	-2.24908	0.000505637	-1.9333
	1435323_a_at	Mboat1	NM_153546	2.54485e-05	-1.788	1.05379e-06	-2.4297	1.2192e-05	-1.90068
	1433408_a_at	Mcm10	NM_027290	4.75393e-08	-4.44923	3.42164e-08	-4.74228	6.27635e-08	-4.22413
	1434079_s_at	Mcm2	NM_008564	2.5521e-05	-2.35226	5.92337e-06	-2.8341	1.27469e-05	-2.56009
	1420028_s_at	Mcm3	NM_008563	5.83105e-09	-4.04351	2.18597e-09	-4.86125	2.96661e-09	-4.57935
	1416214_at	Mcm4	NM_008565	4.09641e-09	-3.005	1.55772e-09	-3.46589	1.15355e-09	-3.63603
	1415945_at	Mcm5	NM_008566	1.17217e-11	-7.84613	4.00258e-12	-10.557	8.96005e-12	-8.41938
	1416251_at	Mcm6	NM_008567	2.82774e-10	-4.68449	1.74573e-10	-5.15877	1.56948e-09	-3.47208
	1416030_a_at	Mcm7	NM_008568	2.53341e-07	-3.84349	1.69175e-07	-4.12898	2.79033e-07	-3.78012
	1416006_at	Mdk	NM_001012335 /// NM_001012336 /// NM_010784	3.23832e-05	-3.30989	7.96636e-06	-4.25357	3.39197e-06	-5.06158
	1451053_a_at	Mdm1	NM_001162904 /// NM_001162905 /// NM_010785 /// NM_148922	1.67619e-06	-1.67218	4.45047e-07	-1.84191	3.92969e-07	-1.86022
	1431423_a_at	Med8	NM_020000 /// NM_173719	1.03233e-07	-1.67965	1.60282e-07	-1.63262	4.3339e-07	-1.53928
	1416558_at	Melk	NM_010790	1.80445e-08	-4.48843	5.57225e-09	-5.71044	6.36283e-09	-5.54738
	1424233_at	Meox2	NM_008584	1.21916e-07	-2.95157	2.14791e-08	-3.85855	1.13022e-08	-4.32664
	1416397_at	Mesdc1	NM_030705	1.48185e-05	-1.56109	6.31051e-06	-1.64786	4.9333e-06	-1.67549
	1424356_a_at	Metrnl	NM_144797	1.8265e-09	-2.78897	1.21296e-08	-2.24233	1.4438e-08	-2.20315
	1419122_at	Mettl1	NM_010792	1.81661e-05	-1.69189	1.41079e-05	-1.7232	3.24087e-06	-1.93911
	1424010_at	Mfap4	NM_029568	2.2285e-07	-3.18571	4.21274e-08	-4.19386	3.1612e-08	-4.42358
	1418454_at	Mfap5	NM_015776	1.43725e-09	-3.87178	1.53886e-08	-2.72745	1.32057e-09	-3.92838
	1426817_at	Mki67	NM_001081117	1.62286e-09	-9.9897	5.3147e-10	-14.1365	1.74457e-09	-9.78331
	1424001_at	Mki67ip	NM_026472	1.18123e-10	-1.64778	3.12733e-10	-1.55574	3.00726e-10	-1.55913
	1418589_a_at	Mlf1	NM_001039543 /// NM_010801	2.56165e-05	-1.61367	8.79941e-08	-2.73872	4.59801e-08	-2.98746
	1418945_at	Mmp3	NM_010809	3.42768e-05	-3.34524	6.10674e-06	-4.59642	5.94699e-06	-4.62128
	1419402_at	Mns1	NM_008613	1.86508e-06	-2.24186	2.23856e-06	-2.19946	3.08104e-05	-1.7412
	1429080_at	Mphosph10	NM_026483	1.91037e-07	-1.66191	1.45028e-07	-1.69255	1.93542e-07	-1.66051
	1449348_at	Mpp6	NM_001164733 /// NM_001164734 /// NM_019939	8.26367e-09	-2.82636	6.9852e-09	-2.89016	5.63709e-08	-2.25752
	1416748_a_at	Mre11a	NM_018736	7.02456e-08	-2.69697	4.35037e-08	-2.87081	1.01859e-06	-2.02025
	1452048_at	Mrpl12	NM_027204	5.8029e-07	-1.67625	8.36752e-07	-1.6366	7.65244e-07	-1.64603
	1430798_x_at	Mrpl15	NM_001177658 /// NM_025300 /// NR_033530	7.53246e-06	-1.76762	1.94352e-05	-1.65084	9.91404e-07	-2.1044
	1448373_at	Mrpl18	NM_026310	9.52112e-08	-1.74994	1.24731e-07	-1.71701	6.09387e-07	-1.5539
	1450405_at	Mrpl19	NM_026490	1.0379e-06	-1.67235	1.84328e-06	-1.61136	7.41177e-07	-1.71125
	1419363_a_at	Mrpl35	NM_025430	1.37588e-07	-1.60619	9.50563e-08	-1.64349	2.39744e-07	-1.5547
	1423764_s_at	Mrpl37	NM_025500	8.42651e-09	-1.58595	1.40523e-08	-1.54075	2.14023e-08	-1.50653
	1448849_at	Mrpl40	NM_010922	4.89237e-07	-1.57866	1.97532e-07	-1.67054	3.65757e-07	-1.60649
	1429054_at	Mrpl47	NM_029017	7.25056e-07	-1.60874	2.73286e-07	-1.71481	3.2401e-07	-1.69488
	1428302_at	Mrpl48	NM_198831 /// NR_003559	3.5493e-06	-1.78564	3.73754e-06	-1.77861	7.00506e-06	-1.69848
	1427297_at	Mrpl9	NM_030116	8.52557e-08	-1.67276	2.76888e-07	-1.55641	9.04193e-08	-1.66633
	1456109_a_at	Mrps15	NM_025544	2.61887e-07	-1.58622	1.68502e-07	-1.62943	1.39213e-07	-1.64925
	1451164_a_at	Mrps18b	NM_025878	5.68521e-10	-1.92266	1.05806e-09	-1.83045	6.39037e-10	-1.9044
	1416595_at	Mrps22	NM_025485	1.10953e-06	-1.57656	1.6513e-06	-1.54067	1.48665e-06	-1.54991
	1453954_a_at	Mrps5	NM_029963	2.44589e-06	-1.64773	6.02169e-06	-1.55784	3.12681e-06	-1.62176
	1424440_at	Mrps6	NM_080456	5.18612e-10	-2.12692	1.45014e-09	-1.94074	2.48407e-09	-1.85815
	1423823_at	Mrto4	NM_023536	3.21994e-08	-2.02736	9.31608e-08	-1.85383	4.97625e-08	-1.95161
	1416988_at	Msh2	NM_008628	1.24021e-05	-1.62821	2.4181e-06	-1.83292	8.967e-07	-1.99324
	1448638_at	Mtbp	NM_001168250 /// NM_134092	7.42031e-07	-1.94701	2.76482e-07	-2.13169	6.35232e-07	-1.97358
	1434278_at	Mtm1	NM_001164190 /// NM_001164191 /// NM_001164192 /// NM_001164193 /// NM_019926	2.6349e-08	-3.96441	4.85632e-08	-3.57624	2.36188e-07	-2.83184
	1416536_at	Mum1	NM_023431	1.79724e-08	-1.69475	3.3594e-09	-1.91975	8.06566e-09	-1.79298
	1420551_at	Murc	NM_026509	4.92867e-09	-2.3241	1.36055e-08	-2.09945	4.41677e-09	-2.35159
	1448663_s_at	Mvd	NM_138656 /// NR_028354	3.13301e-05	-1.68648	5.47063e-06	-1.93798	3.98278e-06	-1.99391
	1422970_at	Mxd3	NM_016662	2.4688e-07	-1.91871	1.32946e-07	-2.02488	1.20014e-07	-2.0438
	1423430_at	Mybbp1a	NM_016776	3.36409e-08	-1.8818	3.68681e-08	-1.86808	9.64374e-08	-1.73814
	1417656_at	Mybl2	NM_008652	1.19828e-08	-3.98884	1.62297e-08	-3.78606	2.00157e-08	-3.65607
	1424942_a_at	Myc	NM_001177352 /// NM_001177353 /// NM_001177354 /// NM_010849	2.57047e-07	-1.77359	3.44132e-07	-1.73652	2.56227e-06	-1.52966
	1424088_at	Myg1	NM_021713	1.52997e-07	-2.15909	2.83797e-08	-2.59662	3.97017e-08	-2.49513
	1451183_at	Myo19	NM_025414	3.21091e-06	-1.95971	1.19798e-06	-2.15034	6.21346e-06	-1.85229
	1448990_a_at	Myo1b	NM_001161817 /// NM_010863	5.5738e-05	-1.70344	0.000106174	-1.62627	3.43812e-05	-1.76762
	1417118_a_at	Naa10	NM_001177965 /// NM_019870	1.70637e-06	-1.71412	2.27308e-07	-2.01323	1.10783e-07	-2.15388
	1418022_at	Naa15	NM_053089	2.07829e-08	-1.63315	1.84985e-08	-1.64512	1.92343e-08	-1.64108
	1448703_at	Naa38	NM_133939	8.5824e-08	-1.67481	5.04377e-08	-1.73651	3.24164e-07	-1.5448
	1420476_a_at	Nap1l1	NM_001146707 /// NM_015781	5.43447e-07	-1.73861	9.276e-08	-2.00202	5.77513e-07	-1.7311
	1416042_s_at	Nasp	NM_001081475 /// NM_016777	1.54116e-09	-4.36095	1.12375e-09	-4.62954	2.03771e-09	-4.1444
	1435981_at	Nav2	NM_001111016 /// NM_175272	4.24998e-07	-2.24583	8.68318e-07	-2.09087	1.54658e-05	-1.65506
	1448746_at	Nbn	NM_013752	8.53851e-08	-2.54923	2.10166e-08	-3.06052	5.24927e-08	-2.70661
	1423847_at	Ncapd2	NM_146171	2.48422e-09	-5.27313	8.42352e-10	-6.72137	2.16811e-09	-5.42709
	1429171_a_at	Ncapg	NM_019438	3.13639e-09	-6.08944	1.3038e-09	-7.52271	3.07178e-09	-6.11844
	1417926_at	Ncapg2	NM_133762	4.76067e-08	-4.99065	1.09479e-08	-6.94027	2.33307e-08	-5.81328
	1423920_at	Ncaph	NM_144818	1.04502e-09	-2.66255	7.92565e-10	-2.75651	7.25328e-10	-2.78804
	1415771_at	Ncl	NM_010880	1.17043e-07	-1.68498	8.45542e-08	-1.72271	1.14526e-07	-1.68743
	1417445_at	Ndc80	NM_023294	2.7788e-09	-5.72528	8.44574e-10	-7.59397	3.10722e-09	-5.58717
	1427997_at	Ndufaf4	NM_026742	3.81717e-08	-1.74384	6.25409e-08	-1.68573	4.23922e-07	-1.50466
	1417299_at	Nek2	NM_010892	3.84659e-07	-3.15284	1.57509e-07	-3.62546	2.92905e-07	-3.28491
	1416605_at	Nhp2	NM_026631	8.3412e-09	-2.50609	4.09132e-08	-2.11889	4.87694e-08	-2.084
	1416972_at	Nhp2l1	NM_011482	4.37248e-07	-1.53498	2.60764e-07	-1.58095	1.98947e-07	-1.60678
	1448480_at	Nip7	NM_001164472 /// NM_025391 /// NR_028367	3.21398e-08	-1.65512	4.12904e-08	-1.62918	3.67309e-08	-1.64114
	1419763_at	Nkap	NM_025937	5.66328e-06	-1.67108	4.98805e-06	-1.68574	1.22779e-05	-1.58872
	1423826_at	Noc4l	NM_153570	6.13535e-06	-1.53614	1.81465e-06	-1.65561	8.60471e-06	-1.50728
	1423479_at	Nol11	NM_001161329 /// NM_133702	3.03073e-05	-1.52345	1.32901e-05	-1.60165	6.7417e-06	-1.67524
	1428869_at	Nolc1	NM_001039351 /// NM_001039352 /// NM_001039353 /// NM_053086	1.45381e-08	-2.59281	1.44985e-08	-2.59367	3.02011e-08	-2.38292
	1424620_at	Nop16	NM_178605	2.63768e-09	-2.08535	6.11379e-09	-1.9366	4.83292e-09	-1.97558
	1424019_at	Nop2	NM_138747	1.55276e-06	-1.60708	2.68069e-06	-1.55525	2.56094e-06	-1.5594
	1426533_at	Nop56	NM_024193	1.82034e-10	-2.71784	1.68104e-10	-2.74528	2.94497e-10	-2.56308
	1450986_at	Nop58	NM_018868	8.8521e-09	-2.2788	4.75375e-09	-2.43756	5.98815e-09	-2.37592
	1418633_at	Notch1	NM_008714	6.48768e-06	-1.5111	3.83581e-06	-1.55687	3.33055e-06	-1.5699
	1432416_a_at	Npm1	NM_008722	3.48837e-08	-1.59984	1.83924e-08	-1.66478	1.33676e-08	-1.70018
	1423522_at	Npm3 /// Npm3-ps1	NM_008723 /// NR_002702	0.000196482	-1.84801	0.000294977	-1.78314	5.78997e-05	-2.0778
	1423627_at	Nqo1	NM_008706	7.92104e-07	-1.9198	3.14944e-07	-2.08509	7.91468e-07	-1.91993
	1416158_at	Nr2f2	NM_009697 /// NM_183261	4.51255e-06	-1.70244	3.88849e-07	-2.08091	2.60507e-07	-2.16324
	1416505_at	Nr4a1	NM_010444	2.0936e-06	-1.73355	4.58144e-07	-1.95508	8.9683e-07	-1.84884
	1422688_a_at	Nras	NM_010937	3.30604e-09	-1.94839	7.28947e-09	-1.8287	9.31705e-09	-1.79527
	1424787_a_at	Nrf1	NM_001164226 /// NM_001164227 /// NM_001164228 /// NM_001164229 /// NM_001164230	5.61353e-07	-1.61651	3.62262e-07	-1.66233	3.28853e-07	-1.67296
	1417971_at	Nrm	NM_134122	3.25756e-08	-3.87544	8.50885e-09	-4.98304	1.22305e-08	-4.63644
	1416222_at	Nsdhl	NM_010941	1.07451e-10	-1.77322	8.33286e-11	-1.80646	7.37755e-11	-1.82298
	1428213_at	Nsmce4a	NM_001162855	2.42591e-08	-2.01775	2.71116e-09	-2.52504	1.00191e-08	-2.19297
	1423850_at	Nsun2	NM_145354	3.8498e-08	-1.61429	1.88949e-08	-1.68912	1.90449e-08	-1.68823
	1449633_s_at	Nt5c3l	NM_001102650 /// NM_026561	3.3192e-05	-1.98411	1.9654e-05	-2.08795	1.94875e-05	-2.08973
	1424882_a_at	Nt5dc2	NM_027289	8.909e-05	-1.8387	4.19502e-06	-2.52002	9.31639e-06	-2.2957
	1426282_at	Ntm	NM_172290	0.000111714	-1.54066	0.000106067	-1.54562	1.76238e-05	-1.74865
	1418905_at	Nubp1	NM_011955	2.71397e-07	-1.66365	1.53669e-07	-1.72906	2.7022e-07	-1.66412
	1419471_a_at	Nudc	NM_010948	1.55678e-08	-1.97844	4.47352e-08	-1.81611	4.21406e-08	-1.8244
	1449349_at	Nudt1	NM_008637	2.10952e-07	-1.73744	2.06363e-07	-1.74016	8.88881e-08	-1.85349
	1417681_at	Nudt21	NM_026623	1.94625e-08	-1.71578	4.56723e-09	-1.91281	8.12356e-09	-1.82768
	1449107_at	Nudt4	NM_027722	1.53347e-08	-2.11156	1.04587e-08	-2.19142	1.28611e-07	-1.76849
	1430811_a_at	Nuf2	NM_023284	9.13292e-08	-4.06572	3.71233e-08	-4.82173	5.83371e-08	-4.41565
	1448802_at	Nufip1	NM_013745	5.82224e-07	-1.6923	5.13441e-07	-1.70696	9.56326e-08	-1.94176
	1426751_s_at	Nup107	NM_134010	8.47993e-09	-2.25759	4.61451e-09	-2.40945	8.14974e-09	-2.26687
	1423787_at	Nup133	NM_172288	3.08482e-08	-1.73328	1.10009e-08	-1.87173	1.13015e-08	-1.86774
	1418727_at	Nup155	NM_133227	4.66735e-07	-2.04761	5.30754e-07	-2.02357	4.44483e-06	-1.70545
	1418530_at	Nup160	NM_021512	3.3948e-08	-1.96639	4.0337e-08	-1.93775	3.83304e-08	-1.94612
	1427047_at	Nup188	NM_198304	1.95936e-07	-1.68779	7.88693e-08	-1.80052	2.3513e-07	-1.66746
	1426447_at	Nup35	NM_001190179 /// NM_027091	2.65643e-07	-2.41704	7.05504e-08	-2.8459	9.11031e-08	-2.7519
	1423969_at	Nup37	NM_027191 /// NM_028334	1.84532e-08	-2.02188	3.13373e-09	-2.41334	1.70352e-09	-2.58931
	1432187_at	Nup43	NM_145706	2.28886e-06	-2.23918	4.10131e-07	-2.74063	1.27979e-06	-2.38651
	1438951_x_at	Nup54	NM_183392	0.000243756	-1.62146	0.000290625	-1.60142	0.000434348	-1.55784
	1415925_a_at	Nup62	NM_053074	7.33429e-09	-2.41198	3.54602e-09	-2.62507	5.45682e-09	-2.49423
	1416073_a_at	Nup85	NM_001002929	1.01195e-09	-2.53129	3.64709e-10	-2.87466	4.86203e-10	-2.76889
	1437843_s_at	Nupl1	NM_170591	1.00951e-08	-1.50637	3.92387e-09	-1.58674	3.58174e-09	-1.59525
	1416309_at	Nusap1	NM_001042652 /// NM_133851	9.37223e-08	-5.16689	2.59558e-08	-6.91745	6.08471e-08	-5.67095
	1418274_at	Nutf2 /// Nutf2-ps1	NM_026532 /// NR_033574	1.22108e-08	-1.81876	1.42992e-08	-1.79734	6.68334e-08	-1.61923
	1453019_at	Nvl	NM_026171	9.94028e-05	-1.64215	0.000122039	-1.61877	0.000119999	-1.62066
	1422488_at	Nxt1	NM_001110159 /// NM_019761	3.90336e-08	-2.18476	2.71647e-08	-2.26679	1.86962e-07	-1.89608
	1422663_at	Orc1	NM_011015	7.77018e-11	-3.2288	7.1756e-11	-3.26701	7.02839e-11	-3.2771
	1418227_at	Orc2	NM_001025378 /// NM_008765	1.89604e-08	-1.80658	4.0493e-08	-1.71101	2.72445e-07	-1.52331
	1417037_at	Orc6	NM_001163791 /// NM_019716 /// NR_028268	2.07838e-09	-3.25019	1.59998e-09	-3.38117	1.8206e-09	-3.31532
	1449350_at	Osr1	NM_011859	2.74904e-07	-1.90549	1.10191e-08	-2.64223	1.10401e-08	-2.64161
	1417705_at	Otub1	NM_134150	1.66259e-08	-1.5427	2.31834e-08	-1.51532	2.27421e-08	-1.51686
	1420142_s_at	Pa2g4	NM_011119	2.8483e-08	-2.35056	5.30694e-08	-2.20251	1.94247e-08	-2.45275
	1453840_at	Pabpc1	NM_008774	1.48738e-06	-2.22036	2.45169e-06	-2.11088	1.77017e-05	-1.77509
	1436570_at	Pag1	NM_001195031 /// NM_053182	5.28338e-07	-1.5909	1.13579e-08	-2.13466	2.28646e-07	-1.67738
	1416818_at	Parva	NM_020606	4.90099e-10	-1.99034	1.22709e-09	-1.8464	4.61434e-09	-1.68019
	1450993_at	Pask	NM_080850	1.35986e-06	-1.70424	5.03225e-06	-1.56642	1.37651e-06	-1.7028
	1423302_a_at	Paxip1	NM_018878	1.42328e-07	-2.13779	1.6883e-07	-2.10292	4.10051e-07	-1.94089
	1448627_s_at	Pbk	NM_023209	2.59468e-08	-5.30053	1.02747e-08	-6.5251	1.94997e-08	-5.6372
	1422890_at	Pcdh18	NM_130448	1.26989e-06	-1.80143	4.25484e-08	-2.48673	3.85147e-08	-2.51579
	1424701_at	Pcdh20	NM_178685	9.02357e-07	-1.98464	2.43707e-07	-2.25187	1.5193e-08	-3.17876
	1417947_at	Pcna	NM_011045	8.06506e-10	-3.15492	3.01231e-10	-3.67086	8.45736e-10	-3.1334
	1422474_at	Pde4b	NM_001177980 /// NM_001177981 /// NM_001177982 /// NM_001177983 /// NM_019840	1.90979e-05	-1.81422	5.72406e-05	-1.66855	6.90399e-06	-1.98014
	1424650_at	Pdia5	NM_028295	7.22385e-10	-1.83106	5.10722e-10	-1.8811	4.17522e-10	-1.91184
	1422861_s_at	Pdlim5	NM_001190852 /// NM_001190853 /// NM_001190854 /// NM_001190855 /// NM_001190856	8.94878e-07	-2.56277	6.6119e-07	-2.66122	0.000271828	-1.53852
	1431893_a_at	Pdss1	NM_019501	2.84226e-09	-3.74727	1.89457e-09	-4.01624	2.47678e-09	-3.83497
	1427213_at	Pfkfb1	NM_008824	4.28696e-05	-1.71423	4.84919e-05	-1.6986	7.60755e-05	-1.6444
	1416202_at	Phb2	NM_007531	1.43917e-08	-1.75539	1.6393e-08	-1.73929	1.13118e-08	-1.78625
	1427920_at	Phf19	NM_028716	0.000293805	-1.67366	0.000170144	-1.74735	0.000154729	-1.76094
	1424170_at	Phf5a	NM_026737	8.23754e-08	-1.90169	1.70447e-07	-1.79614	1.37355e-07	-1.82589
	1426658_x_at	Phgdh	NM_016966	1.63791e-08	-2.11416	1.81268e-09	-2.68788	2.44902e-09	-2.59076
	1421089_a_at	Pinx1	NM_028228	3.01718e-06	-1.81937	1.39947e-06	-1.93855	2.2879e-05	-1.57807
	1426453_at	Pitrm1	NM_145131	1.14046e-10	-2.17006	5.52194e-11	-2.33629	2.72017e-09	-1.68182
	1418481_at	Pkmyt1	NM_023058	2.92383e-06	-2.09047	8.96438e-07	-2.36483	2.78008e-06	-2.10076
	1430700_a_at	Pla2g7	NM_013737	0.00094853	-1.62051	0.000714398	-1.65663	1.06046e-05	-2.51329
	1451335_at	Plac8	NM_139198	0.00157649	-2.52637	0.000462626	-3.08039	0.0060117	-2.08133
	1422139_at	Plau	NM_008873	9.91799e-06	-1.81266	2.6886e-07	-2.59674	4.67475e-05	-1.61817
	1452521_a_at	Plaur	NM_011113	5.14631e-10	-2.97806	4.3091e-10	-3.05234	4.19177e-09	-2.31144
	1448191_at	Plk1	NM_011121	2.10099e-08	-6.67034	7.32772e-09	-8.74541	1.95754e-08	-6.78542
	1419838_s_at	Plk4	NM_011495	5.42752e-09	-6.05487	2.40119e-09	-7.36036	3.57453e-09	-6.67514
	1438173_x_at	Pmf1	NM_025928	4.06176e-08	-1.84389	2.93225e-08	-1.89224	2.02664e-08	-1.95109
	1431464_a_at	Pmm2	NM_016881	2.67817e-06	-1.82945	4.27757e-06	-1.7644	1.19368e-06	-1.95704
	1423539_at	Pms2	NM_008886	8.13971e-06	-1.78042	2.60816e-06	-1.95588	4.11404e-06	-1.88078
	1427893_a_at	Pmvk	NM_026784 /// NM_027348	3.48214e-06	-2.00705	1.08099e-06	-2.25267	5.24488e-07	-2.44003
	1423324_at	Pnn	NM_008891	4.09816e-07	-1.68234	5.52456e-07	-1.64953	1.90934e-06	-1.53095
	1419397_at	Pola1	NM_008892	9.61394e-09	-3.59563	3.38608e-09	-4.30643	1.24394e-08	-3.45093
	1448369_at	Pola2	NM_001164057 /// NM_008893	5.12525e-07	-1.80864	1.94206e-07	-1.95711	1.45373e-07	-2.00746
	1448187_at	Pold1	NM_011131	8.36656e-08	-2.50573	2.08534e-08	-2.99292	4.18998e-08	-2.72709
	1448277_at	Pold2	NM_008894	5.27328e-10	-3.2597	2.27299e-10	-3.719	2.66301e-10	-3.62402
	1426839_at	Pold3	NM_133692	5.76529e-05	-1.51192	2.87082e-06	-1.85947	7.33415e-06	-1.72934
	1448650_a_at	Pole	NM_011132	5.93423e-08	-4.90234	4.9641e-08	-5.08494	3.24709e-07	-3.59196
	1427094_at	Pole2	NM_011133	9.38208e-11	-3.75006	2.06691e-11	-4.94254	3.22992e-11	-4.53091
	1423371_at	Pole4	NM_025882	2.30679e-06	-2.08521	5.90652e-07	-2.40528	4.73543e-06	-1.95096
	1420988_at	Polh	NM_030715	2.31752e-05	-1.84143	1.46267e-05	-1.9155	4.10147e-05	-1.75839
	1417775_at	Polr1a	NM_009088	1.99261e-07	-1.83377	5.71208e-07	-1.69795	1.75901e-06	-1.57986
	1420004_s_at	Pom121	NM_148932	1.40678e-07	-1.86795	8.92646e-08	-1.9392	7.86639e-07	-1.6496
	1416939_at	Ppa1	NM_026438	4.22991e-08	-1.79517	5.25808e-09	-2.14278	1.82663e-08	-1.9174
	1423703_at	Ppan	NM_145610	3.93457e-07	-1.9655	3.20121e-07	-2.00162	4.25997e-07	-1.95199
	1422619_at	Ppap2a	NM_008247 /// NM_008903	4.32943e-09	-1.76553	6.41802e-10	-2.06068	5.16004e-10	-2.10255
	1420715_a_at	Pparg	NM_001127330 /// NM_011146	8.2489e-08	-2.27959	9.1894e-08	-2.25401	3.51157e-08	-2.50608
	1428543_at	Ppat	NM_172146	1.62747e-09	-3.05695	1.75902e-09	-3.02383	5.97556e-09	-2.58129
	1418480_at	Ppbp	NM_023785	2.28955e-05	-3.49867	8.49025e-07	-6.95582	3.4307e-07	-8.85336
	1435341_at	Ppig	NM_001081086	2.23259e-06	-1.5954	2.27161e-06	-1.59371	1.06673e-06	-1.67276
	1429832_at	Ppih	NM_001110129 /// NM_001110130 /// NM_028677	3.96878e-07	-2.06806	5.61622e-07	-2.00318	5.8752e-07	-1.9951
	1427506_at	Ppil5	NM_001081406	9.52788e-07	-2.8103	7.66105e-07	-2.89498	6.44571e-07	-2.96553
	1450914_at	Ppp1r14b	NM_008889	4.84287e-10	-1.75471	2.1902e-10	-1.86129	1.3359e-10	-1.93684
	1422605_at	Ppp1r1a	NM_021391	4.61543e-06	-1.59812	4.70889e-07	-1.88107	1.29985e-05	-1.5041
	1426381_at	Pprc1	NM_001081214	4.82693e-07	-1.6579	4.90638e-07	-1.65613	2.45288e-06	-1.50542
	1423774_a_at	Prc1	NM_145150	2.43095e-08	-4.74965	1.24863e-08	-5.44898	1.86334e-08	-5.01056
	1423223_a_at	Prdx6	NM_007453	7.36186e-11	-1.71055	5.03422e-11	-1.75598	2.95407e-11	-1.82567
	1418369_at	Prim1	NM_008921	1.37463e-08	-6.53811	4.90484e-09	-8.4918	7.00026e-09	-7.72968
	1418035_a_at	Prim2	NM_008922	1.56752e-06	-2.03001	5.97217e-05	-1.54295	4.06462e-05	-1.58026
	1450945_at	Prkca	NM_011101	3.78692e-08	-1.52593	5.82753e-09	-1.70873	1.12807e-08	-1.6369
	1420746_at	Prl3a1	NM_025896	8.17549e-06	-1.75237	1.49187e-05	-1.67756	8.1816e-06	-1.75227
	1452787_a_at	Prmt1	NM_019830	7.98765e-09	-1.86616	9.40495e-09	-1.8425	1.83183e-09	-2.11985
	1426749_at	Prmt3	NM_133740	4.98904e-08	-1.78473	1.09199e-08	-2.01879	2.97029e-08	-1.85664
	1451248_at	Prmt7	NM_145404	5.46466e-08	-1.69001	5.02984e-08	-1.69945	1.46081e-08	-1.85985
	1448633_at	Prpf31	NM_001159714 /// NM_027328	5.54466e-07	-1.62669	2.0626e-06	-1.50689	8.52105e-07	-1.58437
	1416052_at	Prps1	NM_021463	1.17713e-05	-1.53989	1.4615e-06	-1.7668	1.82786e-05	-1.50193
	1451463_at	Prr5	NM_146061	3.3247e-05	-1.78208	7.82778e-06	-2.01993	4.47244e-06	-2.13284
	1432129_a_at	Prrx1	NM_001025570 /// NM_011127 /// NM_175686	3.18781e-06	-1.75118	7.00928e-08	-2.5046	5.13342e-08	-2.5995
	1423292_a_at	Prx	NM_019412 /// NM_198048	7.13636e-07	-1.5398	4.3591e-07	-1.58421	3.02849e-07	-1.61964
	1451064_a_at	Psat1	NM_177420	1.82564e-08	-1.73613	2.38033e-09	-2.04159	6.5538e-09	-1.87398
	1417166_at	Psip1	NM_133948	6.78805e-08	-2.00396	5.4707e-09	-2.60347	4.08126e-08	-2.09944
	1448307_at	Psmg1	NM_019537	2.11698e-07	-1.54569	9.05479e-08	-1.625	2.28526e-07	-1.53912
	1424087_at	Psmg3	NM_025604	5.96482e-06	-1.58091	1.07262e-05	-1.52717	1.36999e-05	-1.50632
	1423470_at	Ptbp2	NM_019550	6.45837e-08	-1.83965	9.20109e-09	-2.18305	6.21166e-07	-1.57744
	1424208_at	Ptger4	NM_001136079 /// NM_008965	3.08516e-09	-2.26519	1.92834e-08	-1.91264	2.51338e-07	-1.59568
	1417140_a_at	Ptpn2	NM_001127177 /// NM_008977	2.59878e-07	-1.56918	1.26709e-08	-1.9392	2.56537e-08	-1.83235
	1424105_a_at	Pttg1	NM_001131054 /// NM_013917	1.54673e-09	-3.46155	1.04495e-09	-3.68614	2.23928e-09	-3.27115
	1426631_at	Pus7	NM_178403	1.10992e-08	-1.8997	7.77499e-09	-1.95671	1.78496e-08	-1.82979
	1454142_a_at	Pwp1	NM_133993	5.38006e-07	-1.97303	6.72692e-07	-1.93517	6.47672e-06	-1.63299
	1416400_at	Pycrl	NM_025412	1.47125e-05	-1.59849	4.24893e-05	-1.50025	5.40878e-06	-1.70987
	1427152_at	Qser1	NM_001123327	1.43631e-06	-1.82445	3.93032e-06	-1.69346	1.48589e-05	-1.55417
	1450630_at	Qtrt1	NM_021888	1.72262e-05	-1.76495	1.87748e-05	-1.75332	1.19125e-05	-1.817
	1451199_at	Qtrtd1	NM_029128	9.4794e-07	-1.55088	1.47313e-06	-1.51334	5.93762e-07	-1.59405
	1449494_at	Rab3c	NM_023852	5.74931e-06	-2.36185	3.87105e-06	-2.47378	2.77865e-06	-2.57604
	1419553_a_at	Rabggtb	NM_001163478 /// NM_001163479 /// NM_011231 /// NR_028094 /// NR_028095 /// NR_0	1.74078e-07	-1.67976	8.89102e-08	-1.75985	1.08911e-07	-1.73457
	1423734_at	Rac1	NM_009007	1.58032e-08	-1.64861	7.7531e-09	-1.72824	2.73275e-08	-1.59419
	1421546_a_at	Racgap1	NM_012025	1.54904e-08	-5.05753	3.94845e-09	-6.86752	5.55105e-09	-6.33227
	1423318_at	Rad18	NM_001167730 /// NM_021385	6.74194e-09	-3.01003	3.22252e-09	-3.35224	2.14537e-08	-2.59006
	1455938_x_at	Rad21	NM_009009	5.49685e-05	-1.51091	1.94868e-05	-1.60989	5.05106e-06	-1.76984
	1418281_at	Rad51	NM_011234	1.83595e-09	-7.65545	8.50114e-10	-9.41835	7.74086e-10	-9.6722
	1417938_at	Rad51ap1	NM_009013	1.6387e-07	-5.9751	6.12515e-08	-7.59305	9.75116e-08	-6.75588
	1438453_at	Rad51c	NM_053269	2.61386e-06	-1.7664	3.3267e-07	-2.10414	7.50345e-07	-1.95357
	1423123_at	Rad54l	NM_001122958 /// NM_001122959 /// NM_009015	1.64386e-05	-1.80822	2.27546e-06	-2.1619	1.30022e-05	-1.84309
	1429528_at	Rae1	NM_175112	8.80073e-08	-1.58766	1.57083e-07	-1.53608	8.82807e-08	-1.58737
	1420603_s_at	Raet1a /// Raet1b /// Raet1c /// Raet1d /// Raet1e	NM_009016 /// NM_009017 /// NM_009018 /// NM_020030 /// NM_198193 /// XM_0010062	2.33821e-06	-1.52353	3.06539e-08	-2.08736	8.62125e-09	-2.37336
	1420401_a_at	Ramp3	NM_019511	2.50395e-07	-2.76773	6.37954e-08	-3.36278	2.14242e-08	-4.02826
	1438977_x_at	Ran	NM_009391	1.00519e-06	-1.59138	1.66123e-06	-1.54516	8.8751e-07	-1.6035
	1422547_at	Ranbp1	NM_011239	1.46722e-10	-2.16285	2.67705e-10	-2.04483	2.61966e-10	-2.04882
	1423749_s_at	Rangap1	NM_001146174 /// NM_011241	5.28936e-07	-2.09727	6.04228e-07	-2.07091	2.00251e-07	-2.31488
	1448740_at	Rangrf	NM_021329	5.24935e-07	-1.83233	2.1324e-07	-1.97412	7.83269e-07	-1.77711
	1418924_at	Rassf7	NM_025886	4.75983e-08	-1.56055	1.64232e-09	-1.97684	6.96922e-10	-2.13648
	1424156_at	Rbl1	NM_001139516 /// NM_011249	1.09422e-07	-2.25925	2.10154e-08	-2.73361	2.3245e-08	-2.69888
	1423740_a_at	Rbm10	NM_001167775 /// NM_001167776 /// NM_145627	2.08445e-10	-1.59114	1.0442e-10	-1.65957	1.0417e-10	-1.65982
	1436979_x_at	Rbm14	NM_019869	2.57926e-09	-2.20162	1.32114e-09	-2.35989	2.16597e-09	-2.24064
	1451365_at	Rbm19	NM_028762	1.69263e-05	-1.63704	1.03732e-05	-1.69315	2.12417e-05	-1.61267
	1446147_at	Rbm39	NM_133242	6.25542e-06	-2.06944	4.21324e-06	-2.15217	1.38999e-05	-1.92204
	1416354_at	Rbmx	NM_001166623 /// NM_011252 /// NR_029425	8.79959e-09	-2.92428	3.83713e-09	-3.29272	7.52626e-09	-2.98762
	1424705_at	Rbmx2	NM_173376	8.83475e-07	-1.96125	3.76526e-07	-2.12166	8.76574e-07	-1.96259
	1416962_at	Rcc1	NM_001197082 /// NM_133878	2.28601e-09	-2.89161	2.63544e-09	-2.83754	7.60084e-09	-2.49018
	1422922_at	Recql4	NM_058214	5.404e-06	-2.30038	8.11071e-06	-2.20154	7.61392e-06	-2.21634
	1422993_s_at	Refbp2 /// Thoc4	NM_011568 /// NM_019484	1.23309e-09	-2.60222	7.40669e-10	-2.77247	6.30422e-10	-2.83098
	1418342_at	Rfc1	NM_011258	6.82232e-07	-1.73133	2.22934e-07	-1.88532	6.61064e-07	-1.73522
	1417503_at	Rfc2	NM_020022	4.13459e-09	-2.01855	8.78435e-09	-1.89377	4.88176e-09	-1.98933
	1423700_at	Rfc3	NM_027009	1.36685e-07	-2.54042	1.88569e-07	-2.44649	3.53271e-08	-3.0283
	1424321_at	Rfc4	NM_145480	2.73259e-08	-3.81776	1.43319e-08	-4.28006	2.66273e-08	-3.83465
	1452917_at	Rfc5	NM_028128	8.1787e-09	-3.73032	2.22326e-09	-4.72023	3.03939e-09	-4.44532
	1426037_a_at	Rgs16	NM_011267	2.46074e-07	-2.25313	7.35464e-07	-2.02434	2.26468e-08	-3.00874
	1434940_x_at	Rgs19	NM_026446	0.000100558	-1.60589	0.000262096	-1.5101	0.000130487	-1.57827
	1419247_at	Rgs2	NM_009061	2.02772e-06	-1.74068	3.10254e-09	-3.56323	4.79227e-08	-2.45543
	1416286_at	Rgs4	NM_009062	9.79614e-08	-2.49633	3.9986e-07	-2.14617	2.5304e-05	-1.55463
	1429491_s_at	Rif1	NM_175238	2.91159e-05	-1.72733	2.6619e-05	-1.73907	7.70365e-06	-1.92408
	1453833_a_at	Rnaseh1	NM_011275	1.09215e-05	-1.57133	6.43666e-06	-1.62431	1.77426e-05	-1.52687
	1424514_at	Rnf126	NM_144528 /// NR_027505	4.16097e-09	-1.5793	7.7152e-09	-1.52605	7.70837e-09	-1.52612
	1436824_x_at	Rnf26	NM_153762	1.96872e-07	-1.71109	1.38486e-07	-1.75403	9.87961e-08	-1.79809
	1428766_at	Rnmtl1	NM_183263	1.00986e-05	-1.50396	5.60674e-06	-1.55504	2.65853e-06	-1.62791
	1448324_at	Rnps1	NM_001080127 /// NM_001080128 /// NM_009070	4.72373e-08	-1.72569	5.91369e-08	-1.69933	8.98842e-08	-1.65309
	1455819_at	Rod1	NM_144904 /// NM_178164	2.85742e-09	-1.79422	1.79179e-09	-1.85893	4.59308e-08	-1.50864
	1423293_at	Rpa1	NM_001164223 /// NM_026653	3.8553e-10	-2.30665	3.37487e-10	-2.3394	1.8909e-10	-2.49441
	1416433_at	Rpa2	NM_011284	3.03552e-09	-3.07043	1.58596e-09	-3.37871	7.92179e-10	-3.7761
	1431784_a_at	Rpf1	NM_027332 /// NM_027371	4.4535e-06	-1.97347	1.95709e-06	-2.13313	5.2173e-06	-1.94578
	1421945_a_at	Rpf2	NM_001042556 /// NM_023323	1.33933e-09	-2.21581	4.21166e-09	-1.99091	3.59257e-09	-2.0189
	1418337_at	Rpia	NM_009075	1.54681e-06	-1.75815	1.58761e-06	-1.75479	2.27082e-06	-1.71015
	1435655_at	Rpl12	NM_009076	1.00946e-08	-2.42295	1.46388e-08	-2.32633	3.38061e-08	-2.13656
	1422128_at	Rpl14	NM_025974	1.84881e-06	-1.91171	1.3815e-06	-1.96043	3.48551e-07	-2.23619
	1433530_at	Rpl41	NM_018860	1.76715e-07	-2.37084	3.22593e-07	-2.22328	2.32894e-06	-1.85513
	1423373_at	Rpp30	NM_019428	3.99721e-07	-1.78124	2.01554e-07	-1.87852	2.20361e-06	-1.58782
	1455195_at	Rps24	NM_011297 /// NM_207634 /// NM_207635	2.96311e-07	-2.42403	5.32391e-07	-2.27267	3.83275e-06	-1.88574
	1430978_at	Rps25	NM_024266	4.8113e-10	-2.39024	8.40568e-10	-2.25317	8.85787e-10	-2.24117
	1426958_at	Rps9	NM_029767	2.36924e-07	-2.41169	2.53399e-06	-1.91007	2.36815e-06	-1.92115
	1415878_at	Rrm1	NM_009103	4.95499e-09	-2.73288	4.81296e-09	-2.74301	5.71679e-09	-2.68412
	1416120_at	Rrm2	NM_009104	2.88909e-09	-5.32612	2.20046e-09	-5.64659	3.77966e-08	-3.34619
	1417096_at	Rrp15	NM_026041	1.15984e-08	-2.12344	5.46845e-09	-2.28913	4.98429e-09	-2.31157
	1416559_at	Rrp8	NM_025897	2.57316e-07	-1.92566	3.8725e-07	-1.86202	8.9175e-07	-1.74723
	1451293_at	Rrp9	NM_145620	4.72293e-08	-1.64228	1.7041e-07	-1.5236	1.9855e-07	-1.51119
	1416998_at	Rrs1	NM_021511	4.00198e-07	-1.68479	1.58506e-07	-1.79969	1.97267e-07	-1.77067
	1416585_at	Ruvbl1	NM_019685	1.46292e-08	-1.7543	2.54558e-08	-1.68865	1.06219e-08	-1.79558
	1422482_at	Ruvbl2	NM_011304	4.4726e-07	-2.02999	8.58518e-07	-1.91686	2.17103e-07	-2.17515
	1424542_at	S100a4	NM_011311	5.19306e-07	-2.02085	6.59253e-08	-2.50151	7.09798e-09	-3.37605
	1430022_at	Sae1	NM_019748	7.16178e-06	-1.92276	1.10587e-05	-1.85294	1.26599e-05	-1.83242
	1434438_at	Samhd1	NM_001139520 /// NM_018851	2.0408e-10	-2.13211	5.70125e-11	-2.43154	3.31485e-10	-2.03878
	1448016_at	Sass6	NM_028349	1.37781e-07	-3.09959	5.01674e-08	-3.6221	6.33417e-08	-3.48815
	1423078_a_at	Sc4mol	NM_025436	2.94615e-05	-1.63507	1.75681e-06	-2.04818	3.86637e-06	-1.90843
	1437378_x_at	Scarb1	NM_016741	1.16256e-06	-1.81428	7.97259e-06	-1.5874	1.81588e-06	-1.75415
	1416778_at	Sdpr	NM_138741	1.54901e-06	-2.16346	1.67888e-07	-2.79736	5.84836e-08	-3.24501
	1424201_a_at	Seh1l	NM_001039088 /// NM_028112	4.03587e-05	-1.92722	2.18743e-05	-2.04162	2.35263e-05	-2.02725
	1420416_at	Sema3a	NM_009152	7.03823e-09	-2.38405	2.39852e-09	-2.70551	7.93813e-10	-3.1394
	1418564_s_at	Serbp1	NM_001113564 /// NM_001113565 /// NM_001113566 /// NM_025814	3.29953e-07	-1.57588	1.4261e-07	-1.65957	3.27113e-08	-1.8427
	1417406_at	Sertad1	NM_018820	4.97844e-08	-1.65151	1.3313e-08	-1.80973	4.24472e-09	-1.98464
	1421819_a_at	Set	NM_023871	1.21158e-09	-1.90059	4.165e-10	-2.08443	4.85985e-10	-2.05523
	1455546_s_at	Sf3a2	NM_013651	8.52831e-09	-1.78811	3.46807e-09	-1.91771	5.0065e-09	-1.86198
	1423811_at	Sf3a3	NM_029157	2.95942e-08	-1.83702	4.45075e-08	-1.78138	1.8912e-08	-1.90355
	1423795_at	Sfpq	NM_023603	4.36334e-09	-1.83757	1.20918e-08	-1.70722	1.3787e-08	-1.69223
	1449853_at	Sfxn2	NM_053196	4.15953e-06	-1.61853	7.74928e-07	-1.82225	1.49335e-06	-1.73489
	1416041_at	Sgk1	NM_001161845 /// NM_001161847 /// NM_001161848 /// NM_001161849 /// NM_001161850	1.18961e-06	-1.57615	9.81724e-08	-1.87312	2.58921e-07	-1.74062
	1418919_at	Sgol1	NM_028232	1.9181e-09	-5.48293	1.31994e-09	-5.95175	1.98148e-09	-5.44492
	1431592_a_at	Sh3kbp1	NM_001135727 /// NM_001135728 /// NM_021389	1.61131e-05	-1.90234	1.74191e-05	-1.88951	2.34556e-05	-1.84233
	1416299_at	Shcbp1	NM_011369	3.40977e-09	-6.95357	1.32114e-09	-8.8949	3.57034e-09	-6.87592
	1425177_at	Shmt1	NM_009171	1.37835e-06	-1.98055	2.56899e-06	-1.87731	3.05275e-05	-1.57115
	1426423_at	Shmt2	NM_028230	3.54319e-07	-1.57501	2.89275e-08	-1.86979	4.5627e-07	-1.55221
	1451044_at	Sip1	NM_025656	3.26167e-05	-2.07876	4.81607e-06	-2.57913	3.68944e-06	-2.66842
	1416206_at	Sipa1	NM_001164480 /// NM_001164481 /// NM_001164482 /// NM_001164568 /// NM_011379	1.16911e-07	-1.50213	1.42898e-08	-1.70179	3.51256e-09	-1.88685
	1432179_x_at	Ska1	NM_001164355 /// NM_025581	1.04456e-05	-2.96112	8.1774e-06	-3.07041	2.21696e-05	-2.66539
	1418969_at	Skp2	NM_013787 /// NM_145468	2.06359e-06	-2.38449	1.5515e-06	-2.46466	4.84675e-06	-2.17369
	1460168_at	Slbp	NM_009193	1.93916e-09	-2.04053	4.87013e-10	-2.3366	4.86606e-09	-1.8871
	1420138_at	Slc19a1	NM_031196	2.39335e-05	-1.526	1.64298e-06	-1.82987	1.02449e-06	-1.90151
	1416629_at	Slc1a5	NM_009201	1.69736e-07	-2.19041	3.39325e-07	-2.04888	9.96852e-08	-2.31492
	1418933_at	Slc1a6	NM_009200	1.79851e-07	-2.41426	1.4038e-08	-3.38655	1.07816e-08	-3.52992
	1448568_a_at	Slc20a1	NM_001159593 /// NM_015747	2.03e-07	-2.02249	7.13134e-08	-2.23719	3.52832e-06	-1.62567
	1423772_x_at	Slc25a5	NM_007451	5.62291e-09	-1.53689	2.10159e-09	-1.62677	3.47274e-09	-1.5789
	1422788_at	Slc43a3	NM_021398	2.26031e-08	-2.08133	4.45206e-09	-2.46055	1.11185e-09	-2.92266
	1421225_a_at	Slc4a4	NM_001136260 /// NM_001197147 /// NM_018760	0.001148	-1.70342	0.00115271	-1.70282	0.000971455	-1.72819
	1418326_at	Slc7a5	NM_011404	2.24245e-08	-1.78415	3.93455e-09	-2.05772	1.30273e-08	-1.85934
	1439368_a_at	Slc9a3r2	NM_023055 /// NM_023449	6.74797e-07	-1.78125	2.13255e-07	-1.95384	1.9444e-08	-2.48214
	1424659_at	Slit2	NM_178804	8.70249e-06	-1.70096	1.74934e-06	-1.92869	2.88764e-06	-1.84967
	1452296_at	Slit3	NM_011412	4.47529e-05	-1.74842	2.61144e-05	-1.82547	8.68605e-06	-2.01097
	1449336_a_at	Slk	NM_001164639 /// NM_009289	6.71363e-09	-1.85393	2.75625e-09	-1.99522	2.57642e-08	-1.68304
	1424452_at	Sltm	NM_025690 /// NM_026337	6.17918e-07	-1.61115	4.15704e-07	-1.65207	1.66578e-06	-1.52075
	1451873_a_at	Smad5	NM_001164041 /// NM_001164042 /// NM_008541	2.12206e-07	-1.97052	2.97386e-08	-2.39111	3.60951e-07	-1.88417
	1423416_at	Smarcc1	NM_009211	1.19355e-07	-1.52053	1.27373e-07	-1.51526	5.4724e-08	-1.58872
	1417830_at	Smc1a	NM_019710	2.98695e-06	-1.52663	2.32139e-07	-1.80335	5.50061e-07	-1.69483
	1448635_at	Smc2	NM_008017	4.45821e-10	-4.78684	4.46572e-10	-4.78526	1.18335e-09	-3.9944
	1450950_at	Smc3	NM_007790	2.78605e-08	-1.61139	7.67515e-09	-1.7538	7.15565e-09	-1.7626
	1427275_at	Smc4	NM_133786	5.20495e-09	-2.83027	1.32405e-09	-3.44334	1.8636e-09	-3.26848
	1426270_at	Smc5	NM_153808	2.23914e-06	-1.73543	3.57361e-06	-1.67924	1.65654e-05	-1.5253
	1417736_at	Smc6	NM_025695	1.02672e-07	-1.63254	6.14621e-09	-2.01557	1.98348e-08	-1.82991
	1435742_at	Smek1	NM_001160214 /// NM_211355	1.7369e-07	-1.65022	2.45584e-07	-1.61465	4.22449e-07	-1.56328
	1421052_a_at	Sms	NM_009214	1.41692e-08	-2.52863	2.25503e-08	-2.39788	3.93573e-08	-2.25879
	1425479_at	Smyd5	NM_144918	1.87943e-06	-1.53035	2.47392e-06	-1.50745	6.24285e-07	-1.63422
	1448742_at	Snai1	NM_011427	5.84723e-06	-1.80747	6.8005e-07	-2.19233	4.91107e-07	-2.26765
	1437658_a_at	Snhg1	NR_002896	3.08671e-05	-2.63355	5.79365e-05	-2.42853	9.2346e-05	-2.29518
	1428264_at	Snrnp40	NM_025645	8.95824e-08	-1.93887	6.63368e-08	-1.9897	4.13922e-08	-2.07631
	1451104_a_at	Snrnp70	NM_009224	7.61419e-09	-1.79849	1.00417e-08	-1.76254	2.66933e-08	-1.64985
	1417351_a_at	Snrpa1	NM_021336	6.97228e-10	-3.35595	1.57289e-09	-2.98282	2.67788e-09	-2.77866
	1419260_a_at	Snrpb	NM_009225	2.25992e-09	-2.01677	1.76276e-09	-2.06229	3.87399e-09	-1.92589
	1452422_a_at	Snrpb2	NM_021335	5.14625e-07	-1.55801	4.99016e-07	-1.56077	8.4373e-07	-1.51572
	1416336_s_at	Snrpd1	NM_009226	2.21405e-08	-2.13838	2.41178e-08	-2.1209	1.44739e-08	-2.23032
	1422884_at	Snrpd3	NM_026095	1.48014e-07	-1.79783	1.86203e-07	-1.7675	1.96867e-07	-1.76035
	1433892_at	Spag5	NM_017407	9.99598e-07	-3.56275	1.115e-06	-3.4994	1.84409e-05	-2.37042
	1424118_a_at	Spc25	NM_025565	2.47257e-10	-3.76418	4.0626e-10	-3.47414	1.7107e-10	-4.00801
	1422425_at	Sprr2k	NM_011477	1.03273e-07	-2.33137	3.00016e-07	-2.09224	4.44482e-06	-1.68106
	1415874_at	Spry1	NM_011896	2.16902e-06	-1.77603	1.42801e-07	-2.26354	3.05449e-08	-2.70347
	1415993_at	Sqle	NM_009270	2.42257e-09	-1.97811	3.19108e-10	-2.41185	5.60729e-10	-2.27087
	1437909_at	Srcap	XM_001480403 /// XM_003084736 /// XM_003086644	1.79703e-06	-1.55197	1.90869e-06	-1.54661	1.21611e-06	-1.58808
	1418255_s_at	Srf	NM_020493	8.17764e-08	-2.04923	1.82322e-07	-1.91075	8.41925e-08	-2.04378
	1420509_at	Srfbp1	NM_026040	1.25388e-07	-1.88984	8.02163e-08	-1.96185	2.21747e-07	-1.80692
	1421260_a_at	Srm	NM_009272	1.07124e-09	-1.80508	1.80821e-09	-1.73831	1.02978e-09	-1.8104
	1451939_a_at	Srpx	NM_016911	2.32029e-08	-2.28354	2.19619e-07	-1.85857	1.23352e-08	-2.44637
	1417655_a_at	Srrt	NM_001109909 /// NM_001109910 /// NM_031405	7.88907e-09	-1.5806	4.57711e-09	-1.63299	1.96925e-08	-1.50338
	1428099_a_at	Srsf1	NM_001078167 /// NM_173374	9.55805e-06	-1.67988	4.05012e-06	-1.7889	1.32093e-05	-1.64315
	1418527_a_at	Srsf10	NM_001080387 /// NM_010178	0.00015656	-1.8604	0.000220251	-1.80512	0.000550127	-1.67325
	1427135_at	Srsf12	NM_172592	0.000499967	-1.5104	0.000122316	-1.66168	4.62046e-05	-1.79083
	1415807_s_at	Srsf2	NM_011358	8.99018e-05	-1.84528	6.88091e-05	-1.88936	0.000253082	-1.69449
	1416150_a_at	Srsf3	NM_013663 /// NR_036613	2.62568e-08	-2.11402	1.54005e-08	-2.22782	2.87228e-08	-2.09616
	1424033_at	Srsf7	NM_001195485 /// NM_001195486 /// NM_001195487 /// NM_146083 /// NR_036615	3.40502e-07	-1.6001	4.23916e-08	-1.84729	1.1701e-07	-1.71455
	1426788_a_at	Ssrp1	NM_001136081 /// NM_182990	1.49473e-07	-1.83495	5.90642e-08	-1.98077	5.59297e-08	-1.99023
	1417725_a_at	Sssca1	NM_020491	4.73277e-06	-1.68773	2.52623e-05	-1.51849	5.64315e-06	-1.66745
	1418946_at	St3gal1	NM_009177	3.21257e-06	-1.67894	8.5101e-08	-2.29143	7.55717e-08	-2.32064
	1449078_at	St3gal6	NM_018784	3.22175e-09	-4.37035	3.89847e-09	-4.21976	5.67516e-09	-3.94751
	1431921_a_at	Stag1	NM_009282	1.33939e-06	-1.85618	1.36005e-07	-2.29583	5.9654e-07	-1.9879
	1429239_a_at	Stard4	NM_133774	9.70461e-08	-2.66234	2.6383e-06	-1.89389	1.7475e-06	-1.96228
	1424938_at	Steap1	NM_027399	2.6431e-06	-1.67703	2.9955e-06	-1.66292	1.84631e-07	-2.0756
	1427707_a_at	Stil	NM_009185	2.05086e-09	-5.3465	1.84289e-09	-5.46951	4.16682e-09	-4.63217
	1415849_s_at	Stmn1	NM_019641	1.94483e-07	-3.75219	4.42073e-08	-4.94282	7.98784e-08	-4.40111
	1448774_at	Stoml2	NM_023231	1.317e-07	-1.86106	5.59625e-08	-1.99949	2.74591e-08	-2.13525
	1422457_s_at	Sumo3	NM_019929	1.36316e-11	-1.65276	6.22081e-12	-1.74078	2.56766e-12	-1.85761
	1422979_at	Suv39h2	NM_022724 /// NR_027509	1.70135e-08	-3.39395	7.41063e-09	-3.88686	1.02264e-08	-3.68178
	1420021_s_at	Suz12	NM_001163018 /// NM_199196	1.40052e-08	-1.65841	7.21962e-09	-1.73345	3.54384e-08	-1.56773
	1429270_a_at	Syce2	NM_001168244 /// NM_001168246 /// NM_027954 /// NR_031759	5.61074e-06	-2.03126	7.66668e-07	-2.50979	4.34394e-07	-2.69234
	1422769_at	Syncrip	NM_019666 /// NM_019796	0.000185566	-1.59294	0.000226878	-1.57157	0.00029227	-1.54565
	1416783_at	Tac1	NM_009311	1.0449e-06	-2.37948	9.77111e-07	-2.39763	4.78506e-07	-2.6098
	1417450_a_at	Tacc3	NM_001040435	1.05889e-09	-5.3149	4.96188e-10	-6.28191	9.49158e-10	-5.43946
	1430147_a_at	Taf1d	NM_027261 /// NM_029248 /// NR_028401	8.63811e-06	-1.60653	4.08782e-06	-1.68832	6.20395e-06	-1.64133
	1448195_at	Taf5l	NM_133966	2.33239e-06	-1.79008	6.57315e-07	-1.98741	2.76321e-06	-1.76725
	1451509_at	Taf9	NM_001015889 /// NM_027139 /// NM_027592	8.98102e-08	-1.94828	2.17296e-07	-1.81409	2.03589e-06	-1.56144
	1426529_a_at	Tagln2	NM_178598	1.82622e-09	-2.76524	7.58786e-10	-3.11451	2.02724e-09	-2.72871
	1423616_at	Tarbp2	NM_009319	7.91972e-06	-1.9491	8.09704e-05	-1.62434	0.000273266	-1.502
	1423723_s_at	Tardbp	NM_001003898 /// NM_001003899 /// NM_001008545 /// NM_001008546 /// NM_145556 //	1.49893e-08	-1.99388	1.47267e-08	-1.99697	9.1681e-09	-2.08425
	1421033_a_at	Tcerg1	NM_001039474	9.54611e-07	-1.6253	6.58753e-07	-1.66471	2.42153e-06	-1.53734
	1423809_at	Tcf19	NM_001163763 /// NM_001163764 /// NM_025674	7.01561e-08	-3.14208	1.21756e-08	-4.17982	9.24615e-09	-4.39726
	1423340_at	Tcfap2b	NM_001025305 /// NM_009334	6.27695e-07	-1.6982	7.66714e-07	-1.67533	1.43477e-06	-1.60896
	1418167_at	Tcfap4	NM_031182	5.02098e-08	-1.83522	6.76461e-09	-2.18794	8.76508e-09	-2.13341
	1423600_a_at	Tcof1	NM_011552	2.74137e-07	-1.95116	4.13639e-08	-2.34277	6.14026e-08	-2.24692
	1426337_a_at	Tead4	NM_001080979 /// NM_011567	2.85806e-08	-1.92594	1.34892e-08	-2.05632	1.76441e-08	-2.0073
	1418380_at	Terf1	NM_009352	5.08951e-08	-2.76838	2.58456e-08	-3.03409	1.30688e-08	-3.3541
	1423241_a_at	Tfdp1	NM_009361	1.56991e-07	-1.7929	3.84571e-08	-2.0111	3.73455e-08	-2.01635
	1451790_a_at	Tfpi	NM_001177319 /// NM_001177320 /// NM_011576	3.70998e-08	-2.25884	1.50963e-07	-1.97628	1.60003e-08	-2.4761
	1418547_at	Tfpi2	NM_009364	2.15829e-09	-9.8156	1.61383e-09	-10.6889	1.79833e-09	-10.3512
	1452661_at	Tfrc	NM_011638	8.96073e-10	-7.96187	7.96398e-10	-8.2127	1.17454e-08	-4.47889
	1449388_at	Thbs4	NM_011582	1.03132e-07	-2.353	4.55859e-08	-2.58471	8.59705e-08	-2.40085
	1424641_a_at	Thoc1	NM_153552	1.28646e-05	-1.77861	6.46775e-05	-1.58589	1.66365e-05	-1.74393
	1417724_at	Thoc4	NM_011568	4.12758e-11	-2.57457	2.49806e-11	-2.73775	1.86628e-11	-2.84232
	1421148_a_at	Tial1	NM_009383	4.41846e-07	-2.14231	2.61133e-07	-2.25988	8.96585e-07	-2.00402
	1417586_at	Timeless	NM_001136082 /// NM_001164080 /// NM_001164081 /// NM_011589	5.68018e-08	-3.266	1.64586e-08	-3.99633	4.79405e-08	-3.35154
	1455456_a_at	Timm50	NM_025616	4.92851e-08	-1.87702	7.19822e-08	-1.82212	4.30771e-08	-1.89756
	1416345_at	Timm8a1	NM_013898	3.11411e-10	-2.3649	9.56566e-09	-1.74889	5.87706e-09	-1.81212
	1449886_a_at	Timm9	NM_001024853 /// NM_001024854 /// NM_013896	9.07695e-05	-1.74464	0.000383305	-1.56976	0.000250006	-1.61708
	1451163_at	Tinf2	NM_145705	5.25983e-08	-1.8254	5.08488e-08	-1.83015	1.30364e-07	-1.70905
	1426612_at	Tipin	NM_025372	1.54604e-10	-3.43369	7.28009e-11	-3.88036	9.73974e-11	-3.69618
	1416258_at	Tk1	NM_009387	4.59242e-08	-7.3223	1.65001e-08	-9.6544	1.54174e-08	-9.84542
	1420753_at	Tll1	NM_009390	2.07918e-10	-4.86792	7.09329e-11	-6.11896	1.30592e-07	-2.01496
	1450958_at	Tm4sf1	NM_008536	3.01191e-05	-1.52968	2.29956e-06	-1.82234	3.76782e-07	-2.13675
	1460353_at	Tmem48	NM_028355	2.0507e-08	-2.54231	2.16519e-08	-2.52606	2.30888e-08	-2.50712
	1426349_s_at	Tmpo	NM_001080129 /// NM_001080130 /// NM_001080131 /// NM_001080132 /// NM_001080134	5.63247e-10	-3.44146	1.4225e-10	-4.34563	2.80954e-10	-3.85284
	1449125_at	Tnfaip8l1	NM_025566	3.05185e-06	-1.90692	4.35895e-07	-2.29764	2.4997e-07	-2.44407
	1430259_at	Tnfrsf11a	NM_009399	0.000103722	-1.75326	4.76665e-05	-1.87103	0.000277131	-1.62693
	1422038_a_at	Tnfrsf22	NM_023680	1.10747e-06	-1.97047	1.21605e-06	-1.95435	1.21846e-06	-1.95401
	1448297_a_at	Tnk2	NM_001110147 /// NM_016788	4.47488e-09	-2.6017	3.74243e-09	-2.6591	1.39168e-08	-2.2895
	1417979_at	Tnmd	NM_022322	1.94982e-09	-5.88765	4.00959e-10	-8.70019	1.87459e-08	-3.78774
	1454694_a_at	Top2a	NM_011623	1.68979e-08	-7.15405	4.30977e-09	-10.3707	1.38132e-08	-7.52776
	1452241_at	Topbp1	NM_176979	1.01295e-09	-2.58289	5.17973e-10	-2.80796	4.89267e-10	-2.82889
	1423310_at	Tpbg	NM_001164792 /// NM_011627	1.67061e-08	-2.10144	9.21463e-09	-2.22722	3.23547e-09	-2.49421
	1419739_at	Tpm2	NM_009416	2.50077e-06	-1.871	6.38421e-06	-1.73915	5.30234e-05	-1.51409
	1428104_at	Tpx2	NM_001141975 /// NM_001141976 /// NM_001141977 /// NM_001141978 /// NM_028109	1.97312e-09	-5.89745	1.25511e-09	-6.54433	3.64606e-09	-5.16691
	1419543_a_at	Tra2b	NM_009186	1.85961e-07	-1.89493	7.17386e-08	-2.05858	1.84502e-07	-1.89616
	1420707_a_at	Traip	NM_011634	3.5859e-07	-2.82896	1.37144e-07	-3.24327	4.18282e-07	-2.77169
	1419749_at	Trdmt1	NM_010067	1.01715e-06	-1.7099	2.52341e-07	-1.90102	5.92266e-07	-1.77791
	1426784_at	Trim47	NM_172570	1.68441e-08	-2.08127	4.0651e-10	-3.23035	1.60129e-08	-2.09112
	1416118_at	Trim59	NM_025863	3.04558e-08	-2.85892	1.73138e-08	-3.09108	1.06303e-08	-3.32167
	1429294_at	Trip13	NM_027182	1.20992e-08	-4.13549	5.0711e-09	-4.8776	9.90628e-09	-4.2888
	1460375_at	Trmt112	NM_001166370 /// NM_026306	1.1115e-06	-1.88545	2.3449e-06	-1.77744	9.73387e-07	-1.90639
	1426538_a_at	Trp53	NM_001127233 /// NM_011640	7.90873e-06	-1.80215	5.58628e-06	-1.85324	3.44019e-06	-1.93067
	1449933_a_at	Tsen15	NM_025677	1.20381e-05	-1.50625	9.58725e-06	-1.52556	1.18165e-06	-1.74528
	1450004_at	Tslp	NM_021367 /// NR_033206	1.45047e-07	-2.98214	2.7885e-08	-3.85115	2.14937e-08	-4.02968
	1426939_at	Tsr2	NM_001164578 /// NM_175146 /// NR_028392	2.20578e-07	-1.60843	6.83372e-08	-1.737	3.70046e-08	-1.81671
	1449171_at	Ttk	NM_001110265 /// NM_009445	1.49873e-08	-5.37639	4.60259e-09	-7.04952	1.2447e-08	-5.59608
	1451630_at	Ttl	NM_027192	8.32401e-06	-1.67196	1.56109e-06	-1.89892	3.87466e-06	-1.76658
	1416311_s_at	Tuba3a /// Tuba3b	NM_009446 /// NM_009449	1.10132e-08	-2.5643	1.32974e-08	-2.50797	1.5157e-08	-2.47032
	1449682_s_at	Tubb2a-ps2 /// Tubb2b	NM_023716 /// NR_003964	8.46879e-07	-1.80898	6.59533e-07	-1.84468	1.66971e-06	-1.72042
	1416256_a_at	Tubb5	NM_011655	4.60745e-09	-1.5319	2.39998e-09	-1.58899	2.54851e-09	-1.58345
	1416431_at	Tubb6	NM_026473	4.40124e-11	-2.81987	1.36219e-10	-2.45882	5.07305e-10	-2.14404
	1417144_at	Tubg1	NM_134024	2.81147e-09	-1.99601	1.41085e-09	-2.12529	4.90807e-09	-1.90449
	1448925_at	Twist2	NM_007855	4.47164e-09	-2.27973	2.66847e-09	-2.40977	2.27928e-09	-2.45271
	1416119_at	Txn1	NM_011660	4.66362e-08	-1.52163	4.32573e-08	-1.52779	2.51173e-08	-1.57483
[truncated: 49 more rows]
