# Supplementary material for: Transcription Factors MYOCD, SRF, Mesp1 and SMARCD3 Enhance the Cardio-Inducing Effect of GATA4, TBX5, and MEF2C during Direct Cellular Reprogramming
Source: PLoS One. 2013 May 21;8(5):e63577. doi: 10.1371/journal.pone.0063577 (PMC3660533; doi:10.1371/journal.pone.0063577)
Supplement: Table S5 — Results of self-organized map clustering of significantly upregulated (22 clusters) and downregulated (23 clusters) genes when comparing each of the transdifferentiated cell groups (TF Group 1 G4T5MC , TF Group 2 G4T5MCM1S3 , TF Group 3 G4T5MCMDSFM1S3 ) to MEFs (negative control). (XLSX) [file pone.0063577.s014.xlsx]

## Sheet: Graphs
	Self Organizing Map
	Upregulated Genes: TF Grp 1 Vs MEF OR TF Grp 2 Vs MEF OR TF Grp 3 Vs MEF (>1.5)
	Cluster ID	Column ID	Gene Symbol	Accession #	TF Grp 1 Vs MEF	TF Grp 2 Vs MEF	TF Grp 3 Vs MEF
	1	1416830_at	0610031J06Rik	NM_020003	-0.240066	1.09818	-0.858116
	1	1427907_at	1110037F02Rik	NM_001081183	-0.102999	1.04751	-0.944514
	1	1436187_at	1110054M08Rik	XR_105768	-0.129653	1.0585	-0.92885
	1	1451381_at	1810020D17Rik	NM_001177945 /// NM_001177946 /// NM_001177947 /// NM_183251	-0.195613	1.08335	-0.88774
	1	1452773_at	5730494N06Rik	NM_001141971 /// NM_027478	-0.0524329	1.02518	-0.972752
	1	1435684_at	Abcc5	NM_013790 /// NM_176839	-0.0254246	1.01247	-0.987045
	1	1417565_at	Abhd5	NM_026179	-0.0749172	1.03535	-0.960434
	1	1454708_at	Ablim1	NM_001103177 /// NM_001103178 /// NM_178688	-0.230049	1.09498	-0.864929
	1	1420684_at	Acox3	NM_030721	-0.155702	1.06872	-0.913016
	1	1418677_at	Actn3	NM_013456	-0.0677355	1.03215	-0.96441
	1	1425684_at	Akr1b10	NM_172398	-0.221729	1.09225	-0.870526
	1	1418979_at	Akr1c14	NM_134072	0.038576	0.980154	-1.01873
	1	1426301_at	Alcam	NM_009655	-0.203597	1.08613	-0.882535
	1	1422415_at	Ang2	NM_007449	-0.108657	1.04989	-0.941234
	1	1449426_a_at	Anxa10	NM_001136089 /// NM_011922	0.017542	0.991114	-1.00866
	1	1416631_at	Ap4b1	NM_001163552 /// NM_001163553 /// NM_026193	-0.0469837	1.02266	-0.97568
	1	1425914_a_at	Armcx1	NM_001166377 /// NM_001166378 /// NM_001166379 /// NM_001166380 /// NM_030066	-0.117275	1.05347	-0.936192
	1	1460359_at	Armcx3	NM_027870	-0.0394753	1.01915	-0.979678
	1	1460444_at	Arrb1	NM_177231 /// NM_178220	-0.112687	1.05157	-0.938883
	1	1428340_s_at	Atp13a2	NM_001164366 /// NM_029097	-0.133658	1.06011	-0.926449
	1	1434791_at	Atp6v0a2	NM_011596	0.115187	0.937419	-1.05261
	1	1420038_at	Atp6v1e1	NM_007510	-0.20426	1.08636	-0.8821
	1	1415932_x_at	Atp9a	NM_015731	-0.0203481	1.01002	-0.989671
	1	1422576_at	Atxn10	NM_016843	-0.191796	1.08201	-0.890211
	1	1435128_at	Baiap2	NM_001037754 /// NM_001037755 /// NM_130862	0.115842	0.937034	-1.05288
	1	1451533_at	BC022687	NM_145450	-0.0456703	1.02205	-0.976382
	1	1417691_at	Bin3	NM_021328	-0.0605381	1.02889	-0.968356
	1	1427390_at	Bloc1s3	NM_177692	0.00204435	0.998976	-1.00102
	1	1450178_at	Brdt	NM_001079873 /// NM_054054	-0.151068	1.06694	-0.915871
	1	1426312_at	Bre	NM_144541 /// NM_181279 /// NM_181280 /// NM_181281 /// NM_181282	0.0941836	0.949576	-1.04376
	1	1452372_at	Bsdc1	NM_133889	-0.0391428	1.019	-0.979854
	1	1416250_at	Btg2	NM_007570	-0.0398308	1.01932	-0.97949
	1	1424311_at	Carkd	NM_001190357 /// NM_026995	-0.0219723	1.01081	-0.988833
	1	1419684_at	Ccl8	NM_021443	-0.227451	1.09413	-0.866683
	1	1455956_x_at	Ccnd2	NM_009829	0.105848	0.942866	-1.04871
	1	1423965_at	Cd99l2	NM_138309	-0.103064	1.04754	-0.944476
	1	1425321_a_at	Clmn	NM_001040682 /// NM_053155	-0.169256	1.07383	-0.904571
	1	1448456_at	Cln8	NM_012000	-0.0951378	1.04417	-0.949031
	1	1426662_at	Cmas	NM_009908	0.00838515	0.995781	-1.00417
	1	1425475_at	Col4a5	NM_001163155 /// NM_007736	-0.0127393	1.00631	-0.993569
	1	1435275_at	Cox6b2	NM_183405 /// NM_183406	-0.00302343	1.00151	-0.998485
	1	1420850_at	Crnkl1	NM_025820	-0.216014	1.09035	-0.874339
	1	1451310_a_at	Ctsl	NM_009984	0.0164871	0.991655	-1.00814
	1	1417868_a_at	Ctsz	NM_022325	-0.0871476	1.04072	-0.953574
	1	1417952_at	Cyp2j6	NM_010008	-0.086988	1.04065	-0.953664
	1	1459725_s_at	Dcpp1 /// Dcpp2 /// Dcpp3	NM_001039238 /// NM_001077633 /// NM_019910	-0.0646786	1.03077	-0.966091
	1	1419456_at	Dcxr	NM_026428	-0.0662081	1.03146	-0.965251
	1	1437619_x_at	Ddr1	NM_001198831 /// NM_001198833 /// NM_007584 /// NM_172962	-0.138385	1.06199	-0.9236
	1	1417182_at	Dnaja2	NM_019794	-0.143934	1.06417	-0.920234
	1	1436300_at	Dstyk	NM_172516	-0.211066	1.08869	-0.87762
	1	1426189_at	Dusp15	NM_001159376 /// NM_145744	0.0359041	0.981564	-1.01747
	1	1423330_at	Ensa	NM_001026212 /// NM_019561	-0.133306	1.05997	-0.926661
	1	1451449_at	Erlec1	NM_025745	-0.128618	1.05809	-0.929468
	1	1449280_at	Esm1	NM_023612	-0.0696707	1.03301	-0.963343
	1	1422685_at	Exoc4	NM_009148	0.0439788	0.977285	-1.02126
	1	1449275_at	Fam119a	NM_025964	0.117032	0.936334	-1.05337
	1	1425323_a_at	Fam173a	NM_145410	0.00061512	0.999692	-1.00031
	1	1428120_at	Fbxw9	NM_026791	-0.190316	1.08148	-0.891166
	1	1452799_at	Fggy	NM_001113412 /// NM_029347	-0.0330669	1.01612	-0.983056
	1	1422327_s_at	G6pd2 /// G6pdx	NM_008062 /// NM_019468	0.0285756	0.985406	-1.01398
	1	1448354_at	G6pdx	NM_008062	0.0750889	0.960339	-1.03543
	1	1419428_a_at	Gaa	NM_001159324 /// NM_008064	0.0619336	0.967594	-1.02953
	1	1424901_at	Gcnt3	NM_028087	-0.0765265	1.03606	-0.959538
	1	1454921_at	Gm561	NM_001033297	-0.0814509	1.03823	-0.956784
	1	1431591_s_at	Gm9706 /// Isg15	NM_015783 /// XR_005074 /// XR_034969	-0.191553	1.08192	-0.890368
	1	1439506_at	Gm98	NM_001033481	-0.0450964	1.02179	-0.976689
	1	1448625_at	Golga2	NM_001080968 /// NM_133852	-0.10061	1.0465	-0.945892
	1	1416215_at	Gosr1	NM_016810	-0.0161959	1.008	-0.991804
	1	1438385_s_at	Gpt2	NM_173866	-0.219488	1.09151	-0.872024
	1	1450531_at	H2-Bl	NM_008199	0.0822294	0.956346	-1.03858
	1	1418536_at	H2-Q7	NM_001198560 /// NM_001198561 /// NM_010394	-0.224314	1.09311	-0.868792
	1	1449271_a_at	Hebp2	NM_019487	-0.0908533	1.04233	-0.951473
	1	1448185_at	Herpud1	NM_022331	-0.0040067	1.002	-0.997991
	1	1455777_x_at	Hsd17b4	NM_008292	-0.0212091	1.01044	-0.989227
	1	1426857_a_at	Hsdl2	NM_024255	-0.0846212	1.03962	-0.955001
	1	1416147_at	Hspa4	NM_008300	0.0349378	0.982073	-1.01701
	1	1431644_a_at	Ica1	NM_010492	-0.174291	1.07569	-0.901397
	1	1434751_at	Ids	NM_010498	-0.16141	1.07089	-0.909477
	1	1454628_at	Iffo1	NM_001039669 /// NM_178787	0.0868166	0.953761	-1.04058
	1	1417932_at	Il18	NM_008360	-0.0739221	1.03491	-0.960988
	1	1423806_at	Ints4	NM_027256	-0.0238948	1.01173	-0.987838
	1	1422683_at	Irak1bp1	NM_001168240 /// NM_022986	-0.146336	1.06511	-0.918769
	1	1418825_at	Irgm1	NM_008326	0.0833697	0.955705	-1.03908
	1	1427011_a_at	Lancl1	NM_001190984 /// NM_001190985 /// NM_021295	0.116343	0.936739	-1.05308
	1	1434499_a_at	Ldhb	NM_008492	-0.0432276	1.02091	-0.977685
	1	1423140_at	Lipa	NM_001111100 /// NM_021460	-0.0512919	1.02466	-0.973367
	1	1423938_at	Llgl2	NM_145438	-0.033273	1.01622	-0.982948
	1	1416097_at	Lrrc4	NM_138682	0.0199274	0.989887	-1.00981
	1	1418996_a_at	Lyrm5	NM_001163628 /// NM_133688	-0.077215	1.03637	-0.959154
	1	1415929_at	Map1lc3b	NM_026160	-0.143138	1.06386	-0.920718
	1	1427079_at	Mapre3	NM_133350	-0.144761	1.06449	-0.91973
	1	1423605_a_at	Mdm2	NM_010786	0.0662009	0.965255	-1.03146
	1	1426758_s_at	Meg3	NR_003633 /// NR_027651 /// NR_027652	-0.0571002	1.02733	-0.970226
	1	1421898_a_at	Mr1	NM_008209	-0.236422	1.09703	-0.860604
	1	1460238_at	Msln	NM_018857	-0.058898	1.02815	-0.969249
	1	1419400_at	Mttp	NM_001163457 /// NM_008642	-0.169132	1.07378	-0.904649
	1	1419213_at	Nat6	NM_019750	0.0146756	0.992581	-1.00726
	1	1438928_x_at	Ninj1	NM_013610	-0.0766132	1.0361	-0.95949
	1	1428503_a_at	Nkiras1	NM_023526	0.0732414	0.961366	-1.03461
	1	1421964_at	Notch3	NM_008716	-0.111087	1.0509	-0.939818
	1	1455796_x_at	Olfm1	NM_001038612 /// NM_001038613 /// NM_001038614 /// NM_019498	-0.060625	1.02893	-0.968308
	1	1451974_at	Osbpl2	NM_144500	-0.0590597	1.02822	-0.969161
	1	1450964_a_at	Osbpl9	NM_001134791 /// NM_133885 /// NM_173350	0.0308127	0.984238	-1.01505
	1	1435634_at	Pcmtd1	NM_183028	0.00763887	0.996159	-1.0038
	1	1428309_s_at	Pdrg1	NM_178939	-0.0737991	1.03486	-0.961056
	1	1448332_at	Pex19	NM_001159525 /// NM_023041	-0.163638	1.07173	-0.908089
	1	1454044_a_at	Pex3	NM_001164195 /// NM_019961	-0.112735	1.05159	-0.938855
	1	1418209_a_at	Pfn2	NM_019410	0.0419661	0.978356	-1.02032
	1	1452328_s_at	Pja2	NM_001025309 /// NM_144859	-0.210164	1.08838	-0.878215
	1	1416178_a_at	Plekhb1	NM_001163182 /// NM_001163183 /// NM_001163184 /// NM_001163185 /// NM_001163186	-0.0831731	1.03899	-0.955816
	1	1451399_at	Pnkd	NM_001039509 /// NM_019999 /// NM_025580	0.00756298	0.996197	-1.00376
	1	1423606_at	Postn	NM_001198765 /// NM_001198766 /// NM_015784	-0.143515	1.064	-0.920488
	1	1452249_at	Prickle1	NM_001033217	-0.0779594	1.0367	-0.958739
	1	1452878_at	Prkce	NM_011104	-0.079223	1.03726	-0.958032
	1	1455857_a_at	Rab2b	NM_172601	0.113379	0.938478	-1.05186
	1	1421265_a_at	Rbm38	NM_019547	-0.077377	1.03644	-0.959064
	1	1422670_at	Rnd2	NM_009708	0.0484481	0.974895	-1.02334
	1	1423729_a_at	Rnf181	NM_025607	0.0140017	0.992926	-1.00693
	1	1422797_at	Robld3	NM_031248	-0.132099	1.05948	-0.927385
	1	1448404_at	Scamp2	NM_022813	-0.0086183	1.00428	-0.995663
	1	1451224_at	Scamp5	NM_020270	-0.145338	1.06472	-0.919378
	1	1454704_at	Scarb2	NM_007644	0.0618166	0.967658	-1.02947
	1	1415964_at	Scd1	NM_009127	0.0146306	0.992604	-1.00724
	1	1418738_at	Scn1b	NM_011322	0.00404783	0.99797	-1.00202
	1	1426917_s_at	Scrn3	NM_029022	-0.0488772	1.02354	-0.974665
	1	1426801_at	Sept8	NM_033144	-0.121582	1.05523	-0.93365
	1	1433723_s_at	Serf2	NM_011354	0.0327977	0.983198	-1.016
	1	1416702_at	Serpini1	NM_009250	-0.175028	1.07596	-0.900931
	1	1438931_s_at	Sesn1	NM_001013370 /// NM_001162908	0.0138935	0.992981	-1.00687
	1	1426499_at	Sh3glb2	NM_139302	0.0944469	0.949426	-1.04387
	1	1423851_a_at	Shisa2	NM_145463	-0.0802096	1.03769	-0.95748
	1	1423109_s_at	Slc25a20	NM_020520	-0.0471731	1.02275	-0.975579
	1	1417061_at	Slc40a1	NM_016917	-0.217328	1.09079	-0.873465
	1	1426714_at	Slc46a1	NM_026740	-0.187103	1.08034	-0.893233
	1	1418485_at	Slc4a3	NM_009208	-0.0647693	1.03081	-0.966041
	1	1430526_a_at	Smarca2	NM_011416 /// NM_026003	-0.187068	1.08032	-0.893256
	1	1460224_at	Snx2	NM_026386	-0.201279	1.08533	-0.884051
	1	1424588_at	Srgap3	NM_080448	-0.178659	1.07729	-0.898628
	1	1455045_at	Srr	NM_001163311 /// NM_013761	-0.121229	1.05509	-0.933859
	1	1421606_a_at	Sult4a1	NM_013873	0.0079831	0.995985	-1.00397
	1	1416472_at	Syap1	NM_025932	0.00891294	0.995514	-1.00443
	1	1416016_at	Tap1	NM_001161730 /// NM_013683	-0.0617998	1.02947	-0.967667
	1	1433471_at	Tcf7	NM_009331	-0.214777	1.08994	-0.875161
	1	1434425_at	Tchh	NM_001163098	-0.133435	1.06002	-0.926584
	1	1419655_at	Tle3	NM_001083927 /// NM_001083928 /// NM_009389	0.0500265	0.974048	-1.02407
	1	1451315_at	Tmem101	NM_029649	-0.204156	1.08632	-0.882168
	1	1430421_a_at	Tmem205	NM_178577	0.0170485	0.991367	-1.00842
	1	1417611_at	Tmem37	NM_019432	-0.183029	1.07887	-0.895843
	1	1438369_x_at	Tmem85	NM_026519	-0.0797479	1.03749	-0.957738
	1	1422924_at	Tnfsf9	NM_009404	0.024865	0.987336	-1.0122
	1	1418412_at	Tpd52l1	NM_009413	-0.23362	1.09613	-0.862509
	1	1434768_at	Tpp1	NM_009906	-0.18184	1.07844	-0.896602
	1	1428346_at	Trafd1	NM_001163470 /// NM_172275	-0.144937	1.06456	-0.919622
	1	1432158_a_at	Trappc2	NM_025432	0.0557507	0.970958	-1.02671
	1	1419630_a_at	Trim11	NM_053168	-0.089712	1.04183	-0.952121
	1	1427476_a_at	Trim32	NM_001161782 /// NM_053084	-0.163137	1.07154	-0.908401
	1	1427244_at	Ttc15	NM_001161410 /// NM_001161411 /// NM_178811	-0.1701	1.07414	-0.90404
	1	1434500_at	Ttyh2	NM_053273	0.10006	0.946208	-1.04627
	1	1426781_at	Tyw1	NM_001015876 /// NM_178897	-0.00244195	1.00122	-0.998777
	1	1452007_at	Vamp7	NM_011515	-0.00263399	1.00131	-0.99868
	1	1433665_at	Vps41	NM_172120	0.0624531	0.96731	-1.02976
	1	1425425_a_at	Wif1	NM_011915	-0.0518907	1.02494	-0.973044
	1	1451284_at	Yipf3	NM_145353	0.0900626	0.951922	-1.04198
	1	1438443_at	Zbtb20	NM_019778 /// NM_181058	-0.233166	1.09598	-0.862818
	1	1419380_at	Zfp423	NM_033327	-0.0564535	1.02703	-0.970577
	1	1449354_at	Zrsr1	NM_011663	0.0866641	0.953847	-1.04051
	Cluster ID	Column ID	Gene Symbol	Accession #	TF Grp 1 Vs MEF	TF Grp 2 Vs MEF	TF Grp 3 Vs MEF
	2	1435755_at	1110001A16Rik	NM_001177402 /// NM_001177403	0.439845	0.704686	-1.14453
	2	1418327_at	1110058L19Rik	NM_026503	0.350239	0.777771	-1.12801
	2	1440213_a_at	2010001M06Rik	NR_026688	0.313935	0.805365	-1.1193
	2	1424072_at	2010107G23Rik	NM_027251	0.233439	0.862632	-1.09607
	2	1460172_at	5730403B10Rik	NM_025670	0.295129	0.819221	-1.11435
	2	1427108_at	9530068E07Rik	NM_153117	0.242072	0.856743	-1.09881
	2	1424184_at	Acadvl	NM_017366	0.130946	0.928076	-1.05902
	2	1424655_at	Acp2	NM_007387	0.3201	0.800758	-1.12086
	2	1418553_at	Arhgef18	NM_133962	0.226025	0.867642	-1.09367
	2	1423422_at	Asb4	NM_023048	0.419693	0.721762	-1.14145
	2	1437688_x_at	Atp6ap2	NM_027439	0.139192	0.923112	-1.0623
	2	1426280_at	AV249152	NM_145425	0.20904	0.878957	-1.088
	2	1418014_a_at	B4galt1	NM_022305	0.407336	0.732044	-1.13938
	2	1423572_at	Bcl2l2	NM_007537	0.132158	0.92735	-1.05951
	2	1430549_at	Bet1l	NM_018742	0.45299	0.693342	-1.14633
	2	1420631_a_at	Blcap	NM_016916	0.234641	0.861815	-1.09646
	2	1424242_at	Bphl	NM_026512	0.359559	0.770504	-1.13006
	2	1420632_a_at	Bscl2	NM_001136064 /// NM_008144	0.342615	0.783659	-1.12627
	2	1425680_a_at	Btrc	NM_001037758 /// NM_009771	0.415306	0.725428	-1.14073
	2	1448656_at	Cacnb3	NM_001044741 /// NM_007581	0.454738	0.691821	-1.14656
	2	1421308_at	Car13	NM_024495	0.381864	0.752803	-1.13467
	2	1416123_at	Ccnd2	NM_009829	0.261193	0.843485	-1.10468
	2	1418585_at	Ccnh	NM_023243	0.270689	0.83679	-1.10748
	2	1427717_at	Cd80	NM_009855	0.175357	0.900723	-1.07608
	2	1456746_a_at	Cd99l2	NM_138309	0.329885	0.79338	-1.12327
	2	1423067_at	Cdk5rap3	NM_030248	0.222556	0.869972	-1.09253
	2	1417089_a_at	Ckmt1	NM_009897	0.313433	0.805739	-1.11917
	2	1416610_a_at	Clcn3	NM_007711 /// NM_173873 /// NM_173874 /// NM_173876	0.364389	0.766708	-1.1311
	2	1427964_at	Cmtm8	NM_027294	0.309351	0.80877	-1.11812
	2	1417524_at	Cnih2	NM_009920	0.247823	0.852786	-1.10061
	2	1426669_at	Cpped1	NM_146067	0.347767	0.779686	-1.12745
	2	1426251_at	Cpz	NM_153107	0.268356	0.838442	-1.1068
	2	1415948_at	Creg1	NM_011804	0.170771	0.903618	-1.07439
	2	1420703_at	Csf2ra	NM_009970	0.178041	0.899021	-1.07706
	2	1448128_at	Ctsa	NM_001038492 /// NM_008906	0.246287	0.853845	-1.10013
	2	1417492_at	Ctsb	NM_007798	0.323579	0.798144	-1.12172
	2	1418365_at	Ctsh	NM_007801	0.310629	0.807822	-1.11845
	2	1449195_s_at	Cxcl16	NM_023158	0.44522	0.700067	-1.14529
	2	1417507_at	Cyb561	NM_007805	0.283647	0.827536	-1.11118
	2	1425529_s_at	D19Wsu162e	NM_001177812 /// NM_001177813 /// NM_146099	0.316927	0.803133	-1.12006
	2	1426915_at	Dapk1	NM_029653 /// NM_134062	0.315879	0.803916	-1.11979
	2	1417103_at	Ddt	NM_010027	0.390253	0.746031	-1.13628
	2	1437723_s_at	Derl1	NM_024207	0.209465	0.878676	-1.08814
	2	1437437_x_at	Dnpep	NM_001110831 /// NM_016878	0.42982	0.713228	-1.14305
	2	1452792_at	Dzip1	NM_025943	0.201358	0.883999	-1.08536
	2	1450935_at	Ercc5	NM_011729	0.360947	0.769415	-1.13036
	2	1424693_at	Erlec1	NM_025745	0.442377	0.702515	-1.14489
	2	1422684_a_at	Exoc4	NM_009148	0.218521	0.87267	-1.09119
	2	1422538_at	Extl2	NM_001163514 /// NM_001163515 /// NM_021388	0.439576	0.704917	-1.14449
	2	1417220_at	Fah	NM_010176	0.264163	0.841398	-1.10556
	2	1449274_at	Fam119a	NM_025964	0.438897	0.705499	-1.1444
	2	1448021_at	Fam46c	NM_001142952	0.363347	0.767529	-1.13088
	2	1439406_x_at	Fars2	NM_001039189 /// NM_024274	0.339672	0.785918	-1.12559
	2	1422540_at	Fbln1	NM_010180	0.455065	0.691536	-1.1466
	2	1438953_at	Figf	NM_010216	0.455193	0.691424	-1.14662
	2	1453321_at	Fndc1	NM_001081416	0.269223	0.837828	-1.10705
	2	1417301_at	Fzd6	NM_001162494 /// NM_008056	0.331512	0.792145	-1.12366
	2	1436849_x_at	Gaa	NM_001159324 /// NM_008064	0.216883	0.873761	-1.09064
	2	1423187_at	Gabarapl2	NM_026693	0.434283	0.709438	-1.14372
	2	1425464_at	Gata6	NM_010258	0.376196	0.757342	-1.13354
	2	1451070_at	Gdi1	NM_010273	0.254046	0.848475	-1.10252
	2	1423554_at	Ggcx	NM_019802	0.448681	0.697079	-1.14576
	2	1419502_at	Ghdc	NM_031871	0.4428	0.702151	-1.14495
	2	1425173_s_at	Golph3l	NM_001177669 /// NM_001177670 /// NM_146133	0.316795	0.803232	-1.12003
	2	1448303_at	Gpnmb	NM_053110	0.270173	0.837156	-1.10733
	2	1433485_x_at	Gpr56	NM_018882	0.393313	0.743545	-1.13686
	2	1449106_at	Gpx3	NM_001083929 /// NM_008161	0.365422	0.765893	-1.13132
	2	1420563_at	Gria3	NM_016886	0.454421	0.692097	-1.14652
	2	1418186_at	Gstt1	NM_008185	0.188719	0.892194	-1.08091
	2	1425545_x_at	H2-D1	NM_010380	0.246418	0.853755	-1.10017
	2	1451593_at	H2-K1	NM_001001892	0.426779	0.715801	-1.14258
	2	1454987_a_at	H2-Ke6	NM_013543	0.269366	0.837727	-1.10709
	2	1451931_x_at	H2-L	---	0.153088	0.914629	-1.06772
	2	1449047_at	Hacl1	NM_019975	0.250878	0.850673	-1.10155
	2	1452173_at	Hadha	NM_178878	0.277514	0.831933	-1.10945
	2	1415743_at	Hdac5	NM_001077696 /// NM_010412	0.295911	0.818651	-1.11456
	2	1418917_at	Hebp2	NM_019487	0.276775	0.832461	-1.10924
	2	1435626_a_at	Herpud1	NM_022331	0.340231	0.78549	-1.12572
	2	1437874_s_at	Hexb	NM_010422	0.238387	0.859264	-1.09765
	2	1448239_at	Hmox1	NM_010442	0.129024	0.929225	-1.05825
	2	1433843_at	Hs1bp3	NM_021429	0.191211	0.890589	-1.0818
	2	1424067_at	Icam1	NM_010493	0.379554	0.754656	-1.13421
	2	1419712_at	Il3ra	NM_008369	0.334972	0.789512	-1.12448
	2	1426858_at	Inhbb	NM_008381	0.266792	0.839546	-1.10634
	2	1417980_a_at	Insig2	NM_133748 /// NM_178082	0.312778	0.806226	-1.119
	2	1418346_at	Insl6	NM_013754	0.400355	0.737792	-1.13815
	2	1419288_at	Jam2	NM_023844	0.348521	0.779102	-1.12762
	2	1448839_at	Kank3	NM_030697	0.4489	0.69689	-1.14579
	2	1448169_at	Krt18	NM_010664	0.293963	0.820071	-1.11403
	2	1416183_a_at	Ldhb	NM_008492	0.286648	0.825373	-1.11202
	2	1448883_at	Lgmn	NM_011175	0.44238	0.702511	-1.14489
	2	1418288_at	Lpin1	NM_001130412 /// NM_015763 /// NM_172950	0.134644	0.925856	-1.0605
	2	1450807_at	Ltb4r2	NM_020490	0.388226	0.747673	-1.1359
	2	1415928_a_at	Map1lc3b	NM_026160	0.389821	0.746381	-1.1362
	2	1417115_at	Map3k12	NM_001163643 /// NM_009582	0.460153	0.68709	-1.14724
	2	1455441_at	Map3k7	NM_009316 /// NM_172688	0.264725	0.841003	-1.10573
	2	1417227_at	Mccc1	NM_023644	0.144596	0.91983	-1.06443
	2	1427718_a_at	Mdm2	NM_010786	0.24613	0.853953	-1.10008
	2	1421028_a_at	Mef2c	NM_001170537 /// NM_025282	0.274627	0.833992	-1.10862
	2	1424862_s_at	Mib2	NM_145124	0.32767	0.795057	-1.12273
	2	1424124_at	Mospd2	NM_029730	0.167897	0.905424	-1.07332
	2	1421836_at	Mtap7	NM_001198635 /// NM_001198636 /// NM_008635	0.233172	0.862813	-1.09599
	2	1425153_at	Myh2	NM_001039545	0.329751	0.793481	-1.12323
	2	1428608_at	Myl12b	NM_023402	0.196929	0.886885	-1.08381
	2	1448343_a_at	Nbr1	NM_008676	0.245046	0.8547	-1.09975
	2	1448417_at	Ninj1	NM_013610	0.209697	0.878523	-1.08822
	2	1422284_at	Nkx2-9	NM_008701	0.184527	0.894885	-1.07941
	2	1451857_a_at	Notum	NM_175263	0.256146	0.847012	-1.10316
	2	1426887_at	Nudt11	NM_021431	0.408125	0.731392	-1.13952
	2	1460358_s_at	Nudt22	NM_026675	0.426545	0.715998	-1.14254
	2	1425784_a_at	Olfm1	NM_001038612 /// NM_001038613 /// NM_001038614 /// NM_019498	0.352786	0.775792	-1.12858
	2	1449433_at	P2rx5	NM_033321	0.388446	0.747495	-1.13594
	2	1451564_at	Parp14	NM_001039530	0.408212	0.73132	-1.13953
	2	1420984_at	Pctp	NM_008796	0.42042	0.721152	-1.14157
	2	1418210_at	Pfn2	NM_019410	0.232513	0.86326	-1.09577
	2	1418329_at	Pgpep1	NM_023217	0.31961	0.801125	-1.12074
	2	1433429_at	Pigs	NM_201406	0.325573	0.796641	-1.12221
	2	1435353_a_at	Pisd-ps1 /// Pisd-ps3	NR_003517 /// NR_003518	0.439934	0.70461	-1.14454
	2	1423426_at	Plbd2	NM_023625	0.383313	0.751637	-1.13495
	2	1416517_at	Pnpla6	NM_001122818 /// NM_015801	0.27187	0.835953	-1.10782
	2	1419298_at	Pon3	NM_173006	0.457509	0.689404	-1.14691
	2	1452920_a_at	Ppil2	NM_144954	0.451035	0.69504	-1.14607
	2	1424906_at	Pqlc3	NM_001161111 /// NM_172574	0.181581	0.896768	-1.07835
	2	1434325_x_at	Prkar1b	NM_008923	0.258022	0.845704	-1.10373
	2	1424036_at	Prpf6	NM_133701	0.243293	0.855905	-1.0992
	2	1415687_a_at	Psap	NM_001146120 /// NM_001146121 /// NM_001146122 /// NM_001146123 /// NM_001146124	0.417144	0.723894	-1.14104
	2	1428115_a_at	Rab2b	NM_172601	0.237311	0.859998	-1.09731
	2	1434062_at	Rabgap1l	NM_001038621 /// NM_013862	0.315692	0.804056	-1.11975
	2	1450449_a_at	Rilpl1	NM_021430	0.351235	0.776998	-1.12823
	2	1452734_at	Rnaset2a /// Rnaset2b	NM_001083938 /// NM_026611	0.416343	0.724563	-1.14091
	2	1430527_a_at	Rnf167	NM_027445	0.457393	0.689505	-1.1469
	2	1426916_at	Scrn3	NM_029022	0.128025	0.929822	-1.05785
	2	1415766_at	Sec22b	NM_011342	0.262594	0.842502	-1.1051
	2	1421938_at	Serhl	NM_023475	0.413735	0.726737	-1.14047
	2	1420010_at	Serinc4	NM_001025371	0.283634	0.827545	-1.11118
	2	1418813_at	Serpina5	NM_172953	0.145975	0.91899	-1.06496
	2	1416666_at	Serpine2	NM_009255	0.358461	0.771363	-1.12982
	2	1448443_at	Serpini1	NM_009250	0.297216	0.817698	-1.11491
	2	1436664_a_at	Slc35a2	NM_001083937 /// NM_078484	0.367995	0.763861	-1.13186
	2	1419971_s_at	Slc35a5	NM_028756	0.228069	0.866265	-1.09433
	2	1416637_at	Slc4a2	NM_009207	0.304962	0.812013	-1.11697
	2	1451538_at	Sox9	NM_011448	0.403188	0.735465	-1.13865
	2	1418651_at	Spata6	NM_026470	0.308295	0.809551	-1.11785
	2	1416862_at	Stam	NM_011484	0.251936	0.84994	-1.10188
	2	1416976_at	Stam2	NM_019667	0.322237	0.799153	-1.12139
	2	1452663_at	Svop	NM_026805	0.207129	0.880215	-1.08734
	2	1433909_at	Syt17	NM_138649	0.162947	0.90852	-1.07147
	2	1450240_a_at	Sytl1	NM_031393	0.153396	0.914439	-1.06783
	2	1416996_at	Tbc1d8	NM_018775	0.37798	0.755917	-1.1339
	2	1448200_at	Tcn2	NM_001130458 /// NM_001130459 /// NM_015749	0.432787	0.71071	-1.1435
	2	1426100_a_at	Tk2	NM_021028	0.384412	0.750752	-1.13516
	2	1426711_at	Tmco3	NM_172282	0.45771	0.689228	-1.14694
	2	1448339_at	Tmem30a	NM_133718	0.212625	0.876588	-1.08921
	2	1423176_at	Tob1	NM_009427	0.219807	0.871811	-1.09162
	2	1418643_at	Tspan13	NM_025359	0.193121	0.889354	-1.08248
	2	1426484_at	Ubxn4	NM_026390	0.254	0.848507	-1.10251
	2	1418123_at	Unc119	NM_011676	0.459736	0.687456	-1.14719
	2	1426269_at	Vamp7	NM_011515	0.213618	0.87593	-1.08955
	2	1437901_a_at	Vps41	NM_172120	0.158752	0.911128	-1.06988
	2	1449441_a_at	Wbp1	NM_001083922 /// NM_001083923 /// NM_016757	0.33115	0.79242	-1.12357
	2	1434793_at	Wdr78	NM_146254	0.395048	0.742132	-1.13718
	2	1451577_at	Zbtb20	NM_019778 /// NM_181058	0.167507	0.905669	-1.07318
	2	1427104_at	Zfp612	NM_175480	0.195478	0.887828	-1.08331
	2	1452588_at	Zfp688	NM_026999	0.35616	0.773163	-1.12932
	2	1451566_at	Zfp810	NM_145612	0.31846	0.801986	-1.12045
	Cluster ID	Column ID	Gene Symbol	Accession #	TF Grp 1 Vs MEF	TF Grp 2 Vs MEF	TF Grp 3 Vs MEF
	3	1423947_at	1110008P14Rik	NM_198001	0.549544	0.604717	-1.15426
	3	1428085_at	1110057K04Rik	NM_001167767 /// NM_001167768 /// NM_172401	0.644081	0.507942	-1.15202
	3	1424695_at	2010011I20Rik	NM_025912	0.677301	0.471255	-1.14856
	3	1435830_a_at	5430435G22Rik	NM_145509	0.55467	0.599738	-1.15441
	3	1423072_at	6720475J19Rik	XM_001474896 /// XM_001481296	0.546216	0.607935	-1.15415
	3	1455581_x_at	9530028C05	XR_104969	0.697867	0.44777	-1.14564
	3	1440221_at	AA408650	---	0.519838	0.633012	-1.15285
	3	1425355_at	Acsf2	NM_153807	0.683792	0.463909	-1.1477
	3	1449076_x_at	Adi1	NM_134052	0.718092	0.424062	-1.14215
	3	1449383_at	Adssl1	NM_007421	0.699663	0.445689	-1.14535
	3	1420619_a_at	Aes	NM_010347	0.57598	0.57872	-1.1547
	3	1426670_at	Agrn	NM_021604	0.541255	0.612708	-1.15396
	3	1435417_at	AI464131	NM_001085515	0.700374	0.444865	-1.14524
	3	1460167_at	Aldh7a1	NM_001127338 /// NM_138600	0.547732	0.606471	-1.1542
	3	1421059_a_at	Alg2	NM_019998	0.486367	0.663782	-1.15015
	3	1451628_a_at	Ank3	NM_009670 /// NM_146005 /// NM_170687 /// NM_170688 /// NM_170689 /// NM_170690	0.676635	0.472006	-1.14864
	3	1451755_a_at	Apobec1	NM_001134391 /// NM_031159	0.519884	0.63297	-1.15285
	3	1432466_a_at	Apoe	NM_009696	0.564504	0.590102	-1.15461
	3	1452291_at	Arap2	NM_178407	0.615588	0.538249	-1.15384
	3	1433919_at	Asb4	NM_023048	0.582096	0.572591	-1.15469
	3	1423793_at	Atg13	NM_145528	0.550733	0.603564	-1.1543
	3	1423662_at	Atp6ap2	NM_027439	0.715718	0.426878	-1.1426
	3	1435468_at	B3gnt9-ps	NM_178879	0.723423	0.417708	-1.14113
	3	1455826_a_at	Bace1	NM_001145947 /// NM_011792	0.664914	0.48511	-1.15002
	3	1424025_at	BC013529	NM_145418	0.714233	0.428634	-1.14287
	3	1424757_at	BC018242	NM_144935	0.672513	0.476636	-1.14915
	3	1435449_at	Bcl2l11	NM_009754 /// NM_207680 /// NM_207681	0.690883	0.455814	-1.1467
	3	1453570_x_at	Bet1l	NM_018742	0.644935	0.507016	-1.15195
	3	1416922_a_at	Bnip3l	NM_009761	0.593066	0.561491	-1.15456
	3	1448912_at	C1qtnf1	NM_019959	0.528793	0.624582	-1.15338
	3	1426387_x_at	C330019G07Rik /// Pisd /// Pisd-ps1 /// Pisd-ps3	NM_177298 /// NM_194340 /// NR_003517 /// NR_003518	0.719909	0.421901	-1.14181
	3	1424379_at	Car11	NM_009800	0.653509	0.497681	-1.15119
	3	1416124_at	Ccnd2	NM_009829	0.48692	0.663282	-1.1502
	3	1416488_at	Ccng2	NM_007635	0.576145	0.578555	-1.1547
	3	1449151_at	Cdk18	NM_008795	0.608009	0.546139	-1.15415
	3	1434034_at	Cerk	NM_145475	0.723847	0.4172	-1.14105
	3	1451505_at	Chchd5	NM_025395	0.59233	0.56224	-1.15457
	3	1451440_at	Chodl	NM_139134	0.68726	0.459959	-1.14722
	3	1454023_a_at	Chpf	NM_001001565 /// NM_001001566	0.664367	0.485718	-1.15008
	3	1433486_at	Clcn3	NM_007711 /// NM_173873 /// NM_173874 /// NM_173876	0.576847	0.577853	-1.1547
	3	1429752_x_at	Clip4	NM_030179 /// NM_175378	0.688097	0.459003	-1.1471
	3	1423475_at	Cnnm2	NM_001102471 /// NM_033569	0.545311	0.608807	-1.15412
	3	1415947_at	Creg1	NM_011804	0.465181	0.682672	-1.14785
	3	1417490_at	Ctsb	NM_007798	0.487035	0.663178	-1.15021
	3	1448118_a_at	Ctsd	NM_009983	0.639962	0.512387	-1.15235
	3	1425040_at	Cybrd1	NM_028593	0.636561	0.516041	-1.1526
	3	1439332_at	Ddit4l	NM_030143	0.508525	0.643542	-1.15207
	3	1460365_a_at	Dnm1	NM_010065	0.722888	0.418347	-1.14124
	3	1416127_a_at	Dnpep	NM_001110831 /// NM_016878	0.519047	0.633753	-1.1528
	3	1435680_a_at	Dpp7	NM_031843	0.653908	0.497244	-1.15115
	3	1427946_s_at	Dpyd	NM_170778	0.506652	0.645272	-1.15192
	3	1436301_at	Dstyk	NM_172516	0.534126	0.619521	-1.15365
	3	1427183_at	Efemp1	NM_146015	0.628095	0.525072	-1.15317
	3	1424098_at	Elovl7	NM_029001	0.649515	0.502042	-1.15156
	3	1420965_a_at	Enc1	NM_007930	0.489893	0.660594	-1.15049
	3	1425702_a_at	Enpp5	NM_001168620 /// NM_032003	0.534506	0.61916	-1.15367
	3	1418051_at	Ephb6	NM_001146351 /// NM_007680	0.684034	0.463634	-1.14767
	3	1422438_at	Ephx1	NM_010145	0.523036	0.630011	-1.15305
	3	1423548_s_at	Ergic3	NM_025516	0.473329	0.67546	-1.14879
	3	1422539_at	Extl2	NM_001163514 /// NM_001163515 /// NM_021388	0.535326	0.618378	-1.1537
	3	1426893_at	Fam102a	NM_153560	0.668205	0.48145	-1.14966
	3	1424680_at	Fam26e	NM_178908	0.651622	0.499744	-1.15137
	3	1417535_at	Fbxo25	NM_025785	0.532016	0.621528	-1.15354
	3	1438954_x_at	Figf	NM_010216	0.491106	0.659494	-1.1506
	3	1416803_at	Fkbp7	NM_010222	0.701059	0.444069	-1.14513
	3	1422868_s_at	Gda	NM_010266	0.466118	0.681845	-1.14796
	3	1423091_a_at	Gpm6b	NM_001177955 /// NM_001177956 /// NM_001177957 /// NM_001177958 /// NM_001177959	0.61546	0.538383	-1.15384
	3	1450582_at	H2-Q5	NM_010393	0.606585	0.547613	-1.1542
	3	1424648_at	Ift27	NM_025931	0.468342	0.679881	-1.14822
	3	1416473_a_at	Igdcc4	NM_020043	0.644262	0.507745	-1.15201
	3	1449508_at	Il27ra	NM_016671	0.486542	0.663624	-1.15017
	3	1416195_at	Inpp5k	NM_008916	0.512592	0.639771	-1.15236
	3	1415961_at	Itm2c	NM_022417	0.720331	0.421399	-1.14173
	3	1449408_at	Jam2	NM_023844	0.49238	0.658338	-1.15072
	3	1449471_at	Kcnmb4	NM_021452	0.693427	0.452892	-1.14632
	3	1449536_at	Kcnn1	NM_032397	0.507066	0.644889	-1.15196
	3	1418400_at	Larp6	NM_026235	0.532326	0.621233	-1.15356
	3	1422662_at	Lgals8	NM_018886	0.513451	0.638973	-1.15242
	3	1423071_x_at	LOC100505088	XR_107730	0.712969	0.430126	-1.1431
	3	1420407_at	Ltb4r1	NM_008519	0.54046	0.613471	-1.15393
	3	1416584_at	Man2b2	NM_008550	0.510274	0.641922	-1.1522
	3	1419124_at	Mfsd6	NM_133829 /// NM_178081	0.674131	0.474822	-1.14895
	3	1448416_at	Mgp	NM_008597	0.711192	0.43222	-1.14341
	3	1448905_at	Mrps34 /// Nme3	NM_019730 /// NM_023260	0.586215	0.56844	-1.15465
	3	1419399_at	Mttp	NM_001163457 /// NM_008642	0.493838	0.657013	-1.15085
	3	1450376_at	Mxi1	NM_001008542 /// NM_001008543 /// NM_010847	0.487976	0.662329	-1.1503
	3	1452067_at	Naaa	NM_001163687 /// NM_025972	0.671891	0.477333	-1.14922
	3	1456393_at	Ncrna00081	NM_001195338 /// NM_001195348 /// XM_001480596 /// XM_919114	0.669635	0.479856	-1.14949
	3	1424628_a_at	Ndufv3	NM_001083891 /// NM_030087	0.511725	0.640576	-1.1523
	3	1421321_a_at	Net1	NM_001047159 /// NM_019671	0.647264	0.50449	-1.15175
	3	1425525_a_at	P2rx4	NM_011026	0.501571	0.649947	-1.15152
	3	1448489_at	Pafah2	NM_133880	0.660299	0.490218	-1.15052
	3	1418713_at	Pcbd1	NM_025273	0.707418	0.436651	-1.14407
	3	1455388_at	Pcmtd1	NM_183028	0.569449	0.585216	-1.15466
	3	1448155_at	Pdcd6ip	NM_001164677 /// NM_001164678 /// NM_011052	0.687138	0.460098	-1.14724
	3	1418373_at	Pgam2	NM_018870	0.653991	0.497153	-1.15114
	3	1436038_a_at	Pigp	NM_001159616 /// NM_001159617 /// NM_001159618 /// NM_001159619 /// NM_001159620	0.627673	0.52552	-1.15319
	3	1436944_x_at	Pisd-ps1 /// Pisd-ps3	NR_003517 /// NR_003518	0.612292	0.541689	-1.15398
	3	1434975_x_at	Pisd-ps3	NR_003518	0.673992	0.474977	-1.14897
	3	1420859_at	Pkia	NM_008862	0.525822	0.627389	-1.15321
	3	1417963_at	Pltp	NM_011125	0.563491	0.5911	-1.15459
	3	1449270_at	Plxdc2	NM_026162	0.63621	0.516417	-1.15263
	3	1433851_at	Ppp4r2	NM_182939	0.655644	0.495342	-1.15099
	3	1427760_s_at	Prl2c2 /// Prl2c3 /// Prl2c4	NM_011118 /// NM_011954 /// NM_031191	0.57389	0.580804	-1.15469
	3	1450696_at	Psmb9	NM_013585	0.7245	0.416419	-1.14092
	3	1453578_at	Pter	NM_008961	0.590947	0.563646	-1.15459
	3	1449450_at	Ptges	NM_022415	0.683755	0.463951	-1.14771
	3	1453156_s_at	Ptgr2	NM_029880	0.606121	0.548094	-1.15421
	3	1418181_at	Ptp4a3	NM_001166388 /// NM_001166389 /// NM_001166390 /// NM_008975	0.666955	0.482843	-1.1498
	3	1449957_at	Ptprv	NM_007955	0.570341	0.584331	-1.15467
	3	1424331_at	Rab40c	NM_139154	0.62736	0.525852	-1.15321
	3	1427773_a_at	Rabac1	NM_010261	0.478887	0.670502	-1.14939
	3	1425115_at	Rbbp6	NM_011247 /// NM_175023	0.68214	0.465784	-1.14792
	3	1448754_at	Rbp1	NM_011254	0.656361	0.494555	-1.15092
	3	1450761_s_at	Rims2	NM_053271	0.681352	0.466678	-1.14803
	3	1422603_at	Rnase4	NM_021472 /// NM_201239	0.721102	0.420479	-1.14158
	3	1423615_at	Rnf115	NM_026406	0.583792	0.570885	-1.15468
	3	1423428_at	Ror2	NM_013846	0.691249	0.455394	-1.14664
	3	1423119_at	Rsph3a /// Rsph3b	NM_001083945 /// NM_025789	0.525244	0.627934	-1.15318
	3	1429761_at	Rtn1	NM_001007596 /// NM_153457	0.524761	0.628388	-1.15315
	3	1433520_at	Scap	NM_001001144 /// NM_001103162	0.508647	0.643429	-1.15208
	3	1416625_at	Serping1	NM_009776	0.720617	0.421058	-1.14167
	3	1451599_at	Sesn2	NM_144907	0.710068	0.433543	-1.14361
	3	1425026_at	Sft2d2	NM_145512	0.568839	0.58582	-1.15466
	3	1420559_a_at	Shox2	NM_013665	0.545517	0.608609	-1.15413
	3	1423108_at	Slc25a20	NM_020520	0.466302	0.681683	-1.14799
	3	1452059_at	Slc35f5	NM_028787	0.632558	0.520323	-1.15288
	3	1456241_a_at	Slc38a10	NM_001164798 /// NM_001164799 /// NM_001164800 /// NM_001164801 /// NM_001164802	0.615442	0.538402	-1.15384
	3	1416635_at	Smpdl3a	NM_020561	0.698309	0.447258	-1.14557
	3	1419664_at	Srr	NM_001163311 /// NM_013761	0.549699	0.604567	-1.15427
	3	1421500_at	Sts	NM_009293 /// XM_001005126	0.549607	0.604656	-1.15426
	3	1422955_at	Syt17	NM_138649	0.63951	0.512874	-1.15238
	3	1426899_at	Tbc1d23	NM_026254	0.517578	0.635126	-1.1527
	3	1418159_at	Tcfcp2	NM_033476	0.511787	0.640519	-1.15231
	3	1452132_at	Tlcd1	NM_026708	0.653625	0.497555	-1.15118
	3	1417162_at	Tmbim1	NM_027154	0.621683	0.531852	-1.15354
	3	1424726_at	Tmem150a	NM_144916	0.471925	0.676706	-1.14863
	3	1424966_at	Tmem40	NM_001168256 /// NM_001168257 /// NM_001168258 /// NM_001168259 /// NM_144805	0.56692	0.587718	-1.15464
	3	1451479_a_at	Tmem53	NM_026837	0.581653	0.573037	-1.15469
	3	1419557_a_at	Tmem9	NM_001160145 /// NM_001160146 /// NM_025439	0.594054	0.560484	-1.15454
	3	1452446_a_at	Tmub2	NM_028076	0.504877	0.646908	-1.15179
	3	1437454_a_at	Tmx2	NM_025868	0.673743	0.475257	-1.149
	3	1451268_at	Tram1l1	NM_146140	0.58977	0.564841	-1.15461
	3	1448551_a_at	Trim2	NM_030706	0.495873	0.65516	-1.15103
	3	1421398_at	Trim7	NM_053166	0.706496	0.437731	-1.14423
	3	1416926_at	Trp53inp1	NM_021897	0.540389	0.613539	-1.15393
	3	1416556_at	Tspan31	NM_025982	0.705645	0.438725	-1.14437
	3	1454881_s_at	Upk3b	NM_175309	0.57219	0.582495	-1.15469
	3	1423777_at	Usp20	NM_028846	0.531589	0.621932	-1.15352
	3	1452770_at	Vkorc1	NM_178600	0.589738	0.564873	-1.15461
	3	1420484_a_at	Vtn	NM_011707	0.714111	0.428778	-1.14289
	3	1424917_a_at	Wipi1	NM_145940	0.676886	0.471723	-1.14861
	3	1451196_at	Ypel5	NM_027166	0.547596	0.606602	-1.1542
	3	1422528_a_at	Zfp36l1	NM_007564	0.722258	0.4191	-1.14136
	3	1424892_at	Zkscan5	NM_001167944 /// NM_016683	0.663412	0.486777	-1.15019
	3	1449353_at	Zmat3	NM_009517	0.50462	0.647145	-1.15176
	Cluster ID	Column ID	Gene Symbol	Accession #	TF Grp 1 Vs MEF	TF Grp 2 Vs MEF	TF Grp 3 Vs MEF
	4	1428501_at	1110051M20Rik	NM_175123	0.908114	0.163597	-1.07171
	4	1423261_at	1500015O10Rik	NM_024283	0.915394	0.151843	-1.06724
	4	1428217_at	1600012H06Rik	NM_001083880 /// NM_001083881 /// NM_001083882 /// NM_026451	0.902015	0.173314	-1.07533
	4	1424795_a_at	1700001O22Rik	NM_198000 /// NR_028486 /// NR_028487	0.962505	0.0711856	-1.03369
	4	1419612_at	4632415L05Rik	NR_027985	1.02916	-0.0611277	-0.968034
	4	1454048_a_at	4931408A02Rik	NM_027627	0.959796	0.0760631	-1.03586
	4	1424654_at	Acp2	NM_007387	1.0105	-0.0213327	-0.989163
	4	1448143_at	Aldh2	NM_009656	0.997015	0.00594432	-1.00296
	4	1423893_x_at	Apbb1	NM_009685	0.939556	0.111535	-1.05109
	4	1435857_s_at	Aplp1	NM_007467	0.929307	0.128888	-1.05819
	4	1424515_at	B230354K17Rik	NM_177065	0.953997	0.0863992	-1.0404
	4	1421824_at	Bace1	NM_001145947 /// NM_011792	0.941934	0.107453	-1.04939
	4	1423315_at	Bbc3	NM_133234	0.919835	0.144588	-1.06442
	4	1424478_at	Bbs2	NM_026116	0.907277	0.164937	-1.07221
	4	1422980_a_at	Bet1l	NM_018742	0.905913	0.167118	-1.07303
	4	1449454_at	Bst1	NM_009763	1.03083	-0.0648184	-0.966014
	4	1456437_x_at	C1ra /// C1rb	NM_001113356 /// NM_023143	1.02408	-0.0500445	-0.974038
	4	1451625_a_at	C8g	NM_027062	1.01819	-0.0374356	-0.980757
	4	1419705_at	Car5b	NM_181315	0.999857	0.000286244	-1.00014
	4	1426816_at	Ccdc64	NM_001080808	0.989671	0.020347	-1.01002
	4	1416072_at	Cd34	NM_001111059 /// NM_133654	0.918532	0.146725	-1.06526
	4	1460242_at	Cd55	NM_010016	0.925967	0.134461	-1.06043
	4	1416401_at	Cd82	NM_001136055 /// NM_007656	0.934815	0.119611	-1.05443
	4	1418304_at	Cdhr1	NM_130878	0.930173	0.127437	-1.05761
	4	1421679_a_at	Cdkn1a	NM_001111099 /// NM_007669	0.909453	0.161448	-1.0709
	4	1426216_at	Cog6	NM_026225	0.984694	0.0299398	-1.01463
	4	1421007_at	Col4a6	NM_053185	1.02768	-0.0578802	-0.969803
	4	1451848_a_at	Cryz	NM_009968	0.975757	0.0468393	-1.0226
	4	1449273_at	Cyfip2	NM_133769	0.962272	0.0716069	-1.03388
	4	1419040_at	Cyp2d22	NM_001163472 /// NM_019823	0.994149	0.0116017	-1.00575
	4	1449368_at	Dcn	NM_001190451 /// NM_007833	0.92984	0.127995	-1.05783
	4	1417235_at	Ehd3	NM_020578	1.01492	-0.0305377	-0.984381
	4	1424097_at	Elovl7	NM_029001	0.979772	0.0392974	-1.01907
	4	1419489_at	Fam19a5	NM_134096	0.979156	0.0404601	-1.01962
	4	1448420_a_at	Fbxl12	NM_001002846 /// NM_013911	0.989509	0.0206618	-1.01017
	4	1434831_a_at	Foxo3	NM_019740	0.910606	0.159594	-1.0702
	4	1455798_at	Galk2	NM_175154	0.96565	0.0654817	-1.03113
	4	1451451_at	Gca	NM_145523	0.955117	0.0844144	-1.03953
	4	1419595_a_at	Ggh	NM_010281	0.9214	0.142016	-1.06342
	4	1448241_at	Gm2a	NM_010299	0.995605	0.00873219	-1.00434
	4	1420116_s_at	Golph3	NM_025673	0.95722	0.0806735	-1.03789
	4	1423891_at	Gstt3	NM_133994	0.956249	0.0824021	-1.03865
	4	1460184_at	Hadh	NM_008212	0.933953	0.12107	-1.05502
	4	1451229_at	Hdac11	NM_144919	1.01478	-0.0302494	-0.984532
	4	1416481_s_at	Higd1a	NM_019814	1.03011	-0.0632292	-0.966885
	4	1437974_a_at	Hk1	NM_001146100 /// NM_010438	0.981553	0.0359262	-1.01748
	4	1416968_a_at	Hsd3b7	NM_001040684 /// NM_133943	0.91088	0.159152	-1.07003
	4	1417901_a_at	Ica1	NM_010492	0.979878	0.0390974	-1.01898
	4	1418929_at	Ift57	NM_028680	1.01855	-0.0381927	-0.980356
	4	1452114_s_at	Igfbp5	NM_010518	0.957545	0.0800934	-1.03764
	4	1417793_at	Irgm2	NM_019440	0.918213	0.147246	-1.06546
	4	1425090_s_at	Kcnc4	NM_145922	0.972381	0.0531199	-1.0255
	4	1424044_at	Kdm4b	NM_172132	1.02402	-0.0499101	-0.97411
	4	1436905_x_at	Laptm5	NM_010686	0.999637	0.000724758	-1.00036
	4	1424259_at	Lmf1	NM_029624	0.992134	0.015551	-1.00768
	4	1418049_at	Ltbp3	NM_008520	0.972368	0.0531455	-1.02551
	4	1417170_at	Lztfl1	NM_033322	0.976209	0.0459941	-1.0222
	4	1427409_at	March9	NM_001033262	0.984487	0.0303355	-1.01482
	4	1424463_at	Mfsd6	NM_133829 /// NM_178081	0.978385	0.0419127	-1.0203
	4	1416136_at	Mmp2	NM_008610	0.916937	0.14933	-1.06627
	4	1416934_at	Mtm1	NM_001164190 /// NM_001164191 /// NM_001164192 /// NM_001164193 /// NM_019926	0.921823	0.141319	-1.06314
	4	1433942_at	Myo6	NM_001039546	0.927184	0.132435	-1.05962
	4	1426615_s_at	Ndrg4	NM_001195006 /// NM_145602	0.953933	0.086513	-1.04045
	4	1451503_at	Nol3	NM_030152	0.93262	0.123321	-1.05594
	4	1420535_a_at	Nub1	NM_016736	1.01355	-0.0276782	-0.985874
	4	1424413_at	Ogfrl1	NM_001081079	0.953547	0.0871958	-1.04074
	4	1424359_at	Oplah	NM_153122	0.917141	0.148997	-1.06614
	4	1426975_at	Os9	NM_001171026 /// NM_177614	0.950366	0.0927987	-1.04316
	4	1417575_at	Otub2	NM_001177841 /// NM_026580 /// NR_033587	0.977081	0.0443606	-1.02144
	4	1452351_at	Parp4	NM_001145978	0.944042	0.103816	-1.04786
	4	1418840_at	Pdcd4	NM_001168491 /// NM_001168492 /// NM_011050	0.920124	0.144115	-1.06424
	4	1417273_at	Pdk4	NM_013743	0.919158	0.145698	-1.06486
	4	1427038_at	Penk	NM_001002927	0.981121	0.0367451	-1.01787
	4	1424616_s_at	Pgap2	NM_145583	0.99868	0.00263509	-1.00131
	4	1452404_at	Phactr2	NM_001033257 /// NM_001195065 /// NM_001195066 /// NM_001195096	1.00413	-0.00830963	-0.995819
	4	1416542_at	Phf1	NM_009343	0.95839	0.0785825	-1.03697
	4	1419514_at	Pitx1	NM_011097	0.977258	0.0440303	-1.02129
	4	1416013_at	Pld3	NM_011116	1.02501	-0.0520615	-0.972952
	4	1434889_at	Plekha7	NM_172743	0.986508	0.0264595	-1.01297
	4	1416424_at	Plin3	NM_025836	0.993325	0.0132185	-1.00654
	4	1433668_at	Pnrc1	NM_001033225	1.00254	-0.00510644	-0.997437
	4	1451364_at	Polr3gl	NM_027241	0.962179	0.071775	-1.03395
	4	1434334_at	Prkd2	NM_178900	0.925624	0.13503	-1.06065
	4	1426246_at	Pros1	NM_011173	0.98403	0.0312099	-1.01524
	4	1421813_a_at	Psap	NM_001146120 /// NM_001146121 /// NM_001146122 /// NM_001146123 /// NM_001146124	1.00823	-0.0166765	-0.991557
	4	1418146_a_at	Rbl2	NM_011250	0.930345	0.127148	-1.05749
	4	1451321_a_at	Rbm43	NM_001141981 /// NM_001141982 /// NM_030243	0.991067	0.0176322	-1.0087
	4	1434628_a_at	Rhpn2	NM_027897	0.990794	0.0181645	-1.00896
	4	1452289_a_at	Rnf135	NM_028019	1.00748	-0.0151404	-0.992344
	4	1427008_at	Rnf43	NM_172448	0.983863	0.0315275	-1.01539
	4	1448398_s_at	Rpl22	NM_009079	1.02964	-0.0621902	-0.967453
	4	1419814_s_at	S100a1	NM_011309	0.98819	0.023215	-1.01141
	4	1416662_at	Sardh	NM_138665	0.998116	0.00375702	-1.00187
	4	1416611_at	Scamp2	NM_022813	0.963756	0.0689221	-1.03268
	4	1449202_at	Sema4g	NM_011976	0.93881	0.112812	-1.05162
	4	1454699_at	Sesn1	NM_001013370 /// NM_001162908	1.02256	-0.0467589	-0.9758
	4	1425139_at	Sesn2	NM_144907	0.92192	0.141159	-1.06308
	4	1416594_at	Sfrp1	NM_013834	0.901971	0.173384	-1.07535
	4	1423986_a_at	Shisa5	NM_025858 /// NM_026381	0.965885	0.0650533	-1.03094
	4	1417809_at	Slc22a18	NM_001042760 /// NM_008767	0.95207	0.0898028	-1.04187
	4	1417329_at	Slc23a2	NM_018824	0.906886	0.165562	-1.07245
	4	1419045_at	Slc25a23	NM_025877	0.901507	0.174118	-1.07562
	4	1424920_at	Slc37a3	NM_028123	0.961934	0.0722174	-1.03415
	4	1427294_a_at	Slc38a10	NM_001164798 /// NM_001164799 /// NM_001164800 /// NM_001164801 /// NM_001164802	0.972026	0.0537781	-1.0258
	4	1424905_a_at	Slc39a11	NM_001166503 /// NM_027216	0.952667	0.0887507	-1.04142
	4	1450675_at	Smap2	NM_133716	1.02286	-0.0474138	-0.97545
	4	1448621_a_at	Smpd1	NM_011421	0.915446	0.15176	-1.06721
	4	1424950_at	Sox9	NM_011448	0.942364	0.106712	-1.04908
	4	1420641_a_at	Sqrdl	NM_001162503 /// NM_021507 /// NR_027888	0.94815	0.0966776	-1.04483
	4	1448956_at	Stard10	NM_019990	1.03067	-0.0644618	-0.96621
	4	1420505_a_at	Stxbp1	NM_001113569 /// NM_009295	0.985426	0.0285376	-1.01396
	4	1419289_a_at	Syngr1	NM_009303 /// NM_207708	0.995986	0.00798018	-1.00397
	4	1452228_at	Tbc1d23	NM_026254	0.992792	0.0142641	-1.00706
	4	1452664_a_at	Tm7sf3	NM_026281	0.977791	0.043028	-1.02082
	4	1423770_at	Tmc6	NM_145439 /// NM_181321	0.904499	0.16937	-1.07387
	4	1424383_at	Tmem51	NM_145402	1.02969	-0.0623012	-0.967393
	4	1448940_at	Trim21	NM_001082552 /// NM_009277	0.967006	0.0630089	-1.03001
	4	1425742_a_at	Tsc22d1	NM_001177751 /// NM_009366 /// NM_207652	1.01706	-0.035043	-0.982018
	4	1423817_s_at	Use1	NM_001145780 /// NM_025917	0.983148	0.0328926	-1.01604
	4	1417168_a_at	Usp2	NM_016808 /// NM_198091 /// NM_198092	0.978385	0.0419129	-1.0203
	4	1420834_at	Vamp2	NM_009497	1.00214	-0.00429845	-0.997844
	4	1434796_at	Vamp4	NM_016796	0.994162	0.011576	-1.00574
	4	1423824_at	Wls	NM_026582	0.91975	0.144728	-1.06448
	4	1426624_a_at	Ypel3	NM_025347 /// NM_026875	0.985712	0.0279877	-1.0137
	4	1418801_at	Zkscan1	NM_029869 /// NM_133906	0.909413	0.161512	-1.07093
	Cluster ID	Column ID	Gene Symbol	Accession #	TF Grp 1 Vs MEF	TF Grp 2 Vs MEF	TF Grp 3 Vs MEF
	5	1416767_a_at	1110003E01Rik	NM_133697	1.12385	-0.33233	-0.791524
	5	1420810_at	1500003O03Rik	NM_019769	1.13101	-0.36397	-0.767038
	5	1428097_at	2510009E07Rik	NM_001001881	1.12519	-0.337942	-0.787243
	5	1419033_at	2610018G03Rik	NM_133729	1.11003	-0.279549	-0.830478
	5	1450770_at	3632451O06Rik	NM_026142	1.15081	-0.493382	-0.657428
	5	1452716_at	5730469M10Rik	NM_027464	1.15125	-0.498392	-0.65286
	5	1448952_at	A030009H04Rik	NR_027827	1.11161	-0.285173	-0.826437
	5	1421184_a_at	AB099516 /// Gm10035 /// Higd1c /// Mettl7a1 /// Mettl7a2	NM_001002900 /// NM_001024672 /// NM_001081471 /// NM_027334 /// NM_199477	1.14207	-0.423503	-0.718562
	5	1421840_at	Abca1	NM_013454	1.12532	-0.338501	-0.786816
	5	1419238_at	Abca7	NM_013850	1.14136	-0.419101	-0.722258
	5	1416263_at	Abcb9	NM_019875	1.10724	-0.269861	-0.837376
	5	1429339_a_at	Acad10	NM_028037	1.11879	-0.311941	-0.806848
	5	1422635_at	Ache	NM_009599	1.14572	-0.448376	-0.697343
	5	1422996_at	Acot2	NM_134188	1.15064	-0.491566	-0.659077
	5	1423297_at	Add3	NM_001164099 /// NM_001164100 /// NM_001164101 /// NM_013758	1.10258	-0.254242	-0.848338
	5	1422965_at	Agtrap	NM_009642	1.13721	-0.395202	-0.742006
	5	1422631_at	Ahr	NM_013464	1.1421	-0.42372	-0.71838
	5	1437398_a_at	Aldh9a1	NM_019993	1.12229	-0.325892	-0.796401
	5	1416134_at	Aplp1	NM_007467	1.13165	-0.367011	-0.764638
	5	1415727_at	Apoa1bp	NM_144897	1.14304	-0.429771	-0.71327
	5	1426534_a_at	Arfgap3	NM_025445	1.12157	-0.322945	-0.798621
	5	1416652_at	Aspn	NM_001172481 /// NM_025711	1.15247	-0.514079	-0.638389
	5	1427293_a_at	Auts2	NM_177047	1.11267	-0.288987	-0.823683
	5	1424951_at	Baiap2l1	NM_025833	1.12409	-0.333311	-0.790777
	5	1423342_at	Barx1	NM_007526	1.14128	-0.418648	-0.722636
	5	1456005_a_at	Bcl2l11	NM_009754 /// NM_207680 /// NM_207681	1.11707	-0.305328	-0.811743
	5	1422470_at	Bnip3	NM_009760	1.14852	-0.470977	-0.677548
	5	1415864_at	Bpgm	NM_007563	1.14271	-0.427599	-0.715108
	5	1426083_a_at	Btg1	NM_007569	1.13683	-0.39315	-0.743678
	5	1417009_at	C1ra	NM_023143	1.10363	-0.257699	-0.845929
	5	1424041_s_at	C1s	NM_001097617 /// NM_144938	1.13074	-0.362732	-0.768012
	5	1418671_at	Capn5	NM_007602	1.1514	-0.500144	-0.651256
	5	1421952_at	Capn6	NM_007603	1.14584	-0.44927	-0.696569
	5	1427013_at	Car9	NM_139305	1.15248	-0.514296	-0.638187
	5	1449297_at	Casp12	NM_009808	1.13845	-0.402019	-0.736426
	5	1423551_at	Cdh13	NM_019707	1.15154	-0.501851	-0.649691
	5	1424638_at	Cdkn1a	NM_001111099 /// NM_007669	1.13334	-0.375236	-0.758108
	5	1420517_at	Chmp4c	NM_025519	1.13566	-0.386999	-0.748665
	5	1451300_a_at	Chmp7	NM_134078	1.13479	-0.382468	-0.752317
	5	1423375_at	Cir1	NM_025854	1.0979	-0.239186	-0.858718
	5	1418796_at	Clec11a	NM_009131	1.14696	-0.457922	-0.689042
	5	1427278_at	Clip4	NM_030179 /// NM_175378	1.10635	-0.266827	-0.839521
	5	1427884_at	Col3a1	NM_009930	1.14484	-0.441994	-0.702843
	5	1417494_a_at	Cp	NM_001042611 /// NM_007752	1.14577	-0.448743	-0.697025
	5	1415949_at	Cpe	NM_013494	1.12697	-0.345663	-0.781311
	5	1423352_at	Crispld1	NM_031402	1.11881	-0.312024	-0.806786
	5	1426606_at	Crtac1	NM_145123	1.1512	-0.497771	-0.653427
	5	1449093_at	Ctf1	NM_007795	1.12499	-0.337125	-0.787868
	5	1420930_s_at	Ctnnal1	NM_018761	1.12381	-0.332144	-0.791665
	5	1419209_at	Cxcl1	NM_008176	1.11675	-0.304091	-0.812654
	5	1419697_at	Cxcl11	NM_019494	1.1282	-0.35111	-0.777095
	5	1448823_at	Cxcl12	NM_001012477 /// NM_013655 /// NM_021704	1.15276	-0.518404	-0.634354
	5	1421074_at	Cyp7b1	NM_007825	1.14993	-0.484174	-0.665757
	5	1415797_at	Ddr1	NM_001198831 /// NM_001198833 /// NM_007584 /// NM_172962	1.11828	-0.309984	-0.8083
	5	1423495_at	Decr2	NM_011933	1.14963	-0.481228	-0.668405
	5	1450885_at	Dffa	NM_001025296 /// NM_010044	1.13729	-0.395666	-0.741628
	5	1418578_at	Dgka	NM_016811	1.10413	-0.25937	-0.844761
	5	1417312_at	Dkk3	NM_015814	1.15224	-0.510866	-0.641374
	5	1427410_at	Dleu2	NR_028264	1.11334	-0.291416	-0.821922
	5	1426911_at	Dsc2	NM_013505	1.09783	-0.238961	-0.858872
	5	1448510_at	Efna1	NM_001162425 /// NM_010107	1.14056	-0.414246	-0.726311
	5	1450934_at	Eif4a2	NM_001123037 /// NM_001123038 /// NM_013506	1.11859	-0.311158	-0.807429
	5	1415894_at	Enpp2	NM_001136077 /// NM_015744	1.10701	-0.269082	-0.837928
	5	1433683_at	Esrp2	NM_176838	1.09936	-0.243796	-0.85556
	5	1418510_s_at	Fbxo8	NM_015791	1.14722	-0.459949	-0.687269
	5	1438982_s_at	Flywch2	NM_029798	1.12096	-0.320502	-0.800456
	5	1422905_s_at	Fmo2	NM_018881	1.15153	-0.501769	-0.649766
	5	1456084_x_at	Fmod	NM_021355	1.1528	-0.519124	-0.633681
	5	1426903_at	Fndc3a	NM_207636	1.10499	-0.262225	-0.84276
	5	1450112_a_at	Gas2	NM_008087	1.14496	-0.44283	-0.702125
	5	1416205_at	Glb1	NM_009752	1.15144	-0.500618	-0.650821
	5	1448579_at	Glg1	NM_009149	1.12071	-0.319522	-0.801191
	5	1416188_at	Gm2a	NM_010299	1.10348	-0.25721	-0.846271
	5	1422977_at	Gp1bb	NM_001001999 /// NM_010327	1.10483	-0.261711	-0.843121
	5	1452353_at	Gpr155	NM_001080707 /// NM_001190297	1.15111	-0.496725	-0.654382
	5	1423171_at	Gpr88	NM_022427	1.09871	-0.241753	-0.856962
	5	1424455_at	Gprasp1	NM_001004359 /// NM_001005385 /// NM_026081	1.14656	-0.454771	-0.691792
	5	1424450_at	Gprc5c	NM_001110337 /// NM_001110338 /// NM_147217	1.14669	-0.455721	-0.690964
	5	1435239_at	Gria1	NM_001113325 /// NM_008165	1.10919	-0.27661	-0.832579
	5	1418784_at	Grik5	NM_008168	1.13542	-0.385723	-0.749695
	5	1421358_at	H2-M3	NM_013819	1.12654	-0.343753	-0.782783
	5	1422645_at	Hfe	NM_010424	1.11741	-0.306615	-0.810793
	5	1434150_a_at	Higd1c /// Mettl7a1 /// Mettl7a2	NM_001002900 /// NM_027334 /// NM_199477	1.14781	-0.464835	-0.682976
	5	1434642_at	Hsd17b11	NM_053262	1.11734	-0.306372	-0.810973
	5	1439251_at	Idua	NM_008325	1.15278	-0.518694	-0.634083
	5	1423062_at	Igfbp3	NM_008343	1.09742	-0.23767	-0.859753
	5	1423017_a_at	Il1rn	NM_001039701 /// NM_001159562 /// NM_031167	1.13934	-0.407094	-0.732244
	5	1416200_at	Il33	NM_001164724 /// NM_133775	1.11439	-0.295274	-0.819115
	5	1418983_at	Inadl	NM_001005784 /// NM_001005787 /// NM_007704 /// NM_172696	1.11019	-0.28014	-0.830054
	5	1418517_at	Irx3	NM_008393	1.11912	-0.31324	-0.805883
	5	1418450_at	Islr	NM_001195431 /// NM_012043	1.14469	-0.440945	-0.703744
	5	1436528_at	Kazald1	NM_178929	1.13835	-0.401482	-0.736867
	5	1450747_at	Keap1	NM_001110305 /// NM_001110306 /// NM_001110307 /// NM_016679	1.13395	-0.378244	-0.755705
	5	1428094_at	Lamp2	NM_001017959 /// NM_010685	1.12215	-0.325318	-0.796833
	5	1417721_s_at	Laptm5	NM_010686	1.11907	-0.31304	-0.806031
	5	1426306_a_at	Maged2	NM_030700	1.11792	-0.308578	-0.809342
	5	1417110_at	Man1a	NM_008548	1.13546	-0.38596	-0.749504
	5	1450626_at	Manba	NM_027288	1.1342	-0.379508	-0.754693
	5	1425679_a_at	Mapk8ip1	NM_011162	1.10787	-0.272038	-0.835833
	5	1417630_at	Mknk1	NM_021461	1.13664	-0.392155	-0.744487
	5	1421977_at	Mmp19	NM_001164197 /// NM_021412	1.11653	-0.303286	-0.813247
	5	1434481_at	Msl1	NM_028722	1.14127	-0.418582	-0.722692
	5	1421880_at	Mtmr1	NM_016985	1.15223	-0.510797	-0.641437
	5	1434378_a_at	Mxd4	NM_010753	1.1446	-0.440327	-0.704273
	5	1425732_a_at	Mxi1	NM_001008542 /// NM_001008543 /// NM_010847	1.14948	-0.479771	-0.669711
	5	1452330_a_at	Mxra8	NM_024263	1.13788	-0.398859	-0.739018
	5	1417707_at	N4bp2l1	NM_133898	1.11328	-0.291212	-0.82207
	5	1449043_at	Naga	NM_008669	1.13838	-0.401651	-0.736729
	5	1417664_a_at	Ndrg3	NM_013865 /// NM_180956	1.14329	-0.43141	-0.71188
	5	1422241_a_at	Ndufa1	NM_019443	1.14208	-0.423585	-0.718493
	5	1421163_a_at	Nfia	NM_001122952 /// NM_001122953 /// NM_010905	1.14819	-0.468027	-0.68016
	5	1426155_a_at	Osr2	NM_054049	1.14179	-0.421784	-0.720007
	5	1452527_a_at	P2rx4	NM_011026	1.11442	-0.2954	-0.819024
	5	1425214_at	P2ry6	NM_183168	1.10493	-0.262028	-0.842899
	5	1418908_at	Pam	NM_013626	1.10663	-0.267798	-0.838836
	5	1423174_a_at	Pard6b	NM_021409	1.14655	-0.454636	-0.691909
	5	1451405_at	Pcca	NM_144844	1.09908	-0.242933	-0.856152
	5	1448933_at	Pcdhb17	NM_053142	1.12598	-0.341352	-0.78463
	5	1449583_at	Pcdhb20	NM_053145	1.1005	-0.247459	-0.853037
	5	1427075_s_at	Pcmtd2	NM_153594	1.14014	-0.411752	-0.728386
	5	1452913_at	Pcp4l1	NM_025557	1.13457	-0.381355	-0.753211
	5	1416383_a_at	Pcx	NM_001162946 /// NM_008797	1.1181	-0.309283	-0.80882
	5	1423747_a_at	Pdk1	NM_172665	1.10498	-0.262223	-0.842762
	5	1433924_at	Peg3	NM_008817	1.15235	-0.512458	-0.639896
	5	1460194_at	Phyh	NM_010726	1.1405	-0.413878	-0.726618
	5	1428394_at	Phyhd1	NM_172267	1.14589	-0.449653	-0.696238
	5	1425514_at	Pik3r1	NM_001024955 /// NM_001077495	1.11535	-0.298831	-0.816517
	5	1415806_at	Plat	NM_008872	1.13996	-0.410727	-0.729237
	5	1426811_at	Ppp2r5b	NM_198168	1.13912	-0.405814	-0.733302
	5	1438478_a_at	Ppp3ca	NM_008913	1.1476	-0.463088	-0.684514
	5	1425869_a_at	Psen2	NM_001128605 /// NM_011183	1.14431	-0.438278	-0.706028
	5	1452127_a_at	Ptpn13	NM_011204	1.12591	-0.341029	-0.784878
	5	1417214_at	Rab27b	NM_001082553 /// NM_030554	1.11569	-0.30012	-0.815573
	5	1418890_a_at	Rab3d	NM_031874	1.1377	-0.397892	-0.73981
	5	1424256_at	Rdh12	NM_030017	1.10731	-0.270122	-0.837192
	5	1416896_at	Rps6ka1	NM_009097	1.15077	-0.492929	-0.65784
	5	1454773_at	Rxra	NM_011305	1.12885	-0.354036	-0.774819
	5	1450826_a_at	Saa3	NM_011315	1.14979	-0.482745	-0.667042
	5	1426555_at	Scpep1	NM_029023	1.15076	-0.49289	-0.657875
	5	1420764_at	Scrg1	NM_009136	1.15104	-0.495993	-0.65505
	5	1433704_s_at	Sec62	NM_027016	1.13332	-0.375104	-0.758213
	5	1425187_at	Sel1l	NM_001039089 /// NM_011344	1.13451	-0.38106	-0.753448
	5	1450699_at	Selenbp1	NM_009150	1.15165	-0.503174	-0.648475
	5	1421921_at	Serpina3m	NM_009253	1.11814	-0.309442	-0.808702
	5	1419100_at	Serpina3n	NM_009252	1.11451	-0.295722	-0.818789
	5	1448201_at	Sfrp2	NM_009144	1.1208	-0.319866	-0.800933
	5	1418445_at	Slc16a2	NM_009197	1.12646	-0.343403	-0.783053
	5	1418610_at	Slc17a6	NM_080853	1.13768	-0.397782	-0.739899
	5	1416654_at	Slc31a2	NM_025286	1.15008	-0.48569	-0.664392
	5	1426601_at	Slc37a1	NM_153062	1.10229	-0.253299	-0.848994
	5	1427295_at	Slc38a10	NM_001164798 /// NM_001164799 /// NM_001164800 /// NM_001164801 /// NM_001164802	1.12832	-0.351621	-0.776698
	5	1438559_x_at	Slc44a2	NM_152808	1.14251	-0.426323	-0.716186
	5	1450410_a_at	Slc48a1	NM_026353	1.15143	-0.500559	-0.650875
	5	1460292_a_at	Smarca1	NM_053123	1.14907	-0.475874	-0.673193
	5	1431055_a_at	Snx10	NM_001127348 /// NM_001127349 /// NM_028035	1.14902	-0.475478	-0.673546
	5	1418650_at	Spata6	NM_026470	1.12048	-0.318592	-0.801888
	5	1438968_x_at	Spint2	NM_001082548 /// NM_011464	1.15158	-0.502275	-0.649301
	5	1449254_at	Spp1	NM_009263	1.11115	-0.283546	-0.827609
	5	1418076_at	St14	NM_011176	1.09775	-0.238698	-0.859052
	5	1423280_at	Stmn2	NM_025285	1.1168	-0.304296	-0.812504
	5	1416449_x_at	Stxbp2	NM_011503	1.15279	-0.51897	-0.633825
	5	1424603_at	Sumf1	NM_145937	1.14462	-0.440462	-0.704158
	5	1453913_a_at	Tap2	NM_011530	1.15274	-0.518059	-0.634677
	5	1455109_at	Tbl1xr1	NM_030732	1.13114	-0.364574	-0.766562
	5	1416723_at	Tcf4	NM_001083967 /// NM_013685	1.10831	-0.273545	-0.834762
	5	1426397_at	Tgfbr2	NM_009371 /// NM_029575	1.11225	-0.287487	-0.824767
	5	1427936_at	Thnsl1	NM_001001297 /// NM_177588	1.15179	-0.504952	-0.646839
	5	1454675_at	Thra	NM_178060	1.1183	-0.310032	-0.808265
	5	1436244_a_at	Tle2	NM_019725	1.14689	-0.457336	-0.689555
	5	1423909_at	Tmem176a	NM_001098271 /// NM_025326	1.14645	-0.453924	-0.69253
	5	1448609_at	Tst	NM_009437	1.14473	-0.441236	-0.703494
	5	1416484_at	Ttc3	NM_009441	1.13593	-0.3884	-0.747532
	5	1450388_s_at	Twsg1	NM_023053	1.12201	-0.324751	-0.797261
	5	1415996_at	Txnip	NM_001009935 /// NM_023719	1.12356	-0.331108	-0.792452
	5	1424358_at	Ube2e2	NM_144839	1.13329	-0.374988	-0.758307
	5	1423461_a_at	Ubl3	NM_011908	1.13385	-0.377726	-0.75612
	5	1426260_a_at	Ugt1a1 /// Ugt1a10 /// Ugt1a2 /// Ugt1a5 /// Ugt1a6a /// Ugt1a6b /// Ugt1a7c /// Ugt1a9	NM_013701 /// NM_145079 /// NM_201410 /// NM_201641 /// NM_201642 /// NM_201643	1.11541	-0.299075	-0.816338
	5	1417900_a_at	Vldlr	NM_001161420 /// NM_013703	1.15234	-0.512211	-0.640126
	5	1425474_a_at	Vps39	NM_147153 /// NM_178851 /// NR_027618	1.15128	-0.49875	-0.652532
	5	1426221_at	Vwa5a	NM_001145957 /// NM_172767	1.13084	-0.363165	-0.767672
	5	1427196_at	Wnk4	NM_175638	1.10004	-0.245978	-0.854058
	5	1418408_at	Zfand1	NM_025512	1.11481	-0.296821	-0.817986
	5	1426614_at	Zmynd8	NM_027230	1.09871	-0.241755	-0.85696
	Cluster ID	Column ID	Gene Symbol	Accession #	TF Grp 1 Vs MEF	TF Grp 2 Vs MEF	TF Grp 3 Vs MEF
	6	1451302_at	1110012L19Rik	NM_026787	-0.571144	1.15468	-0.583534
	6	1449412_at	1810046J19Rik	NM_025559	-0.597938	1.15445	-0.556515
	6	1436339_at	1810058I24Rik	NR_015608 /// NR_027875	-0.501857	1.15154	-0.649685
	6	1421498_a_at	2010204K13Rik	NR_027924 /// NR_027925	-0.340994	1.1259	-0.784904
	6	1427334_s_at	2810474O19Rik	NM_026054	-0.381215	1.13454	-0.753324
	6	1427202_at	4833442J19Rik	NM_177101	-0.54414	1.15408	-0.609935
	6	1426766_at	6330403K07Rik	NM_134022	-0.479451	1.14945	-0.669997
	6	1426647_at	9130011J15Rik	NM_172396	-0.47709	1.1492	-0.672108
	6	1427546_at	Abca8b	NM_013851	-0.417388	1.14108	-0.72369
	6	1416408_at	Acox1	NM_015729	-0.391509	1.13652	-0.745011
	6	1448445_at	Acp6	NM_019800	-0.589751	1.15461	-0.56486
	6	1451257_at	Acsl6	NM_001033597 /// NM_001033598 /// NM_001033599 /// NM_144823	-0.604498	1.15427	-0.54977
	6	1455177_at	Ahi1	NM_001177776 /// NM_026203	-0.443967	1.14511	-0.701147
	6	1417247_at	AI597479	NM_133818	-0.572227	1.15469	-0.582459
	6	1426300_at	Alcam	NM_009655	-0.517202	1.15268	-0.635477
	6	1452124_at	Ank3	NM_009670 /// NM_146005 /// NM_170687 /// NM_170688 /// NM_170689 /// NM_170690	-0.307579	1.11766	-0.810081
	6	1430443_at	Anxa10	NM_001136089 /// NM_011922	-0.302712	1.11638	-0.81367
	6	1423235_at	Ap3b1	NM_009680	-0.33911	1.12546	-0.78635
	6	1452870_at	Apaf1	NM_001042558 /// NM_009684	-0.539728	1.1539	-0.614172
	6	1426030_a_at	Apeh	NM_146226	-0.419678	1.14145	-0.721774
	6	1423973_a_at	Arf3	NM_007478	-0.433436	1.14359	-0.710158
	6	1436498_at	Arih1	NM_019927	-0.315816	1.11978	-0.803962
	6	1451388_a_at	Atp11b	NM_029570	-0.560637	1.15454	-0.593904
	6	1452746_at	Atp13a2	NM_001164366 /// NM_029097	-0.600863	1.15438	-0.553514
	6	1425448_x_at	Atp6v0b	NM_033617	-0.398831	1.13787	-0.739041
	6	1423597_at	Atp8a1	NM_001038999 /// NM_009727	-0.522227	1.153	-0.630772
	6	1452150_at	AU040320	NM_001035525 /// NM_001035526 /// NM_133886	-0.433089	1.14354	-0.710454
	6	1416673_at	Bace2	NM_019517	-0.51418	1.15247	-0.638295
	6	1416647_at	Bckdha	NM_007533	-0.284493	1.11142	-0.826927
	6	1417504_at	Calb1	NM_009788	-0.557469	1.15447	-0.597006
	6	1452050_at	Camk1d	NM_177343	-0.372622	1.13281	-0.76019
	6	1427482_a_at	Car8	NM_007592	-0.343721	1.12653	-0.782808
	6	1415975_at	Carhsp1	NM_025821	-0.584216	1.15467	-0.570457
	6	1420745_a_at	Ccndbp1	NM_010761	-0.317022	1.12008	-0.803062
	6	1448615_at	Ccs	NM_016892	-0.561756	1.15456	-0.592805
	6	1448919_at	Cd302	NM_025422	-0.45777	1.14695	-0.689175
	6	1460549_a_at	Cdc23	NM_178347	-0.332623	1.12392	-0.791301
	6	1433451_at	Cdk5r1	NM_009871	-0.562618	1.15458	-0.591958
	6	1449152_at	Cdkn2b	NM_007670	-0.449299	1.14584	-0.696544
	6	1418070_at	Cdyl	NM_001123386 /// NM_009881	-0.460481	1.14728	-0.686803
	6	1424968_at	Ces2g	NM_197999	-0.291628	1.1134	-0.821768
	6	1419074_at	Chac2	NM_026527	-0.300673	1.11584	-0.815167
	6	1418902_at	Chid1	NM_001142681 /// NM_026522	-0.530466	1.15346	-0.622998
	6	1448455_at	Cln8	NM_012000	-0.275997	1.10901	-0.833016
	6	1460740_at	Cltb	NM_028870	-0.378099	1.13392	-0.755821
	6	1416993_at	Cog4	NM_133973	-0.310917	1.11853	-0.807608
	6	1416537_at	Creld1	NM_133930	-0.491298	1.15062	-0.659321
	6	1416274_at	Ctns	NM_031251	-0.500281	1.15141	-0.651131
	6	1417491_at	Ctsb	NM_007798	-0.241246	1.09855	-0.857309
	6	1433558_at	Dab2ip	NM_001001602 /// NM_001114124 /// NM_001114125	-0.446437	1.14546	-0.699018
	6	1418321_at	Dci	NM_010023	-0.386487	1.13557	-0.749079
	6	1433563_s_at	Derl1	NM_024207	-0.358586	1.12985	-0.771266
	6	1425704_at	Dhrs11	NM_177564	-0.308992	1.11803	-0.809035
	6	1419204_at	Dll1	NM_007865	-0.568009	1.15465	-0.586641
	6	1449928_at	Dynlt3	NM_025975	-0.539371	1.15389	-0.614514
	6	1422586_at	Ecel1	NM_021306	-0.374462	1.13319	-0.758726
	6	1449278_at	Eif2ak3	NM_010121	-0.465678	1.14791	-0.682234
	6	1424595_at	F11r	NM_172647	-0.487002	1.15021	-0.663208
	6	1417412_at	F8a	NM_007978	-0.359152	1.12997	-0.770823
	6	1424761_at	Fam115c	NM_146174	-0.502643	1.15161	-0.648963
	6	1424683_at	Fam134b	NM_001034851 /// NM_025459	-0.60422	1.15428	-0.550057
	6	1424986_s_at	Fbxw7	NM_001177773 /// NM_001177774 /// NM_080428	-0.264567	1.10568	-0.841114
	6	1416806_at	Fdxr	NM_007997	-0.507473	1.15199	-0.644514
	6	1420795_at	Fgf9	NM_013518	-0.464921	1.14782	-0.6829
	6	1425893_a_at	Fhit	NM_010210	-0.472633	1.14871	-0.676077
	6	1454796_at	Ficd	NM_001010825	-0.302733	1.11639	-0.813654
	6	1422787_at	Fkbpl	NM_019873	-0.350023	1.12796	-0.777938
	6	1423465_at	Frrs1	NM_001113478 /// NM_009146	-0.381382	1.13457	-0.753189
	6	1416109_at	Fuca1	NM_024243	-0.48494	1.15001	-0.665068
	6	1416046_a_at	Fuca2	NM_025799	-0.606871	1.15419	-0.547317
	6	1438685_at	Gm12942 /// Zmym6	NM_001099319 /// NM_177462	-0.271387	1.10768	-0.836295
	6	1417477_at	Gm16515	NM_025294	-0.592883	1.15456	-0.561677
	6	1419414_at	Gng13	NM_022422	-0.290195	1.113	-0.822807
	6	1417423_at	Grina	NM_023168	-0.487131	1.15022	-0.663091
	6	1425477_x_at	H2-Ab1	NM_207105	-0.463058	1.1476	-0.684541
	6	1425614_x_at	H2-D1	NM_010380	-0.264135	1.10555	-0.841418
	6	1427651_x_at	H2-D1 /// H2-L	NM_010380	-0.522063	1.15299	-0.630926
	6	1439032_at	Haus2	NM_025475	-0.286941	1.1121	-0.825162
	6	1460367_at	Hbp1	NM_153198 /// NM_177993	-0.368562	1.13197	-0.763411
	6	1448928_at	Hdac6	NM_001130416 /// NM_010413	-0.405318	1.13903	-0.73371
	6	1419806_at	Hdlbp	NM_133808	-0.340943	1.12589	-0.784944
	6	1418002_at	Higd2a	NM_025933	-0.337248	1.12502	-0.787775
	6	1425196_a_at	Hint2	NM_026871	-0.543798	1.15406	-0.610265
	6	1448812_at	Hpcal1	NM_016677	-0.557927	1.15449	-0.596558
	6	1423906_at	Hsbp1	NM_024219	-0.598494	1.15444	-0.555945
	6	1449954_at	Hyal1 /// Nat6	NM_008317 /// NM_019750	-0.325258	1.12214	-0.796879
	6	1435272_at	Itpkb	NM_001081175	-0.273738	1.10836	-0.834625
	6	1416242_at	Klhl13	NM_026167	-0.501909	1.15155	-0.649637
	6	1427012_at	Lancl1	NM_001190984 /// NM_001190985 /// NM_021295	-0.3755	1.1334	-0.757898
	6	1423141_at	Lipa	NM_001111100 /// NM_021460	-0.276748	1.10923	-0.83248
	6	1452345_at	Lmod2	NM_053098	-0.558475	1.1545	-0.596022
	6	1420357_s_at	LOC630164 /// Xlr3a /// Xlr3b /// Xlr3c	NM_001081643 /// NM_001110784 /// NM_011727 /// XM_903265	-0.461995	1.14747	-0.685474
	6	1417143_at	Lpar1	NM_010336 /// NM_172989	-0.593592	1.15455	-0.560955
	6	1429212_a_at	Lrrc51	NM_001162973 /// NM_001162974 /// NM_027053	-0.381067	1.13451	-0.753443
	6	1428312_at	Lrrc57	NM_001159609 /// NM_001159610 /// NM_001159612 /// NM_025657 /// NR_027510	-0.519283	1.15281	-0.633532
	6	1431774_a_at	Lyrm1	NM_029610	-0.341873	1.1261	-0.784229
	6	1423284_at	Mansc1	NM_026345	-0.566298	1.15463	-0.588332
	6	1424718_at	Mapt	NM_001038609 /// NM_010838	-0.580289	1.1547	-0.574406
	6	1417387_at	Med31	NM_026068	-0.608913	1.15411	-0.545201
	6	1437055_x_at	Mfsd1	NM_025813	-0.552686	1.15435	-0.601668
	6	1424123_at	Mfsd7c	NM_145447	-0.33699	1.12496	-0.787972
	6	1421309_at	Mgmt	NM_008598	-0.528872	1.15338	-0.624508
	6	1448569_at	Mlec	NM_175403	-0.487448	1.15025	-0.662805
	6	1449896_at	Mlph	NM_053015	-0.435519	1.1439	-0.708384
	6	1420387_at	Mpv17	NM_008622	-0.499744	1.15137	-0.651622
	6	1452287_at	Msi1	NM_008629	-0.46275	1.14756	-0.684811
	6	1421230_a_at	Msi2	NM_054043	-0.545219	1.15412	-0.608896
	6	1448979_at	Muted	NM_139063	-0.416361	1.14091	-0.724548
	6	1418551_at	Mybpc3	NM_008653	-0.541939	1.15399	-0.612052
	6	1427867_at	Myh1	NM_030679	-0.591961	1.15458	-0.562616
	6	1428609_at	Myl12b	NM_023402	-0.478833	1.14938	-0.67055
	6	1418769_at	Myoz2	NM_021503	-0.355099	1.12909	-0.773991
	6	1423172_at	Napb	NM_019632	-0.388325	1.13592	-0.747593
	6	1416852_a_at	Ncdn	NM_011986	-0.548532	1.15423	-0.605697
	6	1434515_at	Ncoa1	NM_010881	-0.272806	1.10809	-0.835288
	6	1430713_s_at	Ndufa13	NM_023312	-0.293527	1.11391	-0.820388
	6	1428464_at	Ndufa3	NM_025348	-0.395821	1.13732	-0.741502
	6	1436567_a_at	Ndufa7	NM_023202	-0.392398	1.13669	-0.744289
	6	1421965_s_at	Notch3	NM_008716	-0.366589	1.13156	-0.764972
	6	1422974_at	Nt5e	NM_011851	-0.358743	1.12989	-0.771143
	6	1438717_a_at	Osbpl6	NM_145525	-0.359241	1.12999	-0.770753
	6	1435635_at	Pcmtd1	NM_183028	-0.449829	1.14591	-0.696085
	6	1421957_a_at	Pcyt1a	NM_001163159 /// NM_001163160 /// NM_009981	-0.363636	1.13094	-0.767301
	6	1448825_at	Pdk2	NM_133667	-0.378718	1.13404	-0.755326
	6	1428308_at	Pdrg1	NM_178939	-0.247231	1.10043	-0.853194
	6	1422471_at	Pex13	NM_023651	-0.477515	1.14924	-0.671729
	6	1428714_at	Pgrmc2	NM_027558	-0.560435	1.15454	-0.594102
	6	1422147_a_at	Pla2g6	NM_016915	-0.404634	1.13891	-0.734275
	6	1450144_at	Pla2r1	NM_008867	-0.355846	1.12925	-0.773408
	6	1427149_at	Plekha6	NM_001160268 /// NM_182930	-0.4837	1.14988	-0.666184
	6	1455343_at	Plekha7	NM_172743	-0.447604	1.14561	-0.69801
	6	1416686_at	Plod2	NM_001142916 /// NM_011961	-0.405274	1.13902	-0.733747
	6	1420388_at	Prss12	NM_008939	-0.550145	1.15428	-0.604135
	6	1426622_a_at	Qpct	NM_027455	-0.355554	1.12919	-0.773636
	6	1450870_at	Rala	NM_019491	-0.297119	1.11489	-0.817769
	6	1422624_at	Rev1	NM_019570	-0.519452	1.15283	-0.633374
	6	1431829_a_at	Rgl3	NM_023622	-0.344801	1.12678	-0.781976
	6	1419061_at	Rhod	NM_007485	-0.557616	1.15448	-0.596863
	6	1418318_at	Rnf128	NM_023270	-0.353777	1.1288	-0.775021
	6	1423959_at	Ropn1l	NM_145852	-0.553176	1.15437	-0.601191
	6	1426775_s_at	Scamp1	NM_029153	-0.243375	1.09922	-0.855849
	6	1416294_at	Scamp3	NM_011886	-0.315184	1.11962	-0.804434
	6	1435767_at	Scn3b	NM_001083917 /// NM_153522 /// NM_178227	-0.410226	1.13988	-0.729652
	6	1419717_at	Sema3e	NM_011348	-0.303544	1.1166	-0.813058
	6	1418422_at	Serpinb9g	NM_011455	-0.377551	1.13381	-0.756259
	6	1417354_at	Sil1	NM_030749	-0.293404	1.11388	-0.820477
	6	1451674_at	Slc12a5	NM_020333	-0.557788	1.15448	-0.596694
	6	1448209_a_at	Slc22a17	NM_021551	-0.282984	1.111	-0.828013
	6	1451013_at	Slc29a3	NM_023596	-0.438051	1.14427	-0.706222
	6	1439433_a_at	Slc35a2	NM_001083937 /// NM_078484	-0.253211	1.10227	-0.849055
	6	1416832_at	Slc39a8	NM_001135149 /// NM_001135150 /// NM_026228	-0.364194	1.13106	-0.766862
	6	1426715_s_at	Slc46a1	NM_026740	-0.377469	1.13379	-0.756325
	6	1423745_at	Snap47	NM_144521	-0.292325	1.11359	-0.821261
	6	1427070_at	Snx21	NM_133924	-0.340276	1.12573	-0.785455
	6	1426584_a_at	Sord	NM_146126	-0.322967	1.12157	-0.798605
	6	1417135_at	Srpk2	NM_009274	-0.423448	1.14206	-0.718609
	6	1438550_x_at	Srr	NM_001163311 /// NM_013761	-0.568453	1.15466	-0.586202
	6	1425533_a_at	Stau2	NM_001111272 /// NM_025303	-0.595226	1.15451	-0.559288
	6	1455176_a_at	Syt11	NM_018804	-0.473064	1.14876	-0.675695
	6	1450961_a_at	Tceal3 /// Tceal5 /// Tceal6	NM_001029978 /// NM_025355 /// NM_177919	-0.589305	1.15462	-0.565312
	6	1429427_s_at	Tcf7l2	NM_001142918 /// NM_001142919 /// NM_001142920 /// NM_001142921 /// NM_001142922	-0.480886	1.1496	-0.668711
	6	1420124_s_at	Tcta	NM_133986	-0.512971	1.15239	-0.63942
	6	1450853_at	Tle4	NM_011600	-0.363138	1.13083	-0.767693
	6	1423204_at	Tm9sf4	NM_133847	-0.583365	1.15468	-0.571315
	6	1428050_a_at	Tmbim4	NM_026617	-0.437649	1.14421	-0.706566
	6	1449533_at	Tmem100	NM_026433	-0.387575	1.13577	-0.7482
	6	1435258_at	Tmem141	NM_001040130 /// NM_001109993	-0.252052	1.10191	-0.849859
	6	1452134_at	Tmem175	NM_001163531 /// NM_001163532 /// NM_028223	-0.318223	1.12039	-0.802164
	6	1433629_s_at	Tmem199	NM_199199	-0.589318	1.15462	-0.5653
	6	1421491_a_at	Tmem49	NM_029478	-0.35748	1.12961	-0.772131
	6	1455350_at	Tmem62	NM_175285	-0.356111	1.12931	-0.773201
	6	1426142_a_at	Trdn	NM_029726	-0.604287	1.15427	-0.549987
	6	1430522_a_at	Vamp5	NM_001080742 /// NM_016872	-0.336675	1.12489	-0.788212
	6	1423812_s_at	Vopp1	NM_146168	-0.323971	1.12182	-0.797849
	6	1427304_at	Vps18	NM_172269	-0.361002	1.13037	-0.769372
	6	1421050_at	Vps25	NM_026776	-0.452104	1.14622	-0.694112
	6	1423367_at	Wnt7a	NM_009527	-0.42121	1.1417	-0.72049
	6	1425928_at	Xkr6	NM_173393	-0.242124	1.09883	-0.856707
	6	1433593_at	Ypel5	NM_027166	-0.570746	1.15468	-0.583929
	6	1422064_a_at	Zbtb20	NM_019778 /// NM_181058	-0.479283	1.14943	-0.670147
	6	1454884_at	Zbtb46	NM_027656 /// NM_028125	-0.533766	1.15363	-0.619864
	6	1418865_at	Zfp385a	NM_013866	-0.42521	1.14233	-0.717125
	Cluster ID	Column ID	Gene Symbol	Accession #	TF Grp 1 Vs MEF	TF Grp 2 Vs MEF	TF Grp 3 Vs MEF
	7	1459890_s_at	1110008P14Rik	NM_198001	0.753801	0.38062	-1.13442
	7	1419636_at	4833420G17Rik	NM_001113550 /// NM_026127	0.774911	0.353917	-1.12883
	7	1424004_x_at	4930444A02Rik	NM_029037	0.86728	0.226564	-1.09384
	7	1421422_at	5033411D12Rik	NM_138654	0.839416	0.266976	-1.10639
	7	1455338_at	A4galt	NM_001004150 /// NM_001170954	0.789274	0.335284	-1.12456
	7	1454967_at	A930001N09Rik	NM_029870	0.886026	0.198251	-1.08428
	7	1417946_at	Abhd3	NM_134130	0.749511	0.385952	-1.13546
	7	1424451_at	Acaa1b	NM_146230	0.787007	0.338251	-1.12526
	7	1460596_at	Agtrap	NM_009642	0.862574	0.233524	-1.0961
	7	1434856_at	Ankrd44	NM_001081433	0.878096	0.210345	-1.08844
	7	1426571_at	Ano1	NM_178642	0.741548	0.395763	-1.13731
	7	1416279_at	Ap1b1	NM_007454	0.858737	0.239158	-1.0979
	7	1426372_a_at	Bet1l	NM_018742	0.852184	0.248695	-1.10088
	7	1416923_a_at	Bnip3l	NM_009761	0.795121	0.327585	-1.12271
	7	1431856_a_at	C1qtnf6	NM_028331	0.834631	0.273729	-1.10836
	7	1423365_at	Cacna1g	NM_001112813 /// NM_001177888 /// NM_001177890 /// NM_009783	0.889559	0.192805	-1.08236
	7	1421307_at	Car13	NM_024495	0.857924	0.240347	-1.09827
	7	1451413_at	Cast	NM_009817	0.847653	0.255226	-1.10288
	7	1427951_s_at	Ccdc28a	NM_144820	0.81591	0.299659	-1.11557
	7	1418762_at	Cd55	NM_010016	0.781375	0.34558	-1.12696
	7	1432826_a_at	Cd80	NM_009855	0.791916	0.331814	-1.12373
	7	1422852_at	Cib2	NM_019686	0.812285	0.304593	-1.11688
	7	1422253_at	Col10a1	NM_009925	0.759536	0.373445	-1.13298
	7	1424831_at	Cpne2	NM_153507	0.873335	0.217522	-1.09086
	7	1448901_at	Cpxm1	NM_019696	0.793805	0.329325	-1.12313
	7	1438610_a_at	Cryz	NM_009968	0.810678	0.306772	-1.11745
	7	1420929_at	Ctnnal1	NM_018761	0.870025	0.222478	-1.0925
	7	1448732_at	Ctsb	NM_007798	0.805012	0.314408	-1.11942
	7	1416413_at	Ctsj	NM_012007	0.780796	0.34633	-1.12713
	7	1450080_at	Cxx1c	NM_028375	0.816253	0.29919	-1.11544
	7	1424777_at	Dcaf4	NM_001165256 /// NM_030246	0.747697	0.388196	-1.13589
	7	1417516_at	Ddit3	NM_007837	0.796728	0.325458	-1.12219
	7	1451270_at	Dusp18	NM_173745	0.761021	0.371577	-1.1326
	7	1431170_at	Efna3	NM_010108	0.891824	0.189295	-1.08112
	7	1415856_at	Emb	NM_010330	0.826638	0.284895	-1.11153
	7	1429410_at	Eny2	NM_175009	0.833857	0.274817	-1.10867
	7	1456745_x_at	Ergic3	NM_025516	0.780844	0.346268	-1.12711
	7	1416023_at	Fabp3	NM_010174	0.833038	0.275966	-1.109
	7	1426894_s_at	Fam102a	NM_153560	0.759169	0.373905	-1.13307
	7	1448557_at	Fam13c	NM_001143776 /// NM_001143777 /// NM_024244	0.770643	0.359381	-1.13002
	7	1452273_at	Fam83h	NM_001168253 /// NM_134087	0.858618	0.239332	-1.09795
	7	1431900_a_at	Foxa3	NM_008260	0.88438	0.200775	-1.08515
	7	1416658_at	Frzb	NM_011356	0.802707	0.317497	-1.1202
	7	1421374_a_at	Fxyd1	NM_019503 /// NM_052991 /// NM_052992 /// NM_194321	0.779988	0.347376	-1.12736
	7	1426589_at	Gab3	NM_181584	0.771331	0.358502	-1.12983
	7	1416855_at	Gas1	NM_008086	0.733911	0.405075	-1.13899
	7	1424698_s_at	Gca	NM_145523	0.878121	0.210306	-1.08843
	7	1422504_at	Glrb	NM_010298	0.866124	0.228279	-1.0944
	7	1426078_a_at	Gpr108	NM_030084	0.896303	0.18231	-1.07861
	7	1421118_a_at	Gpr56	NM_018882	0.820761	0.293014	-1.11377
	7	1416522_a_at	Grcc10	NM_013535	0.829819	0.280469	-1.11029
	7	1416368_at	Gsta4	NM_010357	0.895046	0.184276	-1.07932
	7	1448124_at	Gusb	NM_010368	0.815248	0.300562	-1.11581
	7	1449580_s_at	H2-DMb1 /// H2-DMb2	NM_010387 /// NM_010388	0.868243	0.225132	-1.09338
	7	1451644_a_at	H2-gs10 /// H2-Q6 /// LOC68395	NM_001143689 /// NM_207648 /// XM_003085179	0.744382	0.392284	-1.13667
	7	1455972_x_at	Hadh	NM_008212	0.771229	0.358633	-1.12986
	7	1426522_at	Hadhb	NM_145558	0.835272	0.272828	-1.1081
	7	1432143_a_at	Hbp1	NM_153198 /// NM_177993	0.878591	0.209595	-1.08819
	7	1428405_at	Hcfc1r1	NM_181821	0.749911	0.385455	-1.13537
	7	1422155_at	Hist2h3c2-ps	NM_054045	0.758101	0.375245	-1.13335
	7	1425607_at	Hlcs	NM_139145	0.817675	0.297247	-1.11492
	7	1417637_a_at	Hmg20b	NM_001163165 /// NM_001163166 /// NM_010440	0.79396	0.32912	-1.12308
	7	1419350_at	Hook2	NM_001167991 /// NM_133255	0.729623	0.410261	-1.13988
	7	1451814_a_at	Htatip2	NM_001146049 /// NM_001146050 /// NM_001146052 /// NM_001146053 /// NM_016865	0.775883	0.35267	-1.12855
	7	1427568_a_at	Ift80	NM_026641	0.899554	0.177202	-1.07676
	7	1421991_a_at	Igfbp4	NM_010517	0.738748	0.399188	-1.13794
	7	1417141_at	Igtp	NM_018738	0.8687	0.224452	-1.09315
	7	1435637_at	Itfg1	NM_028007	0.819565	0.294656	-1.11422
	7	1425039_at	Itgbl1	NM_145467	0.785836	0.33978	-1.12562
	7	1417999_at	Itm2b	NM_008410	0.899596	0.177135	-1.07673
	7	1425558_at	Klc3	NM_146182	0.833429	0.275417	-1.10885
	7	1416343_a_at	Lamp2	NM_001017959 /// NM_010685	0.793529	0.329688	-1.12322
	7	1460178_at	Lonp2	NM_001168591 /// NM_025827	0.81591	0.29966	-1.11557
	7	1423607_at	Lum	NM_008524	0.76096	0.371654	-1.13261
	7	1451716_at	Mafb	NM_010658	0.764687	0.366949	-1.13164
	7	1417854_at	Map2k5	NM_011840	0.734772	0.404029	-1.1388
	7	1425795_a_at	Map3k7	NM_009316 /// NM_172688	0.767178	0.363792	-1.13097
	7	1420911_a_at	Mfge8	NM_001045489 /// NM_008594	0.829522	0.280883	-1.1104
	7	1439364_a_at	Mmp2	NM_008610	0.899518	0.177258	-1.07678
	7	1416766_at	Mosc2	NM_133684	0.758977	0.374146	-1.13312
	7	1451422_at	Myo18a	NM_011586	0.798799	0.322708	-1.12151
	7	1418500_at	Nap1l3	NM_138742	0.898213	0.179313	-1.07753
	7	1418594_a_at	Ncoa1	NM_010881	0.873896	0.21668	-1.09058
	7	1426851_a_at	Nov	NM_010930	0.744094	0.392638	-1.13673
	7	1415919_at	Npdc1	NM_008721	0.744234	0.392466	-1.1367
	7	1424753_at	Nudt14	NM_025399	0.880674	0.206431	-1.08711
	7	1419662_at	Ogn	NM_008760	0.728575	0.411524	-1.1401
	7	1418745_at	Omd	NM_012050	0.800766	0.320089	-1.12086
	7	1419450_at	Ormdl3	NM_025661	0.819329	0.29498	-1.11431
	7	1426974_at	Os9	NM_001171026 /// NM_177614	0.855478	0.243914	-1.09939
	7	1420798_s_at	Pcdha1 /// Pcdha10 /// Pcdha11 /// Pcdha12 /// Pcdha2 /// Pcdha3 /// Pcdha4 /// Pcdha5 /// Pcdha6 /// Pcdha7 /// Pcdha8 /// Pcdha9 /// Pcdhac1 /// Pcdhac2	NM_001003671 /// NM_001003672 /// NM_007766 /// NM_007767 /// NM_009957 /// NM_0	0.748027	0.387788	-1.13582
	7	1420422_at	Pcdhb21	NM_053146	0.890432	0.191453	-1.08189
	7	1418941_at	Pcdhb22	NM_053147	0.883296	0.202433	-1.08573
	7	1416501_at	Pdpk1	NM_001080773 /// NM_011062	0.853493	0.246799	-1.10029
	7	1416271_at	Perp	NM_022032	0.75211	0.382725	-1.13484
	7	1416441_at	Pgcp	NM_018755 /// NM_176073	0.843803	0.260738	-1.10454
	7	1434511_at	Phkb	NM_199446	0.778799	0.348912	-1.12771
	7	1418463_at	Pik3r2	NM_008841	0.775619	0.353008	-1.12863
	7	1439070_x_at	Pisd-ps1 /// Pisd-ps3	NR_003517 /// NR_003518	0.792297	0.331312	-1.12361
	7	1423425_at	Plbd2	NM_023625	0.850749	0.250768	-1.10152
	7	1437113_s_at	Pld1	NM_001164056 /// NM_008875	0.729111	0.410879	-1.13999
	7	1417349_at	Pldn	NM_019788	0.869807	0.222802	-1.09261
	7	1426535_at	Poglut1	NM_172380	0.872675	0.218513	-1.09119
	7	1424362_at	Ppapdc3	NM_145521	0.855654	0.243658	-1.09931
	7	1416321_s_at	Prelp	NM_054077	0.74545	0.390968	-1.13642
	7	1434333_a_at	Prkd2	NM_178900	0.779556	0.347934	-1.12749
	7	1426794_at	Ptprs	NM_011218	0.871714	0.219953	-1.09167
	7	1417741_at	Pygl	NM_133198	0.795289	0.327364	-1.12265
	7	1425981_a_at	Rbl2	NM_011250	0.798146	0.323576	-1.12172
	7	1435941_at	Rhbdl3	NM_139228	0.763897	0.367949	-1.13185
	7	1422809_at	Rims2	NM_053271	0.88242	0.203772	-1.08619
	7	1418488_s_at	Ripk4	NM_023663	0.820388	0.293527	-1.11391
	7	1427020_at	Scara3	NM_172604	0.73933	0.398478	-1.13781
	7	1426393_a_at	Sdf4	NM_011341	0.832601	0.276579	-1.10918
	7	1433711_s_at	Sesn1	NM_001013370 /// NM_001162908	0.736654	0.401742	-1.1384
	7	1425027_s_at	Sft2d2	NM_145512	0.733091	0.406069	-1.13916
	7	1426258_at	Sorl1	NM_011436	0.865632	0.229009	-1.09464
	7	1450769_s_at	Stard5	NM_023377	0.880702	0.20639	-1.08709
	7	1416770_at	Stk25	NM_021537	0.879038	0.208916	-1.08795
	7	1430388_a_at	Sulf2	NM_028072	0.81607	0.299441	-1.11551
	7	1424604_s_at	Sumf1	NM_145937	0.769726	0.360551	-1.13028
	7	1424221_at	Susd4	NM_144796	0.842768	0.262214	-1.10498
	7	1416098_at	Syngr3	NM_011522	0.850476	0.251163	-1.10164
	7	1456464_x_at	Syt11	NM_018804	0.790562	0.333594	-1.12416
	7	1421943_at	Tgfa	NM_031199	0.734398	0.404484	-1.13888
	7	1424133_at	Tmem98	NM_029537	0.892586	0.188111	-1.0807
	7	1422303_a_at	Tnfrsf18	NM_009400 /// NM_021985	0.898552	0.178778	-1.07733
	7	1450813_a_at	Tnni1	NM_001112702 /// NM_021467	0.81132	0.305902	-1.11722
	7	1454758_a_at	Tsc22d1	NM_001177751 /// NM_009366 /// NM_207652	0.893797	0.186226	-1.08002
	7	1415908_at	Tspyl1	NM_009433	0.741837	0.395409	-1.13725
	7	1423672_at	Ttc30b	NM_028235	0.864414	0.23081	-1.09522
	7	1417807_at	Ufsp1	NM_027356	0.868393	0.224909	-1.0933
	7	1451130_at	Use1	NM_001145780 /// NM_025917	0.839408	0.266988	-1.1064
	7	1423825_at	Wls	NM_026582	0.781358	0.345603	-1.12696
	7	1438415_s_at	Yipf2	NM_138303	0.874709	0.215457	-1.09017
	7	1426416_a_at	Yipf4	NM_026417	0.839678	0.266605	-1.10628
	Cluster ID	Column ID	Gene Symbol	Accession #	TF Grp 1 Vs MEF	TF Grp 2 Vs MEF	TF Grp 3 Vs MEF
	8	1428380_at	0610007C21Rik	NM_027855	1.0513	-0.112029	-0.939268
	8	1455255_at	4833420G11Rik	---	1.08172	-0.190975	-0.890741
	8	1426446_at	6430548M08Rik	NM_001163760 /// NM_001163761 /// NM_001163762 /// NM_172286	1.04021	-0.0859741	-0.954237
	8	1418100_at	A030009H04Rik	NR_027827	1.08949	-0.213437	-0.87605
	8	1424829_at	A830007P12Rik	NM_146115	1.07774	-0.179908	-0.897834
	8	1426574_a_at	Add3	NM_001164099 /// NM_001164100 /// NM_001164101 /// NM_013758	1.09557	-0.231874	-0.863693
	8	1434987_at	Aldh2	NM_009656	1.07096	-0.161606	-0.909355
	8	1450717_at	Ang	NM_001161731 /// NM_007447	1.08519	-0.200864	-0.884322
	8	1419435_at	Aox1	NM_009676	1.05025	-0.109522	-0.940731
	8	1424250_a_at	Arhgef3	NM_027871	1.05131	-0.112058	-0.939251
	8	1460346_at	Arsa	NM_009713	1.07969	-0.18529	-0.894396
	8	1451539_at	Baiap2l1	NM_025833	1.08363	-0.196408	-0.887224
	8	1415865_s_at	Bpgm	NM_007563	1.06374	-0.142834	-0.920903
	8	1437455_a_at	Btg1	NM_007569	1.07218	-0.164844	-0.907336
	8	1434962_x_at	Ccl27a /// Ccl27b	NM_001048179 /// NM_001164044 /// NM_001164045 /// NM_011336 /// XM_001473998 //	1.06696	-0.151116	-0.915842
	8	1424420_at	Ccpg1	NM_001114328 /// NM_028181	1.07885	-0.182961	-0.895886
	8	1427632_x_at	Cd55 /// Daf2	NM_007827 /// NM_010016	1.07712	-0.178209	-0.898914
	8	1423153_x_at	Cfh	NM_009888	1.0791	-0.183651	-0.895446
	8	1427279_at	Clip4	NM_030179 /// NM_175378	1.0764	-0.176226	-0.900172
	8	1421014_a_at	Clybl	NM_029556	1.0382	-0.0813832	-0.956822
	8	1418648_at	Egln3	NM_028133	1.08845	-0.210362	-0.878084
	8	1417236_at	Ehd3	NM_020578	1.0572	-0.126417	-0.93078
	8	1451991_at	Epha7	NM_001122889 /// NM_010141	1.03592	-0.0761999	-0.95972
	8	1421114_a_at	Epyc	NM_007884	1.05635	-0.124324	-0.932025
	8	1449269_at	F5	NM_007976	1.07746	-0.17914	-0.898322
	8	1435375_at	Fam105a	NM_198301	1.0955	-0.231676	-0.863827
	8	1433639_at	Fam117a	NM_172543	1.08102	-0.189004	-0.892011
	8	1449429_at	Fkbp1b	NM_016863	1.04083	-0.0874026	-0.95343
	8	1434832_at	Foxo3	NM_019740	1.0961	-0.233543	-0.862562
	8	1448424_at	Frzb	NM_011356	1.08079	-0.188364	-0.892423
	8	1428141_at	Gga2	NM_028758	1.07047	-0.160306	-0.910164
	8	1417505_s_at	Gm13305 /// Gm2002 /// Il11ra1 /// Il11ra2	NM_001099348 /// NM_001100596 /// NM_001163401 /// NM_001172054 /// NM_010549 //	1.084	-0.197448	-0.886548
	8	1450006_at	Gm6768 /// Ncoa4	NM_001033988 /// NM_019744 /// XM_925755	1.04314	-0.0927302	-0.950405
	8	1452823_at	Gstk1	NM_029555	1.05733	-0.126745	-0.930585
	8	1416842_at	Gstm5	NM_010360	1.03538	-0.0749741	-0.960403
	8	1451899_a_at	Gtf2ird1	NM_001081462 /// NM_001081463 /// NM_001081464 /// NM_001081465 /// NM_001081466	1.08737	-0.207217	-0.880157
	8	1454803_a_at	Hdac11	NM_144919	1.07231	-0.165202	-0.907112
	8	1420901_a_at	Hk1	NM_001146100 /// NM_010438	1.07218	-0.164859	-0.907326
	8	1423450_a_at	Hs3st1	NM_010474	1.05826	-0.129041	-0.929216
	8	1417369_at	Hsd17b4	NM_008292	1.09063	-0.216854	-0.87378
	8	1417813_at	Ikbke	NM_019777	1.08932	-0.212955	-0.876369
	8	1427142_s_at	Kdm5b	NM_152895	1.06616	-0.149043	-0.917113
	8	1418934_at	Mab21l2	NM_011839	1.03713	-0.0789452	-0.958188
	8	1415897_a_at	Mgst1	NM_019946	1.06745	-0.152404	-0.91505
	8	1418356_at	Mpst	NM_001162492 /// NM_001162493 /// NM_138670	1.06473	-0.14537	-0.919359
	8	1421402_at	Mta3	NM_001171052 /// NM_001171053 /// NM_001171054 /// NM_054082	1.08903	-0.212086	-0.876945
	8	1417663_a_at	Ndrg3	NM_013865 /// NM_180956	1.06588	-0.148332	-0.917549
	8	1422727_at	Nme5	NM_080637	1.05724	-0.126515	-0.930722
	8	1416903_at	Nucb1	NM_001163662 /// NM_008749	1.06408	-0.143708	-0.920371
	8	1419365_at	Pex11a	NM_011068	1.0358	-0.0759311	-0.95987
	8	1419053_at	Pex14	NM_019781	1.08033	-0.187089	-0.893242
	8	1419384_at	Pick1	NM_001045558 /// NM_008837	1.04354	-0.0936749	-0.949866
	8	1425515_at	Pik3r1	NM_001024955 /// NM_001077495	1.09476	-0.229374	-0.865385
	8	1437112_at	Pld1	NM_001164056 /// NM_008875	1.06127	-0.136576	-0.924693
	8	1427103_at	Plekho2	NM_153119	1.03792	-0.0807331	-0.957186
	8	1426401_at	Ppp3ca	NM_008913	1.06954	-0.157849	-0.911688
	8	1423414_at	Ptgs1	NM_008969	1.07524	-0.17306	-0.902175
	8	1420900_a_at	Rab18	NM_181070	1.05746	-0.127061	-0.930397
	8	1449259_at	Rab3d	NM_031874	1.07749	-0.179203	-0.898283
	8	1450784_at	Reck	NM_016678	1.09587	-0.232811	-0.863058
	8	1417421_at	S100a1	NM_011309	1.09182	-0.220419	-0.871403
	8	1417011_at	Sdc2	NM_008304	1.09401	-0.227085	-0.866929
	8	1452141_a_at	Sepp1	NM_001042613 /// NM_001042614 /// NM_009155	1.06322	-0.141513	-0.921705
	8	1449303_at	Sesn3	NM_030261	1.07264	-0.16607	-0.906569
	8	1438620_x_at	Sfrp1	NM_013834	1.04539	-0.0980067	-0.947388
	8	1418257_at	Slc12a7	NM_011390	1.08068	-0.188057	-0.89262
	8	1453915_a_at	Slc37a3	NM_028123	1.0491	-0.106773	-0.942329
	8	1451879_a_at	Slc6a18	NM_001040692 /// NM_001136087 /// NM_001168643 /// NM_001168644 /// NM_001168645	1.06245	-0.139573	-0.922881
	8	1451036_at	Spg21	NM_138584	1.06101	-0.135927	-0.925084
	8	1450448_at	Stc1	NM_009285	1.04591	-0.0992129	-0.946696
	8	1424531_a_at	Tcea3	NM_011542	1.07576	-0.174487	-0.901274
	8	1416724_x_at	Tcf4	NM_001083967 /// NM_013685	1.08604	-0.203318	-0.882717
	8	1428098_a_at	Tm7sf3	NM_026281	1.06296	-0.140859	-0.922102
	8	1422694_at	Ttyh1	NM_001001454 /// NM_001109765 /// NM_021324	1.05128	-0.11199	-0.939291
	8	1434681_at	Txlng	NM_178935	1.05666	-0.125087	-0.931571
	8	1424783_a_at	Ugt1a1 /// Ugt1a10 /// Ugt1a2 /// Ugt1a5 /// Ugt1a6a /// Ugt1a6b /// Ugt1a7c /// Ugt1a9	NM_013701 /// NM_145079 /// NM_201410 /// NM_201641 /// NM_201642 /// NM_201643	1.09321	-0.224624	-0.868584
	8	1437434_a_at	Wls	NM_026582	1.07155	-0.163172	-0.908379
	8	1419564_at	Zfp467	NM_001085415 /// NM_001085416 /// NM_001085417 /// NM_020589	1.06937	-0.157414	-0.911957
	Cluster ID	Column ID	Gene Symbol	Accession #	TF Grp 1 Vs MEF	TF Grp 2 Vs MEF	TF Grp 3 Vs MEF
	9	1450007_at	1500003O03Rik	NM_019769	1.128	-0.777808	-0.350191
	9	1425233_at	2210407C18Rik	NM_144544	1.15443	-0.555639	-0.598793
	9	1434343_at	5730403M16Rik	NM_172738	1.14719	-0.68744	-0.459753
	9	1448251_at	9030425E11Rik	NM_133733	1.15405	-0.610509	-0.543544
	9	1435169_at	A930001N09Rik	NM_029870	1.12896	-0.774459	-0.354499
	9	1428145_at	Acaa2	NM_177470	1.1326	-0.761021	-0.371577
	9	1424393_s_at	Adhfe1	NM_175236 /// NR_027664	1.15297	-0.631178	-0.521794
	9	1451260_at	Aldh1b1	NM_028270	1.15318	-0.62793	-0.525248
	9	1432344_a_at	Aplp2	NM_001102455 /// NM_001102456 /// NM_009691	1.13872	-0.735142	-0.40358
	9	1426818_at	Arrdc4	NM_001042592 /// NM_025549	1.15454	-0.560659	-0.593882
	9	1452346_at	B3gnt1	NM_175383	1.15446	-0.556799	-0.59766
	9	1437548_at	Bicd1	NM_001112796 /// NM_009753	1.15448	-0.596599	-0.557885
	9	1426869_at	Boc	NM_172506	1.14962	-0.668511	-0.481109
	9	1423954_at	C3	NM_009778	1.15427	-0.604295	-0.54998
	9	1450510_a_at	Cacna1a	NM_007578	1.15448	-0.596614	-0.557869
	9	1418981_at	Casp12	NM_009808	1.15402	-0.542559	-0.611456
	9	1449591_at	Casp4	NM_007609	1.13204	-0.763171	-0.368866
	9	1416430_at	Cat	NM_009804	1.14017	-0.728245	-0.411921
	9	1424699_at	Ccdc136	NM_145574	1.15146	-0.650555	-0.500908
	9	1455326_at	Clec16a	NM_177562	1.15469	-0.581396	-0.573295
	9	1417551_at	Cln3	NM_001146311 /// NM_009907	1.15442	-0.555358	-0.599067
	9	1421861_at	Clstn1	NM_023051	1.15456	-0.592889	-0.56167
	9	1423094_at	Crbn	NM_021449 /// NM_175357	1.14418	-0.70679	-0.437387
	9	1419070_at	Cys1	NM_001004455 /// NM_001161807 /// NM_138686	1.14573	-0.697284	-0.448444
	9	1438211_s_at	Dbp	NM_016974	1.1488	-0.675329	-0.473476
	9	1434133_s_at	Dcaf8	NM_153555	1.1531	-0.629262	-0.523833
	9	1451289_at	Dclk1	NM_001111051 /// NM_001111052 /// NM_001111053 /// NM_001195538 /// NM_001195539	1.15427	-0.604565	-0.549701
	9	1436479_a_at	Dpp7	NM_031843	1.15359	-0.620678	-0.53291
	9	1424524_at	Dram1	NM_027878	1.15331	-0.527618	-0.625694
	9	1416895_at	Efna1	NM_001162425 /// NM_010107	1.15451	-0.559129	-0.595382
	9	1418829_a_at	Eno2	NM_013509	1.1443	-0.706035	-0.43827
	9	1448649_at	Enpep	NM_007934	1.15347	-0.530497	-0.622969
	9	1416268_at	Ets2	NM_011809	1.13963	-0.730828	-0.408806
	9	1417160_s_at	Expi	NM_007969	1.1546	-0.590325	-0.564278
	9	1418907_at	F5	NM_007976	1.14878	-0.675531	-0.473249
	9	1428122_s_at	Fam125b	NM_175184	1.14257	-0.715879	-0.426686
	9	1417147_at	Fam69b	NM_019833	1.15416	-0.607657	-0.546503
	9	1416113_at	Fkbp8	NM_001111066 /// NM_010223	1.13153	-0.765075	-0.366458
	9	1415939_at	Fmod	NM_021355	1.15414	-0.545961	-0.608181
	9	1419485_at	Foxc1	NM_008592	1.1473	-0.6867	-0.460598
	9	1448662_at	Fzd6	NM_001162494 /// NM_008056	1.14462	-0.704147	-0.440474
	9	1417399_at	Gas6	NM_019521	1.15441	-0.59965	-0.55476
	9	1429033_at	Gcc1	NM_028900	1.15452	-0.559416	-0.595101
	9	1455180_at	Gcom1	NM_001033208	1.15458	-0.563123	-0.591461
	9	1430385_a_at	Glb1l	NM_029010	1.15403	-0.542906	-0.611123
	9	1427174_at	Gm14325 /// Gm14326 /// Gm14430 /// Gm14434 /// Gm6710	NM_001100415 /// NM_001101804 /// NM_001164689 /// NM_001190302 /// XM_003084531	1.15367	-0.534606	-0.619064
	9	1426973_at	Gpr153	NM_178406	1.15159	-0.649124	-0.502468
	9	1425357_a_at	Grem1	NM_011824	1.1546	-0.590791	-0.563805
	9	1423702_at	H1f0	NM_008197	1.15393	-0.613447	-0.540485
	9	1456510_x_at	Higd1c /// Mettl7a2	NM_001002900 /// NM_199477	1.15384	-0.615474	-0.538368
	9	1434557_at	Hip1	NM_146001	1.12227	-0.796475	-0.325793
	9	1419905_s_at	Hpgd	NM_008278	1.15458	-0.563104	-0.59148
	9	1438494_at	Hrh1	NM_008285	1.12702	-0.78114	-0.345884
	9	1421011_at	Hsd17b11	NM_053262	1.15464	-0.587348	-0.567295
	9	1450783_at	Ifit1	NM_008331	1.15451	-0.558993	-0.595515
	9	1424111_at	Igf2r	NM_010515	1.13601	-0.747194	-0.388818
	9	1422177_at	Il13ra2	NM_008356	1.14416	-0.706874	-0.437288
	9	1436616_at	Inpp4a	NM_030266 /// NM_172971	1.15383	-0.615774	-0.538054
	9	1419569_a_at	Isg20	NM_001113527 /// NM_020583	1.15388	-0.539163	-0.614713
	9	1426285_at	Lama2	NM_008481	1.15176	-0.647162	-0.504601
	9	1426025_s_at	Laptm5	NM_010686	1.15388	-0.53925	-0.61463
	9	1448550_at	Lbp	NM_008489	1.15466	-0.58576	-0.568899
	9	1448380_at	Lgals3bp	NM_011150	1.12353	-0.792545	-0.330985
	9	1426272_at	Lmbr1	NM_020295	1.11697	-0.812014	-0.304961
	9	1426696_at	Lrpap1	NM_013587	1.14923	-0.671824	-0.477408
	9	1434151_at	Mettl7a1	NM_027334	1.14498	-0.70198	-0.442999
	9	1416380_at	Mov10	NM_001163440 /// NM_001163441 /// NM_008619	1.13844	-0.736466	-0.40197
	9	1422643_at	Moxd1	NM_021509	1.1512	-0.653427	-0.497771
	9	1434379_at	Mxd4	NM_010753	1.12137	-0.799219	-0.32215
	9	1448154_at	Ndrg2	NM_001145959 /// NM_013864	1.12318	-0.793653	-0.329525
	9	1434931_at	Neo1	NM_001042752 /// NM_008684	1.15046	-0.66083	-0.489633
	9	1423516_a_at	Nid2	NM_008695	1.13417	-0.754836	-0.379329
	9	1452777_a_at	Nub1	NM_016736	1.1501	-0.664241	-0.485858
	9	1416995_at	Pacsin3	NM_028733 /// NM_030880	1.14894	-0.67425	-0.474688
	9	1423175_s_at	Pard6b	NM_021409	1.15312	-0.628907	-0.52421
	9	1418208_at	Pax8	NM_011040	1.15338	-0.528927	-0.624455
	9	1449298_a_at	Pde1a	NM_001009978 /// NM_001009979 /// NM_001159582 /// NM_016744	1.1212	-0.799722	-0.321481
	9	1417355_at	Peg3	NM_008817	1.15341	-0.529363	-0.624043
	9	1421113_at	Pga5	NM_021453	1.15432	-0.602911	-0.551407
	9	1418390_at	Phf21a	NM_001109690 /// NM_001109691 /// NM_138755	1.1536	-0.533206	-0.620397
	9	1416388_at	Pip4k2c	NM_054097	1.12284	-0.794704	-0.328137
	9	1417350_at	Pldn	NM_019788	1.14426	-0.706275	-0.437989
	9	1452844_at	Pou6f1	NM_010127	1.15423	-0.548632	-0.6056
	9	1451943_a_at	Ppm1a	NM_008910	1.14998	-0.665349	-0.484628
	9	1449518_at	Qpctl	NM_026111	1.15443	-0.59875	-0.555682
	9	1417215_at	Rab27b	NM_001082553 /// NM_030554	1.15302	-0.522654	-0.63037
	9	1434027_at	Rcan3	NM_022980	1.13272	-0.76053	-0.372195
	9	1450693_at	Rgs17	NM_001161822 /// NM_019958	1.15457	-0.592309	-0.562261
	9	1416700_at	Rnd3	NM_028810	1.1544	-0.554466	-0.599936
	9	1427231_at	Robo1	NM_019413	1.14343	-0.711097	-0.432332
	9	1448426_at	Sardh	NM_138665	1.14867	-0.676391	-0.47228
	9	1448793_a_at	Sdc4	NM_011521	1.12027	-0.802507	-0.317765
	9	1425188_s_at	Sel1l	NM_001039089 /// NM_011344	1.12335	-0.793119	-0.330229
	9	1426082_a_at	Slc16a4	NM_146136	1.1403	-0.727575	-0.412728
	9	1419725_at	Slc26a4	NM_011867	1.15353	-0.531826	-0.621708
	9	1428065_at	Slc44a2	NM_152808	1.15455	-0.561326	-0.593227
	9	1450409_a_at	Slc48a1	NM_026353	1.15324	-0.526343	-0.626897
	9	1419157_at	Sox4	NM_009238	1.12988	-0.771163	-0.358718
	9	1460197_a_at	Steap4	NM_054098	1.15464	-0.587716	-0.566922
	9	1434089_at	Synpo	NM_001109975 /// NM_177340	1.15006	-0.664598	-0.485462
	9	1422195_s_at	Tbx15	NM_009323	1.13231	-0.762127	-0.370184
	9	1423989_at	Tecpr1	NM_027410	1.15309	-0.523758	-0.629333
	9	1448123_s_at	Tgfbi	NM_009369	1.11669	-0.81281	-0.30388
	9	1420924_at	Timp2	NM_011594	1.15383	-0.538074	-0.615755
	9	1425603_at	Tmem176a	NM_001098271 /// NM_025326	1.15335	-0.528267	-0.62508
	9	1418004_a_at	Tmem176b	NM_001164207 /// NM_001164208 /// NM_001164209 /// NM_023056	1.15423	-0.548719	-0.605516
	9	1418158_at	Trp63	NM_001127259 /// NM_001127260 /// NM_001127261 /// NM_001127262 /// NM_001127263	1.15317	-0.525089	-0.62808
	9	1428664_at	Vip	NM_011702	1.15149	-0.650309	-0.501177
	9	1460657_at	Wnt10a	NM_009518	1.12443	-0.789679	-0.334753
	9	1448145_at	Wwp2	NM_025830	1.11776	-0.809788	-0.307975
	9	1426992_at	Xpr1	NM_011273	1.11973	-0.804099	-0.315634
	Cluster ID	Column ID	Gene Symbol	Accession #	TF Grp 1 Vs MEF	TF Grp 2 Vs MEF	TF Grp 3 Vs MEF
	10	1436669_at	1700019G17Rik	NM_001145895 /// NM_029331	-0.672542	1.14915	-0.476604
	10	1424694_at	2010011I20Rik	NM_025912	-0.650124	1.1515	-0.501379
	10	1454606_at	4933426M11Rik	NM_178682	-0.787428	1.12513	-0.3377
	10	1423786_at	8430410A17Rik	NM_173737	-0.635856	1.15265	-0.516796
	10	1423523_at	Aass	NM_013930	-0.67758	1.14852	-0.47094
	10	1423570_at	Abcg1	NM_009593	-0.766556	1.13114	-0.364582
	10	1433545_s_at	Acad11	NM_175324	-0.731228	1.13955	-0.408324
	10	1451911_a_at	Ace	NM_009598 /// NM_207624	-0.784469	1.12603	-0.341561
	10	1433725_at	Acvr1b	NM_007395	-0.681597	1.148	-0.4664
	10	1421022_x_at	Acyp1	NM_025421	-0.790862	1.12406	-0.3332
	10	1456307_s_at	Adcy7	NM_001037723 /// NM_001037724 /// NM_001109756 /// NM_007406	-0.682699	1.14785	-0.465151
	10	1417734_at	Akap8l	NM_017476	-0.70774	1.14401	-0.436274
	10	1416468_at	Aldh1a1	NM_013467	-0.722602	1.14129	-0.418689
	10	1415776_at	Aldh3a2	NM_007437	-0.616001	1.15382	-0.537817
	10	1429850_x_at	Alkbh4	NM_028070	-0.657867	1.15077	-0.492899
	10	1417527_at	Ap3m2	NM_001122820 /// NM_029505	-0.629162	1.1531	-0.523939
	10	1426743_at	Appl2	NM_145220	-0.737462	1.13822	-0.400757
	10	1427156_s_at	Ascc2	NM_029291	-0.697831	1.14564	-0.447812
	10	1415760_s_at	Atox1	NM_009720	-0.627285	1.15322	-0.525931
	10	1450759_at	Bmp6	NM_007556	-0.662605	1.15027	-0.48767
	10	1427270_a_at	Bsdc1	NM_133889	-0.788441	1.12482	-0.336376
	10	1420827_a_at	Ccng1	NM_009831	-0.74766	1.1359	-0.388242
	10	1449473_s_at	Cd40	NM_011611 /// NM_170702 /// NM_170703 /// NM_170704 /// NR_027852	-0.803783	1.11984	-0.316057
	10	1425956_a_at	Cdadc1	NM_001168535 /// NM_001168536 /// NM_001168537 /// NM_001168538 /// NM_027986	-0.778368	1.12784	-0.349468
	10	1433450_at	Cdk5r1	NM_009871	-0.611525	1.15401	-0.542487
	10	1450140_a_at	Cdkn2a	NM_001040654 /// NM_009877	-0.780185	1.12731	-0.347121
	10	1452170_at	Chpf2	NM_133913	-0.751426	1.135	-0.383576
	10	1449248_at	Clcn2	NM_009900	-0.779205	1.12759	-0.348387
	10	1448761_a_at	Copg2	NM_017478	-0.780931	1.12709	-0.346155
	10	1452381_at	Creb3l2	NM_178661	-0.696723	1.14582	-0.449093
	10	1460318_at	Csrp3	NM_001198841 /// NM_013808	-0.658552	1.1507	-0.492145
	10	1451019_at	Ctsf	NM_019861	-0.772205	1.12959	-0.357385
	10	1417851_at	Cxcl13	NM_018866	-0.69111	1.14666	-0.455553
	10	1417070_at	Cyp4v3	NM_133969	-0.692995	1.14638	-0.453389
	10	1423894_a_at	Dalrd3	NM_026378	-0.738613	1.13797	-0.399353
	10	1429039_s_at	Dda1	NM_025600	-0.627946	1.15318	-0.52523
	10	1427242_at	Ddx4	NM_001145885 /// NM_010029	-0.702285	1.14493	-0.442644
	10	1460324_at	Dnmt3a	NM_007872 /// NM_153743	-0.741061	1.13742	-0.39636
	10	1452603_at	Dpcd	NM_172639	-0.679165	1.14832	-0.469152
	10	1451040_at	Dtd1	NM_025314	-0.793743	1.12315	-0.329406
	10	1416361_a_at	Dync1i1	NM_001191023 /// NM_001191025 /// NM_001191026 /// NM_001191027 /// NM_010063	-0.76877	1.13054	-0.361768
	10	1449852_a_at	Ehd4	NM_133838	-0.654381	1.15111	-0.496727
	10	1424306_at	Elovl4	NM_001145974 /// NM_148941	-0.642192	1.15217	-0.509982
	10	1426540_at	Endod1	NM_028013	-0.715259	1.14268	-0.42742
	10	1449190_a_at	Entpd4	NM_026174	-0.689818	1.14685	-0.457034
	10	1424092_at	Epb4.1	NM_001128606 /// NM_001128607 /// NM_183428	-0.647372	1.15175	-0.504373
	10	1432435_s_at	Fam118b	NM_175411 /// NM_194257	-0.636679	1.15259	-0.515915
	10	1419170_at	Fam174a	NM_026321	-0.809058	1.11802	-0.308962
	10	1449545_at	Fgf18	NM_008005	-0.610065	1.15407	-0.544005
	10	1435551_at	Fhod3	NM_175276	-0.808989	1.11804	-0.309054
	10	1437772_s_at	Fuca1	NM_024243	-0.69587	1.14595	-0.450077
	10	1460668_at	Gal	NM_010253	-0.718456	1.14209	-0.423629
	10	1424748_at	Galnt11	NM_144908	-0.698619	1.14552	-0.4469
	10	1426236_a_at	Glul	NM_008131	-0.611031	1.15403	-0.543001
	10	1455065_x_at	Gm8615 /// Gnpda1	NM_011937 /// NR_028061	-0.706233	1.14427	-0.438039
	10	1420385_at	Gna14	NM_008137	-0.753174	1.13458	-0.381402
	10	1434542_at	Gpt2	NM_173866	-0.683416	1.14775	-0.464335
	10	1419593_at	Greb1	NM_015764	-0.653198	1.15122	-0.498022
	10	1449245_at	Grin2c	NM_010350	-0.66958	1.1495	-0.479917
	10	1436297_a_at	Grina	NM_023168	-0.620223	1.15361	-0.533388
	10	1424525_at	Grp	NM_175012	-0.654951	1.15105	-0.496101
	10	1418109_at	Gspt2	NM_008179	-0.656996	1.15085	-0.493857
	10	1425137_a_at	H2-Q10	NM_010391	-0.78326	1.12639	-0.343134
	10	1428662_a_at	Hopx	NM_001159900 /// NM_001159901 /// NM_175606	-0.720494	1.1417	-0.421205
	10	1426856_at	Hsdl2	NM_024255	-0.640182	1.15233	-0.51215
	10	1417424_at	Ier3ip1	NM_025409	-0.712137	1.14324	-0.431107
	10	1451535_at	Il31ra	NM_139299	-0.621131	1.15356	-0.532434
	10	1422293_a_at	Kctd1	NM_001142731 /// NM_134112	-0.714829	1.14276	-0.427929
	10	1426988_at	Klhdc5	NM_001081237	-0.640554	1.1523	-0.51175
	10	1426481_at	Klhl22	NM_145479	-0.686601	1.14731	-0.460711
	10	1436915_x_at	Laptm4b	NM_033521	-0.808138	1.11834	-0.310203
	10	1425644_at	Lepr	NM_001122899 /// NM_010704 /// NM_146146	-0.677352	1.14855	-0.471198
	10	1416340_a_at	Man2b1	NM_010764	-0.736787	1.13837	-0.401579
	10	1424719_a_at	Mapt	NM_001038609 /// NM_010838	-0.749816	1.13539	-0.385574
	10	1417968_a_at	Mbd1	NM_013594	-0.700938	1.14515	-0.44421
	10	1418300_a_at	Mknk2	NM_021462	-0.769225	1.13041	-0.361189
	10	1434937_at	Mycbp2	NM_207215	-0.806588	1.11888	-0.312291
	10	1427520_a_at	Myh1	NM_030679	-0.746592	1.13615	-0.389561
	10	1425978_at	Myocd	NM_145136 /// NM_146386	-0.642034	1.15219	-0.510153
	10	1418781_at	Nat9	NM_025400	-0.747455	1.13595	-0.388495
	10	1455749_x_at	Ndufa7	NM_023202	-0.808456	1.11823	-0.309775
	10	1426255_at	Nefl	NM_010910	-0.781804	1.12683	-0.345024
	10	1419065_at	Nepn	NM_025684	-0.623982	1.15341	-0.529427
	10	1419112_at	Nlk	NM_008702	-0.78848	1.1248	-0.336325
	10	1428751_at	Pacrg	NM_027032	-0.785333	1.12577	-0.340436
	10	1426981_at	Pcsk6	NM_011048	-0.730143	1.13978	-0.409633
	10	1420411_a_at	Pi4k2b	NM_025951 /// NM_028744	-0.70699	1.14414	-0.437152
	10	1415946_at	Pigq	NM_011822	-0.765895	1.13131	-0.36542
	10	1460352_s_at	Pik3r4	NM_001081309	-0.747522	1.13593	-0.388412
	10	1424220_a_at	Porcn	NM_016913 /// NM_023638 /// NM_145907 /// NM_145908	-0.810905	1.11737	-0.306464
	10	1452473_at	Prr15	NM_030024	-0.64327	1.15209	-0.508818
	10	1418540_a_at	Ptpre	NM_011212	-0.64784	1.1517	-0.503865
	10	1417653_at	Pvalb	NM_013645	-0.640308	1.15232	-0.512014
	10	1417829_a_at	Rab15	NM_134050	-0.634629	1.15274	-0.51811
	10	1454906_at	Rarb	NM_011243	-0.672194	1.14919	-0.476994
	10	1451108_at	Rnf185	NM_145355	-0.642657	1.15214	-0.509481
	10	1460235_at	Scarb2	NM_007644	-0.656957	1.15086	-0.4939
	10	1427082_at	Sdr42e1	NM_028725	-0.702439	1.1449	-0.442464
	10	1460698_a_at	Sec11c	NM_025468	-0.655673	1.15098	-0.495309
	10	1427673_a_at	Sema3e	NM_011348	-0.630442	1.15302	-0.522578
	10	1449500_at	Serpinb7	NM_027548	-0.722923	1.14123	-0.418305
	10	1451529_at	Sgtb	NM_144838	-0.742139	1.13718	-0.39504
	10	1456176_x_at	Slc25a39	NM_026542	-0.678296	1.14843	-0.470133
	10	1417150_at	Slc6a4	NM_010484	-0.778999	1.12765	-0.348654
	10	1416688_at	Snap91	NM_013669	-0.721837	1.14144	-0.419603
	10	1456039_at	Snx14	NM_172926	-0.785973	1.12557	-0.339601
	10	1427119_at	Spink4	NM_011463	-0.640336	1.15232	-0.511984
	10	1439016_x_at	Sprr2a1 /// Sprr2a2 /// Sprr2a3	NM_001164787 /// NM_011468 /// XR_104853	-0.70428	1.1446	-0.44032
	10	1417136_s_at	Srpk2	NM_009274	-0.762777	1.13214	-0.369363
	10	1438549_a_at	Srr	NM_001163311 /// NM_013761	-0.652532	1.15128	-0.498751
	10	1419381_at	Terf2ip	NM_020584	-0.673727	1.149	-0.475275
	10	1418744_s_at	Tesc	NM_021344	-0.778732	1.12773	-0.348999
	10	1449009_at	Tgtp1 /// Tgtp2	NM_001145164 /// NM_011579	-0.737303	1.13825	-0.400951
	10	1426649_at	Tmeff1	NM_021436	-0.714488	1.14282	-0.428332
	10	1448173_a_at	Top3b	NM_011624	-0.642227	1.15217	-0.509945
	10	1460276_a_at	Tpra1	NM_011906	-0.794458	1.12292	-0.328462
	10	1418587_at	Traf3	NM_001048206 /// NM_011632	-0.790885	1.12405	-0.333169
	10	1417034_at	Trappc6a	NM_025960	-0.763408	1.13197	-0.368567
	10	1451801_at	Trdn	NM_029726	-0.691455	1.14661	-0.455159
	10	1459994_x_at	Trfr2	NM_015799	-0.722734	1.14127	-0.418531
	10	1424334_at	Tspan17	NM_028841	-0.759364	1.13302	-0.37366
	10	1417502_at	Tspan7	NM_019634	-0.618089	1.15372	-0.53563
	10	1420018_s_at	Tspan8	NM_001168679 /// NM_001168680 /// NM_146010	-0.738539	1.13798	-0.399444
	10	1426223_at	Ttc39c	NM_028341	-0.658972	1.15065	-0.491682
	10	1427445_a_at	Ttn	NM_011652 /// NM_028004	-0.716229	1.1425	-0.426272
	10	1423221_at	Tubb4	NM_009451	-0.691822	1.14656	-0.454736
	10	1417033_at	Ube2g2	NM_019803	-0.664093	1.15011	-0.486022
	10	1427606_at	Usp27x	NM_019461	-0.656829	1.15087	-0.494041
	10	1420833_at	Vamp2	NM_009497	-0.779108	1.12762	-0.348514
	10	1451127_at	Vopp1	NM_146168	-0.710846	1.14347	-0.432627
	10	1448102_a_at	Wdr61	NM_001025375 /// NM_001025376 /// NM_023191	-0.712684	1.14315	-0.430463
	10	1425995_s_at	Wt1	NM_144783	-0.800152	1.12106	-0.320907
	10	1417848_at	Zfp704	NM_133218	-0.76423	1.13176	-0.367527
	Cluster ID	Column ID	Gene Symbol	Accession #	TF Grp 1 Vs MEF	TF Grp 2 Vs MEF	TF Grp 3 Vs MEF
	11	1417211_a_at	1110032A03Rik	NM_023483	-0.92496	1.06109	-0.136133
	11	1439259_x_at	Abhd4	NM_134076	-0.867724	1.09363	-0.225905
	11	1419104_at	Abhd6	NM_025341	-0.907605	1.07202	-0.164413
	11	1427034_at	Ace	NM_009598 /// NM_207624	-0.889405	1.08245	-0.193044
	11	1422789_at	Aldh1a2	NM_009022	-0.89471	1.07951	-0.184801
	11	1426623_a_at	Arhgap17	NM_001122640 /// NM_001122641 /// NM_001122642 /// NM_001122643 /// NM_144529	-0.828079	1.11097	-0.282892
	11	1460639_a_at	Atox1	NM_009720	-0.879633	1.08765	-0.208014
	11	1416769_s_at	Atp6v0b	NM_033617	-0.895905	1.07884	-0.182932
	11	1449712_s_at	Atp6v1e1	NM_007510	-0.879797	1.08756	-0.207764
	11	1415826_at	Atp6v1h	NM_133826	-0.922468	1.06272	-0.140256
	11	1426459_s_at	AW549877	NM_145930	-0.814875	1.11595	-0.301071
	11	1436845_at	Axin2	NM_015732	-0.84203	1.10529	-0.263265
	11	1420852_a_at	B3gnt2 /// Commd1	NM_001169114 /// NM_016888 /// NM_144514	-0.886211	1.08418	-0.197966
	11	1451815_at	B3gnt4	NM_198611	-0.837689	1.10711	-0.269419
	11	1424940_s_at	BC022687	NM_145450	-0.826817	1.11146	-0.284646
	11	1452614_at	Bcl2l15	NM_001142959 /// NM_001142960	-0.86809	1.09345	-0.225359
	11	1417388_at	Bex2	NM_009749	-0.816623	1.11531	-0.298685
	11	1428209_at	Bex4	NM_212457	-0.90392	1.07421	-0.170291
	11	1418854_at	Birc2	NM_007465	-0.928882	1.05848	-0.1296
	11	1427457_a_at	Bmp1	NM_009755 /// NR_033241	-0.93039	1.05746	-0.127073
	11	1422659_at	Camk2d	NM_001025438 /// NM_001025439 /// NM_023813	-0.922034	1.06301	-0.140971
	11	1420295_x_at	Clcn5	NM_016691	-0.935214	1.05415	-0.118935
	11	1418013_at	Cml1	NM_023160	-0.850918	1.10144	-0.250525
	11	1424740_at	Creb3	NM_013497	-0.817697	1.11491	-0.297217
	11	1427910_at	Cst6	NM_028623	-0.83911	1.10652	-0.26741
	11	1423805_at	Dab2	NM_001008702 /// NM_001037905 /// NM_001102400 /// NM_023118	-0.833985	1.10862	-0.274637
	11	1438045_at	Eea1	NM_001001932	-0.927447	1.05944	-0.131996
	11	1450061_at	Enc1	NM_007930	-0.930436	1.05743	-0.126996
	11	1426541_a_at	Endod1	NM_028013	-0.850453	1.10165	-0.251195
	11	1417384_at	Entpd5	NM_001026214 /// NM_007647	-0.843731	1.10457	-0.260841
	11	1425452_s_at	Fam84a	NM_029007	-0.903045	1.07473	-0.17168
	11	1423100_at	Fos	NM_010234	-0.837391	1.10723	-0.269841
	11	1450099_a_at	Gba	NM_001077411 /// NM_008094	-0.849842	1.10192	-0.252078
	11	1418248_at	Gla	NM_013463	-0.843198	1.1048	-0.261602
	11	1422208_a_at	Gnb5	NM_010313 /// NM_138719	-0.812602	1.11676	-0.304163
	11	1448163_at	Gnpda1	NM_011937	-0.907027	1.07236	-0.165337
	11	1418072_at	Hist1h2bc	NM_023422	-0.882782	1.086	-0.203219
	11	1417101_at	Hspa2	NM_001002012 /// NM_008301	-0.888164	1.08312	-0.19496
	11	1416148_at	Laptm4b	NM_033521	-0.883221	1.08577	-0.202549
	11	1424548_at	Lime1 /// Zgpat	NM_001048148 /// NM_023684 /// NM_144894	-0.879165	1.08789	-0.208724
	11	1423960_at	Lpcat3	NM_145130	-0.852014	1.10095	-0.24894
	11	1427131_s_at	Lrrc58	NM_177093	-0.914473	1.06781	-0.15334
	11	1448487_at	Lrrfip1	NM_001111311 /// NM_001111312 /// NM_008515	-0.875296	1.08987	-0.214574
	11	1451066_at	Mboat7	NM_029934	-0.815652	1.11566	-0.300011
	11	1456736_x_at	Mff	NM_029409	-0.873821	1.09061	-0.216793
	11	1452651_a_at	Myl1	NM_001113387 /// NM_021285	-0.889725	1.08227	-0.192548
	11	1416192_at	Napa	NM_025898	-0.921672	1.06324	-0.141568
	11	1431302_a_at	Nudt7	NM_024437 /// NM_024446	-0.927022	1.05973	-0.132704
	11	1456495_s_at	Osbpl6	NM_145525	-0.849847	1.10192	-0.25207
	11	1416489_at	Pi4k2b	NM_025951 /// NM_028744	-0.861992	1.09637	-0.234381
	11	1451611_at	Pla2g16	NM_139269	-0.85766	1.09839	-0.240733
	11	1426346_at	Prepl	NM_001163622 /// NM_001163623 /// NM_001163624 /// NM_145984	-0.874993	1.09002	-0.21503
	11	1448608_at	Prl8a2	NM_010088	-0.85441	1.09988	-0.245467
	11	1416130_at	Prnp	NM_011170	-0.914666	1.06769	-0.153026
	11	1448816_at	Ptgis	NM_008968	-0.891005	1.08157	-0.190565
	11	1455030_at	Ptprj	NM_001135657 /// NM_008982	-0.894379	1.0797	-0.185317
	11	1438097_at	Rab20	NM_011227	-0.861456	1.09663	-0.23517
	11	1422399_a_at	Rab23	NM_001159729 /// NM_008999	-0.929656	1.05796	-0.128303
	11	1416527_at	Rab32	NM_026405	-0.90945	1.0709	-0.161453
	11	1424188_at	Rabgap1	NM_001033960 /// NM_146121	-0.935738	1.05378	-0.118046
	11	1424386_at	Reep2	NM_144865	-0.869847	1.09259	-0.222742
	11	1452399_at	Rgs6	NM_015812	-0.922146	1.06293	-0.140787
	11	1424505_at	Rmnd1	NM_025343	-0.81308	1.11659	-0.303514
	11	1449365_at	S1pr5	NM_053190	-0.847615	1.1029	-0.255282
	11	1422837_at	Scel	NM_022886	-0.91471	1.06767	-0.152956
	11	1426802_at	Sept8	NM_033144	-0.816839	1.11523	-0.298391
	11	1423852_at	Shisa2	NM_145463	-0.898219	1.07752	-0.179302
	11	1423507_a_at	Sirt2	NM_001122765 /// NM_001122766 /// NM_022432	-0.815356	1.11577	-0.300415
	11	1423621_a_at	Slc33a1	NM_015728	-0.864729	1.09507	-0.230344
	11	1448392_at	Sparc	NM_009242	-0.932625	1.05594	-0.123313
	11	1419256_at	Spnb2	NM_009260 /// NM_175836	-0.849848	1.10192	-0.252069
	11	1423640_at	Synpr	NM_001163032 /// NM_028052	-0.874195	1.09043	-0.216231
	11	1421594_a_at	Sytl2	NM_001040085 /// NM_001040086 /// NM_001040087 /// NM_001040088 /// NM_031394	-0.912187	1.06923	-0.157042
	11	1454930_at	Tbcel	NM_173038	-0.92454	1.06137	-0.136828
	11	1422219_a_at	Tbx20	NM_020496 /// NM_194263	-0.851472	1.1012	-0.249725
	11	1452213_at	Tex2	NM_198292	-0.869834	1.0926	-0.222762
	11	1421296_at	Tnfrsf10b	NM_020275	-0.814588	1.11605	-0.301462
	11	1434930_at	Tpcn1	NM_145853	-0.903774	1.0743	-0.170523
	11	1424275_s_at	Trim41	NM_145377	-0.913083	1.06868	-0.155593
	11	1431530_a_at	Tspan5	NM_019571	-0.817367	1.11504	-0.297668
	11	1420019_at	Tspan8	NM_001168679 /// NM_001168680 /// NM_146010	-0.814041	1.11625	-0.302207
	11	1423746_at	Txndc5	NM_145367	-0.90921	1.07105	-0.161839
	11	1451046_at	Zfpm1	NM_009569	-0.821254	1.11359	-0.292335
	Cluster ID	Column ID	Gene Symbol	Accession #	TF Grp 1 Vs MEF	TF Grp 2 Vs MEF	TF Grp 3 Vs MEF
	12	1416768_at	1110003E01Rik	NM_133697	1.08623	-0.882343	-0.203889
	12	1449304_at	2310061J03Rik	NR_027965	1.04008	-0.954407	-0.085673
	12	1428146_s_at	Acaa2	NM_177470	1.07967	-0.894431	-0.185235
	12	1421002_at	Angptl2	NM_011923	1.10557	-0.84139	-0.264175
	12	1421889_a_at	Aplp2	NM_001102455 /// NM_001102456 /// NM_009691	0.997042	-1.00293	0.00588941
	12	1449363_at	Atf3	NM_007498	1.0997	-0.854807	-0.24489
	12	1420776_a_at	Auh	NM_016709	1.07405	-0.90419	-0.169861
	12	1427516_a_at	Boc	NM_172506	1.01548	-0.983766	-0.0317139
	12	1450864_at	Calm3	NM_007590	1.08629	-0.882227	-0.204066
	12	1418020_s_at	Cpd	NM_007754	1.08758	-0.879766	-0.207812
	12	1426195_a_at	Cst3	NM_009976	1.04791	-0.943966	-0.103947
	12	1418174_at	Dbp	NM_016974	1.04752	-0.944505	-0.103015
	12	1420863_at	Dctn4	NM_026302	1.07587	-0.901084	-0.174786
	12	1428306_at	Ddit4	NM_029083	1.05811	-0.929438	-0.128668
	12	1424561_at	Ece2	NM_025462 /// NM_139293 /// NM_177940 /// NM_177941 /// NM_177942	1.02512	-0.972823	-0.0523018
	12	1419030_at	Ero1l	NM_015774	1.02211	-0.976318	-0.0457912
	12	1427004_at	Fbxo2	NM_176848	1.08392	-0.88669	-0.197229
	12	1451912_a_at	Fgfrl1	NM_001164259 /// NM_054071	1.10434	-0.844282	-0.260055
	12	1421854_at	Fgl2	NM_008013	1.0507	-0.94011	-0.110587
	12	1422985_at	Fzd1	NM_021457	1.07006	-0.910838	-0.15922
	12	1451589_at	Gatsl2	NM_030719	1.07416	-0.904012	-0.170146
	12	1416690_at	Gtpbp2	NM_001145979 /// NM_019581	1.10196	-0.849738	-0.252226
	12	1449875_s_at	H2-T10 /// H2-T22 /// H2-T9	NM_010395 /// NM_010397 /// NM_010399	1.08256	-0.889202	-0.193356
	12	1450647_at	Hps3	NM_001146323 /// NM_001146324 /// NM_080634	1.11491	-0.817703	-0.297209
	12	1417013_at	Hspb8	NM_030704	1.1085	-0.834287	-0.274213
	12	1424112_at	Igf2r	NM_010515	1.10249	-0.848537	-0.253956
	12	1454159_a_at	Igfbp2	NM_008342	1.08112	-0.891816	-0.189308
	12	1418393_a_at	Itga7	NM_008398	1.01838	-0.980545	-0.037836
	12	1422264_s_at	Klf9	NM_010638	1.07491	-0.902726	-0.172187
	12	1417780_at	Lass4	NM_026058	0.99806	-1.00193	0.00386791
	12	1425605_a_at	Lmbr1	NM_020295	1.07766	-0.89797	-0.179694
	12	1426697_a_at	Lrpap1	NM_013587	1.03411	-0.961981	-0.0721318
	12	1434036_at	Mtss1	NM_001146180 /// NM_144800	1.11342	-0.821702	-0.291719
	12	1416331_a_at	Nfe2l1	NM_001130450 /// NM_001130451 /// NM_001130452 /// NM_001130453 /// NM_001130454	1.06251	-0.922801	-0.139706
	12	1416353_at	Nr1h2	NM_009473	1.05625	-0.932175	-0.12407
	12	1416432_at	Pfkfb3	NM_001177752 /// NM_001177753 /// NM_001177754 /// NM_001177755 /// NM_001177756	1.02211	-0.976313	-0.0458006
	12	1426448_at	Pja1	NM_001083110 /// NM_008853	1.05871	-0.928547	-0.130159
	12	1418746_at	Pnkd	NM_001039509 /// NM_019999 /// NM_025580	1.00807	-0.991731	-0.0163383
	12	1450344_a_at	Ptger3	NM_011196	1.04603	-0.946531	-0.0994983
	12	1423411_at	Rbm47	NM_001127382 /// NM_139065 /// NM_178446	1.10135	-0.851123	-0.250228
	12	1426225_at	Rbp4	NM_001159487 /// NM_011255	1.09453	-0.865869	-0.228656
	12	1424134_at	Rspry1	NM_026274	1.09698	-0.860692	-0.236293
	12	1416190_a_at	Sec61a1	NM_016906	1.03306	-0.963288	-0.06977
	12	1419667_at	Sgcb	NM_011890	1.0088	-0.990958	-0.0178443
	12	1420836_at	Slc25a30	NM_026232	1.03343	-0.962823	-0.0706113
	12	1423865_at	Slc44a1	NM_001159633 /// NM_133891	1.00022	-0.999781	-0.000438118
	12	1451542_at	Ssbp2	NM_024186 /// NM_024272	1.03449	-0.961509	-0.0729823
	12	1417645_at	Sspn	NM_010656	1.035	-0.960873	-0.0741279
	12	1450739_at	Tbl1xr1	NM_030732	1.07033	-0.910391	-0.15994
	12	1415871_at	Tgfbi	NM_009369	1.07189	-0.907821	-0.164067
	12	1416261_at	Tmem19	NM_133683	1.07383	-0.904558	-0.169277
	12	1422587_at	Tmem45a	NM_019631	1.07257	-0.906677	-0.165897
	12	1418309_at	Tnfrsf11b	NM_008764	0.993757	-1.00613	0.0123713
	12	1460717_at	Tspyl1	NM_009433	1.08085	-0.892316	-0.18853
	Cluster ID	Column ID	Gene Symbol	Accession #	TF Grp 1 Vs MEF	TF Grp 2 Vs MEF	TF Grp 3 Vs MEF
	13	1427878_at	0610010O12Rik	NM_001081365	0.644583	-1.15198	0.507398
	13	1455288_at	1110036O03Rik	NM_176830	0.647389	-1.15174	0.504355
	13	1424223_at	1700020C11Rik	NM_026443	0.927154	-1.05964	0.132485
	13	1416619_at	4632428N05Rik	NM_001159572 /// NM_028732	0.923922	-1.06177	0.137853
	13	1424496_at	5133401N09Rik	NM_001048060 /// NM_198004	0.985443	-1.01395	0.0285036
	13	1449827_at	Acan	NM_007424	0.85319	-1.10043	0.247238
	13	1451634_at	Airn	NR_002853 /// NR_027772 /// NR_027773 /// NR_027784	0.79295	-1.1234	0.330452
	13	1450627_at	Ank	NM_020332	0.612395	-1.15398	0.541581
	13	1450855_at	Arvcf	NM_033474	0.860759	-1.09695	0.236194
	13	1450384_at	Bace1	NM_001145947 /// NM_011792	0.918067	-1.06555	0.147484
	13	1422452_at	Bag3	NM_013863	0.880487	-1.0872	0.206717
	13	1430820_a_at	Bbx	NM_027444	0.768853	-1.13052	0.361663
	13	1449556_at	C920025E04Rik /// H2-T23 /// LOC100505163	NM_010398 /// XM_003085160 /// XM_003085161 /// XM_003086799 /// XM_992574	0.884313	-1.08519	0.200878
	13	1428485_at	Car12	NM_178396	0.659093	-1.15064	0.491549
	13	1418509_at	Cbr2	NM_007621	0.665033	-1.15001	0.484978
	13	1424187_at	Ccdc80	NM_026439	0.906552	-1.07265	0.166097
	13	1435191_at	Cdsn	NM_001008424	0.815839	-1.1156	0.299756
	13	1418817_at	Chmp1b	NM_024190	0.713462	-1.14301	0.429544
	13	1421860_at	Clstn1	NM_023051	0.836786	-1.10748	0.270695
	13	1418626_a_at	Clu	NM_013492	0.844361	-1.1043	0.259942
	13	1419017_at	Corin	NM_001122756 /// NM_016869	0.910561	-1.07023	0.159667
	13	1423095_s_at	Crbn	NM_021449 /// NM_175357	0.968476	-1.02879	0.0603166
	13	1417001_a_at	D4Wsu53e	NM_023665	0.679119	-1.14832	0.469204
	13	1460189_at	Dcaf11	NM_133734	0.781395	-1.12695	0.345554
	13	1417191_at	Dnajb9	NM_013760	0.970564	-1.02704	0.0564773
	13	1460401_at	Edem3	NM_001039644	0.933443	-1.05538	0.121932
	13	1421882_a_at	Elavl2	NM_001177883 /// NM_010486 /// NM_207685 /// NM_207686	0.735009	-1.13875	0.403742
	13	1416414_at	Emilin1	NM_133918	0.969283	-1.02812	0.0588353
	13	1419029_at	Ero1l	NM_015774	0.926174	-1.06029	0.134117
	13	1426701_at	Fam160a2	NM_199009	0.831856	-1.10948	0.277623
	13	1418419_at	Fbxl20	NM_028149	0.713381	-1.14302	0.42964
	13	1416978_at	Fcgrt	NM_010189	0.811626	-1.11711	0.305487
	13	1419486_at	Foxc1	NM_008592	0.769642	-1.1303	0.360657
	13	1427177_at	Fyco1	NM_001110253 /// NM_148925	0.962944	-1.03334	0.0703924
	13	1448744_at	Galns	NM_001193645 /// NM_016722	0.93915	-1.05138	0.11223
	13	1426063_a_at	Gem	NM_010276	0.93003	-1.05771	0.127676
	13	1424755_at	Hip1	NM_146001	0.968357	-1.02889	0.0605356
	13	1419043_a_at	Iigp1	NM_001146275 /// NM_021792	0.6794	-1.14829	0.468886
	13	1427489_at	Itga8	NM_001001309	0.772751	-1.12944	0.356687
	13	1429062_at	Kif16b	NM_001081133	0.909929	-1.07061	0.160683
	13	1450738_at	Kif21a	NM_001109040 /// NM_001109041 /// NM_001109042 /// NM_016705	0.876653	-1.08918	0.212526
	13	1428288_at	Klf9	NM_010638	0.652702	-1.15127	0.498564
	13	1454984_at	Lifr	NM_001113386 /// NM_013584	0.620278	-1.15361	0.533331
	13	1455715_at	LOC100038746	---	0.641231	-1.15225	0.51102
	13	1417185_at	Ly6a	NM_010738	0.758372	-1.13328	0.374905
	13	1421571_a_at	Ly6c1 /// Ly6c2	NM_001099217 /// NM_010741	0.729542	-1.1399	0.410359
	13	1417283_at	Lynx1	NM_011838	0.611746	-1.154	0.542257
	13	1423294_at	Mest	NM_008590	0.634057	-1.15278	0.518722
	13	1422597_at	Mmp15	NM_008609	0.734798	-1.1388	0.403998
	13	1428942_at	Mt2	NM_008630	0.80937	-1.11791	0.30854
	13	1424826_s_at	Mtss1	NM_001146180 /// NM_144800	0.960845	-1.03502	0.0741798
	13	1422580_at	Myl4	NM_010858	0.927651	-1.05931	0.131656
	13	1449071_at	Myl7	NM_022879	0.695288	-1.14604	0.450748
	13	1425344_at	Narf	NM_026272	0.626865	-1.15324	0.526377
	13	1424821_at	Ndfip1	NM_022996	0.683459	-1.14775	0.464287
	13	1422790_at	Nppc	NM_010933	0.776986	-1.12824	0.35125
	13	1427191_at	Npr2	NM_173788	0.953925	-1.04045	0.086527
	13	1426464_at	Nr1d1	NM_145434	0.644422	-1.15199	0.507572
	13	1419309_at	Pdpn	NM_010329	0.778931	-1.12767	0.348741
	13	1416780_at	Pfkm	NM_001163487 /// NM_001163488 /// NM_021514	0.787517	-1.1251	0.337585
	13	1425580_a_at	Pik3c3	NM_181414	0.788996	-1.12464	0.335649
	13	1453181_x_at	Plscr1	NM_011636	0.887356	-1.08356	0.196204
	13	1416573_at	Pofut2	NM_030262	0.922557	-1.06267	0.140109
	13	1433691_at	Ppp1r3c	NM_016854	0.821209	-1.11361	0.292398
	13	1422638_s_at	Rassf5	NM_018750	0.84713	-1.10311	0.255977
	13	1416601_a_at	Rcan1	NM_001081549 /// NM_019466	0.740936	-1.13745	0.396514
	13	1424194_at	Rcsd1	NM_001038846 /// NM_178593	0.670434	-1.1494	0.478963
	13	1460670_at	Riok3	NM_024182	0.668116	-1.14967	0.481549
	13	1431030_a_at	Rnf14	NM_001164621 /// NM_001164622 /// NM_020012	0.681958	-1.14795	0.465991
	13	1415838_at	Serinc1	NM_019760	0.849285	-1.10216	0.252879
	13	1422601_at	Serpinb9	NM_009256	0.703998	-1.14465	0.440648
	13	1419668_at	Sgcb	NM_011890	0.96569	-1.0311	0.0654079
	13	1437052_s_at	Slc2a3	NM_011401	0.862426	-1.09617	0.233743
	13	1426568_at	Slc2a9	NM_001012363 /// NM_001102414 /// NM_001102415 /// NM_145559	0.721028	-1.1416	0.420568
	13	1433645_at	Slc44a1	NM_001159633 /// NM_133891	0.774166	-1.12904	0.354874
	13	1438116_x_at	Slc9a3r1	NM_012030	0.949335	-1.04394	0.0946054
	13	1423115_at	St6galnac6	NM_001025310 /// NM_001025311 /// NM_016973	0.874325	-1.09036	0.216035
	13	1421469_a_at	Stat5a	NM_001164062 /// NM_011488	0.672287	-1.14918	0.47689
	13	1422878_at	Syt12	NM_134164	0.810769	-1.11742	0.306648
	13	1421812_at	Tapbp	NM_001025313 /// NM_009318	0.748471	-1.13571	0.387239
	13	1456250_x_at	Tgfbi	NM_009369	0.731923	-1.13941	0.407483
	13	1450377_at	Thbs1	NM_011580	0.617779	-1.15373	0.535955
	13	1419132_at	Tlr2	NM_011905	0.894063	-1.07987	0.185811
	13	1416950_at	Tnfaip8	NM_001177759 /// NM_001177760 /// NM_134131	0.835764	-1.1079	0.272135
	13	1440230_at	Tsku	NM_001024619 /// NM_001168539 /// NM_001168540 /// NM_001168541	0.665874	-1.14992	0.484044
	13	1427050_at	Txndc16	NM_172597	0.898784	-1.0772	0.178414
	13	1416989_at	Vps53	NM_026664	0.676481	-1.14866	0.472179
	13	1434560_at	Wdtc1	NM_199306	0.939849	-1.05088	0.111034
	13	1437958_at	Xpr1	NM_011273	0.624098	-1.1534	0.529305
	13	1422551_at	Zkscan3	NM_001145778 /// NM_023685	0.639899	-1.15235	0.512455
	Cluster ID	Column ID	Gene Symbol	Accession #	TF Grp 1 Vs MEF	TF Grp 2 Vs MEF	TF Grp 3 Vs MEF
	14	1422918_at	1810009J06Rik /// Gm2663	NM_001102660 /// NM_023707	-1.08674	0.881376	0.205363
	14	1430292_a_at	1810030N24Rik	NM_025471	-1.04321	0.950312	0.0928944
	14	1457964_at	1810044D09Rik	XR_105000 /// XR_107854	-0.974869	1.02337	-0.0484967
	14	1423306_at	2010002N04Rik	NM_134133	-1.06119	0.924809	0.136383
	14	1453207_at	2900053A13Rik /// LOC100503890	NM_001195244 /// XM_003084751 /// XM_003084752 /// XM_003086670 /// XM_003086671	-0.949457	1.04385	-0.0943921
	14	1426220_at	4930471M23Rik	NM_175675	-1.04184	0.952106	0.089739
	14	1454897_at	6330509M05Rik	---	-0.944502	1.04752	-0.10302
	14	1424016_at	Aagab	NM_025857	-0.963946	1.03252	-0.0685775
	14	1419103_a_at	Abhd6	NM_025341	-1.04798	0.943875	0.104105
	14	1454647_at	Acad11	NM_175324	-0.943176	1.04849	-0.105312
	14	1451355_at	Acer2	NM_139306	-1.06753	0.914934	0.152593
	14	1427056_at	Adamts15	NM_001024139	-1.05397	0.935477	0.118488
	14	1452599_s_at	AI413582	NM_001002895	-0.981479	1.01755	-0.0360659
	14	1452375_at	Aldh4a1	NM_175438	-1.02801	0.969416	0.0585924
	14	1448104_at	Aldh6a1	NM_134042	-1.0227	0.975638	0.0470617
	14	1450325_at	Angpt4	NM_009641	-0.993748	1.00614	-0.0123887
	14	1417130_s_at	Angptl4	NM_020581	-1.05569	0.932988	0.122701
	14	1438651_a_at	Aplnr	NM_011784	-0.967595	1.02953	-0.0619319
	14	1452474_a_at	Art3	NM_181728	-0.944574	1.04747	-0.102895
	14	1426780_at	Atg14	NM_172599	-0.972209	1.02565	-0.0534386
	14	1416328_a_at	Atp6v0e	NM_025272	-1.01053	0.989123	0.0214093
	14	1450634_at	Atp6v1a	NM_007508	-1.08804	0.87888	0.209156
	14	1419883_s_at	Atp6v1b2	NM_007509	-1.08743	0.880047	0.207385
	14	1416952_at	Atp6v1d	NM_023721	-1.01602	0.983176	0.0328389
	14	1423993_at	Atp6v1f	NM_025381	-0.941794	1.04949	-0.107694
	14	1450666_s_at	Atxn10	NM_016843	-1.09302	0.868966	0.224055
	14	1428279_a_at	Atxn7l1	NM_001033436 /// NM_028139	-1.05907	0.928007	0.131061
	14	1435228_at	BC023829	NM_001033328	-0.945859	1.04653	-0.100667
	14	1415752_at	BC031181	NM_001001181	-1.06833	0.913644	0.154685
	14	1451780_at	Blnk	NM_008528	-1.04489	0.948062	0.0968307
	14	1417377_at	Cadm1	NM_001025600 /// NM_018770 /// NM_207675 /// NM_207676	-1.04965	0.94157	0.108079
	14	1433901_at	Caprin1	NM_001111289 /// NM_001111290 /// NM_001111291 /// NM_001111292 /// NM_016739	-1.09027	0.874502	0.215769
	14	1437502_x_at	Cd24a	NM_009846	-1.04179	0.952183	0.0896029
	14	1455073_at	Cdadc1	NM_001168535 /// NM_001168536 /// NM_001168537 /// NM_001168538 /// NM_027986	-0.981209	1.01779	-0.0365789
	14	1418815_at	Cdh2	NM_007664	-0.968307	1.02893	-0.0606281
	14	1449267_at	Chid1	NM_001142681 /// NM_026522	-1.0338	0.962364	0.0714404
	14	1429400_at	Clcn5	NM_016691	-1.0675	0.914968	0.152536
	14	1433628_at	Coq10a	NM_001081040	-1.0719	0.907803	0.164095
	14	1417960_at	Cpeb1	NM_007755	-1.06261	0.922645	0.139964
	14	1421477_at	Cplx2	NM_009946	-1.04556	0.947171	0.0983845
	14	1436270_at	Cyb5d1	NM_001045525	-0.990397	1.00933	-0.0189373
	14	1417590_at	Cyp27a1	NM_024264	-1.06293	0.922157	0.140769
	14	1420498_a_at	Dab2	NM_001008702 /// NM_001037905 /// NM_001102400 /// NM_023118	-1.04362	0.949757	0.093867
	14	1422548_at	Dhdds	NM_026144	-0.989859	1.00984	-0.0199826
	14	1448851_a_at	Dnajc5	NM_016775	-1.09154	0.871974	0.219563
	14	1423063_at	Dnmt3a	NM_007872 /// NM_153743	-0.991836	1.00797	-0.0161324
	14	1456069_at	Dtna	NM_010087 /// NM_207650	-1.074	0.904278	0.169723
	14	1420614_at	Dynlt3	NM_025975	-0.951697	1.04216	-0.0904594
	14	1426543_x_at	Endod1	NM_028013	-1.00228	0.997706	0.00457254
	14	1438177_x_at	Entpd4	NM_026174	-1.0621	0.923431	0.138665
	14	1450850_at	Ezr	NM_009510	-1.00019	0.999808	0.00038339
	14	1448929_at	F13a1	NM_001166391 /// NM_028784	-0.947328	1.04544	-0.0981119
	14	1417142_at	Fam120b	NM_024203 /// NR_033586	-0.970861	1.02679	-0.055931
	14	1417688_at	Fam20c	NM_030565	-1.07857	0.89638	0.182188
	14	1426872_at	Fcgbp	NM_001122603	-1.07932	0.895055	0.184261
	14	1450728_at	Fjx1	NM_010218	-1.04738	0.944694	0.102688
	14	1423663_at	Flcn	NM_146018	-1.09184	0.871359	0.220483
	14	1452583_s_at	Galm	NM_176963	-0.975568	1.02276	-0.0471934
	14	1437044_a_at	Gba	NM_001077411 /// NM_008094	-0.959151	1.03637	-0.07722
	14	1426218_at	Glcci1	NM_133236	-1.03127	0.965481	0.0657887
	14	1452540_a_at	Gm11277 /// Gm13646 /// Hist1h2bc /// Hist1h2be /// Hist1h2bl /// Hist1h2bm /// Hist1h2bp	NM_001097979 /// NM_001110555 /// NM_001177653 /// NM_023422 /// NM_178194 /// N	-1.0035	0.996467	0.00702858
	14	1418423_s_at	Gm11397 /// Serpinb9e /// Serpinb9f /// Serpinb9g	NM_011455 /// NM_011456 /// NM_183197 /// XM_619089	-1.05498	0.934016	0.120963
	14	1449848_at	Gna14	NM_008137	-1.08693	0.881011	0.20592
	14	1434066_at	Gtf3c1	NM_207239	-1.00025	0.999755	0.00049039
	14	1452544_x_at	H2-D1	NM_010380	-0.977529	1.02105	-0.0435218
	14	1436050_x_at	Hes6	NM_019479	-0.985805	1.01361	-0.0278093
	14	1418152_at	Hmgn5	NM_016710	-0.975382	1.02292	-0.0475405
	14	1427927_at	Hscb	NM_153571	-1.04484	0.948134	0.0967062
	14	1419603_at	Ifi204	NM_008329	-1.05445	0.934784	0.119664
	14	1427239_at	Ift122	NM_001167763 /// NM_031177	-0.971343	1.02638	-0.055041
	14	1426174_s_at	Igh-3 /// Ighg	XM_001472541	-1.04419	0.949002	0.0951888
	14	1417981_at	Insig2	NM_133748 /// NM_178082	-0.986034	1.0134	-0.0273697
	14	1452579_at	Iscu	NM_025526	-1.07659	0.899838	0.176754
	14	1450108_at	Kif1a	NM_001110315 /// NM_008440	-1.053	0.936862	0.116136
	14	1420986_s_at	Kif3b	NM_008444	-0.999253	1.00074	-0.00149156
	14	1438365_x_at	Laptm4b	NM_033521	-0.983307	1.0159	-0.0325902
	14	1416752_at	Ldb3	NM_001039071 /// NM_001039072 /// NM_001039073 /// NM_001039074 /// NM_001039075	-1.03131	0.965428	0.065886
	14	1418581_a_at	Limk2	NM_001034030 /// NM_010718 /// NM_173053	-1.03161	0.965068	0.0665402
	14	1431056_a_at	Lpl	NM_008509	-1.00267	0.997309	0.0053603
	14	1449874_at	Ly96	NM_001159711 /// NM_016923	-1.08894	0.877131	0.211804
	14	1416880_at	Mcl1	NM_008562	-1.08014	0.893577	0.186567
	14	1452335_at	Mfsd8	NM_028140	-1.03021	0.966774	0.0634323
	14	1450113_at	Mpp5	NM_019579	-1.04524	0.947595	0.0976455
	14	1434676_at	Mtmr9	NM_177594	-1.00383	0.996124	0.00770684
	14	1448486_at	Mut	NM_008650	-1.09183	0.871383	0.220447
	14	1433516_a_at	Myeov2	NM_001163425 /// NR_028108	-1.09156	0.871924	0.219638
	14	1423173_at	Napb	NM_019632	-1.03461	0.961357	0.0732573
	14	1418465_at	Ncf4	NM_008677	-1.05679	0.931378	0.125413
	14	1422520_at	Nefm	NM_008691	-1.00133	0.99867	0.00265524
	14	1450287_at	Npas3	NM_013780	-0.988235	1.01136	-0.0231297
	14	1424989_at	Orai1	NM_175423	-0.946843	1.0458	-0.0989558
	14	1451969_s_at	Parp3	NM_145619	-1.00209	0.997896	0.00419382
	14	1454605_a_at	Pi4k2a	NM_145501	-1.03409	0.962012	0.072076
	14	1449862_a_at	Pi4k2b	NM_025951 /// NM_028744	-0.967269	1.0298	-0.0625275
	14	1417701_at	Ppp1r14c	NM_133485	-0.944823	1.04729	-0.102465
	14	1426345_at	Prepl	NM_001163622 /// NM_001163623 /// NM_001163624 /// NM_145984	-1.06737	0.915181	0.152191
	14	1423859_a_at	Ptgds	NM_008963	-1.00913	0.990608	0.0185264
	14	1452358_at	Rai2	NM_001103367 /// NM_198409	-0.996885	1.00309	-0.0062021
	14	1428392_at	Rassf2	NM_175445	-1.02357	0.97463	0.048943
	14	1434044_at	Repin1	NM_001079901 /// NM_001079902 /// NM_001079903 /// NM_001079904 /// NM_001079905	-1.07214	0.907399	0.164742
	14	1437009_a_at	Rnf115	NM_026406	-1.0493	0.942051	0.107252
	14	1416705_at	Rpe	NM_025683	-0.992922	1.00693	-0.0140089
	14	1422552_at	Rprm	NM_023396	-1.0168	0.982304	0.0344984
	14	1433773_at	Rrm2b	NM_199476	-1.0151	0.984182	0.0309189
	14	1450708_at	Scg2	NM_009129	-1.01844	0.980477	0.0379646
	14	1450941_at	Sdcbp	NM_001098227 /// NM_016807	-1.01547	0.983779	0.0316878
	14	1418490_at	Sdsl	NM_133902	-0.996729	1.00324	-0.00650932
	14	1426940_at	Sidt2	NM_172257	-0.952289	1.04171	-0.0894169
	14	1451227_a_at	Slc10a3	NM_145406	-0.967551	1.02956	-0.0620118
	14	1453004_at	Slc22a23	NM_001033167	-0.995417	1.00452	-0.00910314
	14	1424308_at	Slc24a3	NM_053195	-1.07555	0.901635	0.173915
	14	1423343_at	Slco1c1	NM_001177772 /// NM_021471	-1.0535	0.936138	0.117365
	14	1452333_at	Smarca2	NM_011416 /// NM_026003	-1.04712	0.945045	0.10208
	14	1418095_at	Smpx	NM_025357	-0.995801	1.00415	-0.00834644
	14	1450955_s_at	Sort1	NM_019972	-1.01351	0.985914	0.0276006
	14	1450179_at	Sost	NM_024449	-0.969501	1.02794	-0.0584353
	14	1451342_at	Spon1	NM_145584	-1.03569	0.960012	0.0756765
	14	1450618_a_at	Sprr2a1 /// Sprr2a2	NM_001164787 /// NM_011468	-1.07469	0.903104	0.171587
	14	1417134_at	Srpk2	NM_009274	-1.07576	0.901267	0.174497
	14	1422692_at	Sub1	NM_011294	-0.968729	1.02858	-0.0598532
	14	1450683_at	Tagln3	NM_019754	-1.05279	0.937154	0.115637
	14	1434330_at	Tbcel	NM_173038	-1.05002	0.941061	0.108954
	14	1425068_a_at	Tex264	NM_001081654 /// NM_011573	-0.999211	1.00079	-0.00157553
	14	1419089_at	Timp3	NM_011595	-1.04648	0.945924	0.100553
	14	1434599_a_at	Tjp2	NM_011597	-0.949797	1.04359	-0.0937962
	14	1426435_at	Tmem135	NM_028343	-1.06799	0.914198	0.153787
	14	1435259_s_at	Tmem141	NM_001040130 /// NM_001109993	-1.08372	0.887067	0.196649
	14	1426628_at	Tmem184c	NM_145599	-1.00415	0.995802	0.00834343
	14	1420017_at	Tspan8	NM_001168679 /// NM_001168680 /// NM_146010	-0.972049	1.02578	-0.0537358
	14	1417373_a_at	Tuba4a	NM_009447	-1.00048	0.999518	0.000962846
	14	1424539_at	Ubl4	NM_145405	-0.949126	1.0441	-0.0949712
	14	1418191_at	Usp18	NM_011909	-0.963732	1.0327	-0.0689648
	14	1428110_x_at	Vps11	NM_027889	-1.00874	0.991026	0.0177135
	14	1448121_at	Wbp2	NM_016852	-1.08511	0.884469	0.200638
	14	1417818_at	Wwtr1	NM_001168281 /// NM_133784	-1.07361	0.904929	0.168686
	14	1418033_s_at	Zkscan6	NM_026107	-1.03139	0.965334	0.0660576
	Cluster ID	Column ID	Gene Symbol	Accession #	TF Grp 1 Vs MEF	TF Grp 2 Vs MEF	TF Grp 3 Vs MEF
	15	1428468_at	3110043O21Rik	NM_001081343	-1.15467	0.584664	0.570006
	15	1439017_x_at	Adipor1	NM_028320	-1.15331	0.527618	0.625694
	15	1448751_at	Ap3m2	NM_001122820 /// NM_029505	-1.15294	0.521329	0.631615
	15	1423890_x_at	Atp1b1	NM_009721	-1.15455	0.561116	0.593434
	15	1417632_at	Atp6v0a1	NM_016920	-1.1545	0.558661	0.59584
	15	1448752_at	Car2	NM_009801	-1.14984	0.48331	0.666534
	15	1456085_x_at	Cd151	NM_001111049 /// NM_001111050 /// NM_009842	-1.15366	0.534456	0.619208
	15	1427564_at	Diap2	NM_172493	-1.15457	0.561971	0.592594
	15	1435494_s_at	Dsp	NM_023842	-1.15354	0.531998	0.621545
	15	1421276_a_at	Dst	NM_133833 /// NM_134448	-1.15076	0.492799	0.657958
	15	1419223_a_at	Dtna	NM_010087 /// NM_207650	-1.15336	0.528539	0.624822
	15	1426001_at	Eomes	NM_001164789 /// NM_010136	-1.15424	0.548749	0.605487
	15	1418658_at	Fam82b	NM_025476	-1.15155	0.501927	0.649621
	15	1422733_at	Fjx1	NM_010218	-1.15234	0.51226	0.64008
	15	1426750_at	Flnb	NM_134080	-1.15462	0.56554	0.589081
	15	1452123_s_at	Frmd4b	NM_145148	-1.1544	0.554282	0.600116
	15	1416760_at	Galntl1	NM_001081421	-1.14986	0.483456	0.666403
	15	1424076_at	Gdpd1	NM_025638	-1.15057	0.490799	0.659773
	15	1428326_s_at	Hrsp12	NM_008287	-1.15466	0.568755	0.585903
	15	1418293_at	Ifit2	NM_008332	-1.15441	0.599737	0.554671
	15	1450029_s_at	Itga9	NM_001113514 /// NM_133721	-1.15465	0.586258	0.568396
	15	1418427_at	Kif5b	NM_008448	-1.15234	0.512293	0.64005
	15	1433783_at	Ldb3	NM_001039071 /// NM_001039072 /// NM_001039073 /// NM_001039074 /// NM_001039075	-1.15464	0.567459	0.587185
	15	1428365_a_at	Lonp1	NM_028782	-1.15361	0.533329	0.62028
	15	1427950_at	Ltn1	NM_001081068	-1.15425	0.605073	0.549176
	15	1416272_at	Mapksp1	NM_019920	-1.15442	0.555345	0.599079
	15	1426557_at	Mesp1	NM_008588	-1.15384	0.615504	0.538337
	15	1416838_at	Mut	NM_008650	-1.1547	0.575425	0.579273
	15	1417216_at	Pim2	NM_138606	-1.15203	0.508013	0.644015
	15	1420734_at	Ppp1r3f	NM_138605	-1.15106	0.496149	0.654908
	15	1417841_at	Pxmp2	NM_008993	-1.15458	0.562875	0.591706
	15	1434402_at	Samd8	NM_026283	-1.15122	0.498027	0.653193
	15	1417446_at	Slc12a4	NM_009195	-1.1537	0.535207	0.618492
	15	1438115_a_at	Slc9a3r1	NM_012030	-1.15287	0.520142	0.632728
	15	1450406_a_at	St3gal3	NM_001161774 /// NM_009176	-1.15469	0.572248	0.582438
	15	1449030_at	Syn2	NM_001111015 /// NM_013681	-1.1547	0.576112	0.578588
	15	1454632_at	Tmem229b	NM_001170401 /// NM_178745	-1.1511	0.496668	0.654435
	15	1416710_at	Tmem35	NM_026239	-1.15397	0.612519	0.541453
	15	1428193_at	Usp9x	NM_009481	-1.15395	0.540969	0.612983
	15	1423961_at	Wdr26	NM_145514	-1.15433	0.551995	0.60234
	15	1437155_a_at	Wwtr1	NM_001168281 /// NM_133784	-1.1547	0.577715	0.576986
	15	1450418_a_at	Yipf4	NM_026417	-1.15411	0.609159	0.544946
	15	1424301_at	Zfp219	NM_027248	-1.15468	0.583301	0.571379
	Cluster ID	Column ID	Gene Symbol	Accession #	TF Grp 1 Vs MEF	TF Grp 2 Vs MEF	TF Grp 3 Vs MEF
	16	1428357_at	2610019F03Rik	NM_173744	-1.02233	0.0462745	0.976059
	16	1427978_at	4732418C07Rik	NM_172698	-1.0319	0.0671859	0.964713
	16	1448100_at	4833439L19Rik	NM_133797	-0.994887	-0.0101482	1.00504
	16	1436337_at	4930420K17Rik	NM_001081029	-0.975693	-0.0469591	1.02265
	16	1451562_at	A2ld1	NM_145466	-1.03659	0.077706	0.95888
	16	1428988_at	Abcc3	NM_029600	-0.982946	-0.0332764	1.01622
	16	1455446_x_at	Acadsb	NM_025826	-0.97845	-0.0417901	1.02024
	16	1417316_at	Acot13	NM_025790	-1.0505	0.110111	0.940387
	16	1449168_a_at	Akap2 /// Palm2	NM_001035532 /// NM_001035533 /// NM_009649 /// NM_172868	-1.01568	0.0321306	0.983548
	16	1420991_at	Ankrd1	NM_013468	-0.977108	-0.0443105	1.02142
	16	1451746_a_at	Atg12	NM_026217	-0.960158	-0.0754136	1.03557
	16	1449622_s_at	Atp6ap1	NM_018794	-1.02548	0.0530735	0.972406
	16	1419544_at	Atp6v1c1	NM_025494	-1.01584	0.0324712	0.983369
	16	1434059_at	B230312A22Rik	NM_172691	-1.00589	0.0118863	0.994004
	16	1418345_at	BC096441 /// Tnfsf13	NM_001034097 /// NM_001159503 /// NM_001159505 /// NM_023517	-0.958096	-0.0791091	1.0372
	16	1419175_a_at	Btn1a1	NM_013483	-0.986098	-0.0272477	1.01335
	16	1459900_at	C79468	---	-0.965634	-0.0655112	1.03114
	16	1449638_at	C920021L13Rik	XM_001479000	-0.95189	-0.0901195	1.04201
	16	1450725_s_at	Car14	NM_011797	-1.0515	0.112512	0.938986
	16	1449434_at	Car3	NM_007606	-1.03456	0.0731444	0.961419
	16	1422529_s_at	Casq2	NM_009814	-0.942384	-0.106678	1.04906
	16	1434953_at	Ccdc93	NM_001025156 /// NM_029955	-0.981165	-0.0366626	1.01783
	16	1429830_a_at	Cd59a	NM_001111060 /// NM_007652	-1.02957	0.0620361	0.967538
	16	1417740_at	Cdc37l1	NM_025950	-0.997528	-0.00492478	1.00245
	16	1423792_a_at	Cmtm6	NM_026036	-0.97022	-0.0571129	1.02733
	16	1416112_at	Cox8a	NM_007750	-1.05543	0.122067	0.933363
	16	1456048_at	Cpeb3	NM_198300	-1.02335	0.0484542	0.974892
	16	1424741_s_at	Creb3	NM_013497	-1.02287	0.0474245	0.975444
	16	1420731_a_at	Csrp2	NM_007792	-1.01083	0.0220327	0.988802
	16	1450008_a_at	Ctnnb1	NM_001165902 /// NM_007614	-0.927766	-0.131463	1.05923
	16	1439122_at	Ddx6	NM_001110826 /// NM_007841 /// NM_181324	-1.02813	0.0588599	0.96927
	16	1434944_at	Dmpk	NM_001190490 /// NM_001190491 /// NM_032418	-0.987057	-0.0254013	1.01246
	16	1460498_a_at	Dnajc5	NM_016775	-0.980958	-0.0370545	1.01801
	16	1448986_x_at	Dnase2a	NM_010062	-0.971961	-0.0538986	1.02586
	16	1417298_at	Ebpl	NM_026598	-0.975083	-0.0480988	1.02318
	16	1418862_at	Echdc3	NM_024208	-1.01678	0.0344493	0.98233
	16	1423785_at	Egln1	NM_053207	-0.969451	-0.0585275	1.02798
	16	1423344_at	Epor	NM_010149	-0.964693	-0.0672218	1.03191
	16	1416419_s_at	Gabarapl1	NM_020590	-0.928328	-0.130526	1.05885
	16	1453851_a_at	Gadd45g	NM_011817	-1.02119	0.0438278	0.977365
	16	1424927_at	Glipr1	NM_028608	-0.950887	-0.0918832	1.04277
	16	1422948_s_at	Gm11275 /// Hist1h4a /// Hist1h4b /// Hist1h4c /// Hist1h4h /// Hist1h4i /// Hist1h4j /// Hist1h4k /// Hist1h4m	NM_001195421 /// NM_153173 /// NM_175656 /// NM_175657 /// NM_178192 /// NM_1781	-1.05121	0.111817	0.939392
	16	1460017_at	Gm5595	NM_001008427	-0.942779	-0.105997	1.04878
	16	1448803_at	Golga4	NM_018748	-0.922518	-0.140173	1.06269
	16	1450990_at	Gpc3	NM_016697	-0.985513	-0.028371	1.01388
	16	1419072_at	Gstm7	NM_026672	-1.01435	0.029348	0.985003
	16	1453573_at	Hist1h3d	NM_178204	-1.01473	0.0301425	0.984588
	16	1418366_at	Hist2h2aa1 /// Hist2h2aa2 /// Hist2h2ac /// Hist2h3c1	NM_013549 /// NM_175662 /// NM_178212 /// NM_178216	-1.05157	0.112698	0.938877
	16	1423584_at	Igfbp7	NM_001159518 /// NM_008048	-1.03188	0.0671519	0.964732
	16	1433605_at	Inpp5a	NM_001127363 /// NM_183144	-1.02282	0.0473183	0.975501
	16	1426733_at	Itpk1	NM_172584	-1.04509	0.0972901	0.947799
	16	1422698_s_at	Jarid2	NM_021878	-1.04032	0.086225	0.954096
	16	1420375_at	Kif3a	NM_008443	-1.03943	0.0841747	0.955252
	16	1448181_at	Klf15	NM_023184	-0.996809	-0.00635266	1.00316
	16	1424807_at	Lama4	NM_010681	-0.925256	-0.135642	1.0609
	16	1423075_at	Lman2	NM_025828	-0.974565	-0.0490635	1.02363
	16	1416351_at	Map2k1	NM_008927	-0.982375	-0.0343635	1.01674
	16	1425029_a_at	Mboat2	NM_001083341 /// NM_026037	-0.960409	-0.0749627	1.03537
	16	1416357_a_at	Mcam	NM_023061	-1.03159	0.0664959	0.965093
	16	1438477_a_at	Mcee	NM_028626	-0.975219	-0.0478451	1.02306
	16	1455504_a_at	Mkrn1	NM_018810	-1.01997	0.0412105	0.978758
	16	1450919_at	Mpp1	NM_008621	-0.940303	-0.110256	1.05056
	16	1432453_a_at	Ms4a10	NM_023529	-0.998302	-0.00338713	1.00169
	16	1448554_s_at	Myh6 /// Myh7	NM_001164171 /// NM_010856 /// NM_080728	-1.02617	0.054577	0.971594
	16	1448371_at	Mylpf	NM_016754	-0.990319	-0.0190884	1.00941
	16	1417706_at	Naglu	NM_013792	-1.0165	0.0338615	0.982639
	16	1426934_at	Nhsl1	NM_001163592 /// NM_173390	-1.02795	0.0584757	0.969479
	16	1424265_at	Npl	NM_028749	-1.04745	0.102838	0.944607
	16	1420720_at	Nptx2	NM_016789	-1.03193	0.0672547	0.964675
	16	1421204_a_at	Nudt16	NM_029385	-1.03769	0.0802147	0.957477
	16	1420851_at	Pard6g	NM_053117	-1.03354	0.0708406	0.962696
	16	1419047_at	Pcnx	NM_018814	-1.0173	0.0355517	0.98175
	16	1427550_at	Peg10	NM_001040611 /// NM_130877	-0.922256	-0.140605	1.06286
	16	1419006_s_at	Peli2	NM_033602	-1.0286	0.0599003	0.968703
	16	1418144_a_at	Pip5k1a	NM_008847	-1.04277	0.0918787	0.95089
	16	1434820_s_at	Pkig	NM_001039390 /// NM_001039391 /// NM_001164053 /// NM_001164055 /// NM_011106	-1.01934	0.0398767	0.979465
	16	1417785_at	Pla1a	NM_134102	-0.926476	-0.133613	1.06009
	16	1426876_at	Pm20d1	NM_178079	-0.976079	-0.0462376	1.02232
	16	1430780_a_at	Pmm1	NM_013872	-0.981686	-0.0356737	1.01736
	16	1450686_at	Pon2	NM_183308	-0.981515	-0.035998	1.01751
	16	1448325_at	Ppp1r15a	NM_008654	-0.924017	-0.137695	1.06171
	16	1434138_at	Prune	NM_173347	-1.01409	0.0287942	0.985292
	16	1454698_at	Ptplad1	NM_021345	-1.00737	0.0149076	0.992463
	16	1416165_at	Rab31	NM_133685	-1.02763	0.0577592	0.969869
	16	1422736_at	Ranbp9	NM_019930	-0.996225	-0.00750775	1.00373
	16	1448546_at	Rassf3	NM_138956	-0.948881	-0.0953998	1.04428
	16	1448852_at	Rgn	NM_009060	-0.948553	-0.0959734	1.04453
	16	1426405_at	Rnf11	NM_013876	-0.925816	-0.134711	1.06053
	16	1448845_at	Rpp25	NM_133982	-0.983656	-0.0319243	1.01558
	16	1418101_a_at	Rtn3	NM_001003933 /// NM_001003934 /// NM_053076	-0.950277	-0.0929545	1.04323
	16	1454811_a_at	Serinc1	NM_019760	-1.00554	0.0111782	0.994364
	16	1417815_a_at	Serinc3	NM_012032	-0.948199	-0.0965929	1.04479
	16	1422804_at	Serpinb6b	NM_011454	-0.954101	-0.0862149	1.04032
	16	1422668_at	Serpinb9b	NM_011452	-1.00673	0.0136018	0.99313
	16	1417884_at	Slc16a6	NM_001029842 /// NM_134038	-0.991251	-0.0172738	1.00853
	16	1417154_at	Slc25a14	NM_001166450 /// NM_011398	-1.00374	0.00752902	0.996214
	16	1426668_at	Slc30a9	NM_178651	-0.984727	-0.0298757	1.0146
	16	1424675_at	Slc39a6	NM_139143	-0.931786	-0.124727	1.05651
	16	1426068_at	Slc7a4	NM_144852	-1.03473	0.0735182	0.961212
	16	1448208_at	Smad1	NM_008539	-0.930129	-0.127511	1.05764
	16	1418467_at	Smarcd3	NM_025891	-0.99505	-0.00982815	1.00488
	16	1421063_s_at	Snrpn /// Snurf	NM_001082961 /// NM_001082962 /// NM_013670 /// NM_033174	-0.933473	-0.121882	1.05535
	16	1449198_a_at	St3gal5	NM_001035228 /// NM_011375	-1.0089	0.0180402	0.990858
	16	1427382_a_at	Suv39h1	NM_011514	-1.04623	0.0999677	0.946262
	16	1451484_a_at	Syn1	NM_001110780 /// NM_013680	-0.956388	-0.0821561	1.03854
	16	1417336_a_at	Sytl4	NM_013757	-0.923441	-0.138648	1.06209
	16	1431665_a_at	Timm8b	NM_013897	-1.01312	0.0267881	0.986337
	16	1448422_at	Tmed4	NM_134020	-0.948309	-0.0964002	1.04471
	16	1450731_s_at	Tnfrsf21	NM_178589	-1.02178	0.0450921	0.976691
	16	1450454_at	Tor3a	NM_023141	-0.988403	-0.0228038	1.01121
	16	1428327_at	Trak1	NM_175114	-1.03788	0.0806403	0.957238
	16	1416009_at	Tspan3	NM_019793	-1.01898	0.0390973	0.979878
	16	1426544_a_at	Ttc14	NM_025978 /// NM_027619	-0.942171	-0.107045	1.04922
	16	1415708_at	Tug1	NR_002321 /// NR_002322	-0.958888	-0.0776926	1.03658
	16	1426971_at	Uba7	NM_023738	-0.98742	-0.024703	1.01212
	16	1417172_at	Ube2l6	NM_019949	-0.990398	-0.0189352	1.00933
	16	1417557_at	Ubxn6	NM_024432	-0.950761	-0.0921053	1.04287
	16	1424550_at	Zfyve27	NM_001164531 /// NM_177319	-0.984445	-0.030416	1.01486
	16	1448875_at	Zhx1	NM_001042438 /// NM_009572	-0.946077	-0.100288	1.04637
	16	1455291_s_at	Znrf2	NM_199143	-1.02041	0.0421625	0.978252
	Cluster ID	Column ID	Gene Symbol	Accession #	TF Grp 1 Vs MEF	TF Grp 2 Vs MEF	TF Grp 3 Vs MEF
	17	1449357_at	2310030G06Rik	NM_025865	0.54803	-1.15421	0.606182
	17	1455076_a_at	4933424B01Rik	NM_138757	0.179606	-1.07763	0.898026
	17	1417566_at	Abhd5	NM_026179	0.241852	-1.09875	0.856894
	17	1416080_at	Adam15	NM_001037722 /// NM_009614	0.188873	-1.08097	0.892095
	17	1416912_at	Akirin1	NM_023423	0.0818417	-1.03841	0.956564
	17	1423364_a_at	Aktip	NM_010241	0.189515	-1.0812	0.891682
	17	1426672_at	Ano10	NM_133979	0.476615	-1.14915	0.672532
	17	1449396_at	Aoc3	NM_009675	0.131785	-1.05936	0.927573
	17	1427522_at	Arhgap20	NM_175535	0.211301	-1.08876	0.877464
	17	1435444_at	Atf6	NM_001081304	0.307345	-1.1176	0.810254
	17	1421825_at	Bace1	NM_001145947 /// NM_011792	0.17693	-1.07666	0.899726
	17	1420362_a_at	Bik	NM_007546	0.368641	-1.13199	0.763349
	17	1425493_at	Bmpr1a	NM_009758	0.353079	-1.12864	0.775564
	17	1453651_a_at	Brp44l /// LOC100503245	NM_018819 /// XM_003086034 /// XM_003086035 /// XM_003086036 /// XM_003086037	-0.0156019	-0.992108	1.00771
	17	1448348_at	Caprin1	NM_001111289 /// NM_001111290 /// NM_001111291 /// NM_001111292 /// NM_016739	0.0588279	-1.02812	0.969287
	17	1417936_at	Ccl9	NM_011338	0.437487	-1.14419	0.706705
	17	1419554_at	Cd47	NM_010581	0.353631	-1.12877	0.775134
	17	1448617_at	Cd53	NM_007651	0.436878	-1.1441	0.707225
	17	1433720_s_at	Chchd10	NM_175329	0.149213	-1.06622	0.917009
	17	1418816_at	Chmp1b	NM_024190	0.330596	-1.12344	0.792841
[truncated: 3,181 more rows]
